# Supplementary material for: Gibbs process distinguishes survival and reveals contact-inhibition genes in Glioblastoma multiforme
Source: PLoS One. 2023 Feb 16;18(2):e0277176. doi: 10.1371/journal.pone.0277176 (PMC9934342; doi:10.1371/journal.pone.0277176)
Supplement: S7 Data — (XLSX) [file pone.0277176.s009.xlsx]

## Sheet: H-CIL RNA-Seq
	raw_count_TCGA-06-0138-01A-02R-1849-01	raw_count_TCGA-06-0211-02A-02R-2005-01	raw_count_TCGA-06-0211-01A-01R-1849-01	raw_count_TCGA-27-1834-01A-01R-1850-01	raw_count_TCGA-06-0211-01B-01R-1849-01	raw_count_TCGA-19-4065-02A-11R-2005-01	raw_count_TCGA-06-0878-01A-01R-1849-01	raw_count_TCGA-15-0742-01A-01R-1850-01	raw_count_TCGA-06-0744-01A-01R-1849-01	raw_count_TCGA-41-5651-01A-01R-1850-01	raw_count_TCGA-28-5204-01A-01R-1850-01	raw_count_TCGA-06-0190-01A-01R-1849-01	raw_count_TCGA-06-5408-01A-01R-1849-01	raw_count_TCGA-14-1034-01A-01R-1849-01	raw_count_TCGA-06-0743-01A-01R-1849-01	raw_count_TCGA-06-5411-01A-01R-1849-01	raw_count_TCGA-41-3915-01A-01R-1850-01	raw_count_TCGA-14-1402-02A-01R-2005-01	raw_count_TCGA-76-4927-01A-01R-1850-01	raw_count_TCGA-06-0152-02A-01R-2005-01	raw_count_TCGA-14-0871-01A-01R-1849-01	raw_count_TCGA-06-0129-01A-01R-1849-01	raw_count_TCGA-14-1829-01A-01R-1850-01	raw_count_TCGA-12-0616-01A-01R-1849-01	raw_count_TCGA-12-0619-01A-01R-1849-01	raw_count_TCGA-06-0178-01A-01R-1849-01	raw_count_TCGA-27-1837-01A-01R-1850-01	raw_count_TCGA-12-0821-01A-01R-1849-01	raw_count_TCGA-06-0221-02A-11R-2005-01	raw_count_TCGA-14-1823-01A-01R-1849-01	raw_count_TCGA-06-5413-01A-01R-1849-01	raw_count_TCGA-26-1442-01A-01R-1850-01	raw_count_TCGA-06-0171-02A-11R-2005-01	raw_count_TCGA-06-5414-01A-01R-1849-01	raw_count_TCGA-12-5295-01A-01R-1849-01	raw_count_TCGA-06-0238-01A-02R-1849-01	raw_count_TCGA-14-1825-01A-01R-1850-01	raw_count_TCGA-27-2521-01A-01R-1850-01	raw_count_TCGA-06-0187-01A-01R-1849-01	raw_count_TCGA-19-0957-02A-11R-2005-01	raw_count_TCGA-14-1034-02B-01R-2005-01	raw_count_TCGA-26-5132-01A-01R-1850-01	raw_count_TCGA-26-5133-01A-01R-1850-01	raw_count_TCGA-19-2619-01A-01R-1850-01	raw_count_TCGA-06-0190-02A-01R-2005-01	raw_count_TCGA-19-4065-01A-01R-2005-01	raw_count_TCGA-41-2572-01A-01R-1850-01
?|100130426	0	0	0	0	0	0	0	0	0	0	0	0	0	0	0	0	0	0	0	0	0	0	1	0	0	0	1	0	0	0	0	0	0	1	0	0	0	0	0	0	0	0	0	0	0	0	0
?|100133144	12.29	10.66	14.28	10.62	8.77	10.71	6	5.12	15.7	2	23.88	20.78	7.19	8.91	7.63	18.2	12.49	5.78	3	36.96	6	54.17	0	0	6.41	0	5.71	0	43.23	0	23.68	31.6	5.54	7.92	16.89	15.72	8.2	5.18	2.94	8.52	21.34	17.12	11.5	18.15	5	32.19	13.75
?|100134869	25.71	18.34	10.72	13.38	15.23	19.29	0	12.88	22.3	17	9.12	9.22	25.81	2.09	14.37	36.8	15.51	33.22	8	20.04	0	40.83	31	21	4.59	11	2.29	25	49.77	6	31.32	29.4	9.46	2.08	6.11	24.28	11.8	43.82	8.06	18.48	19.66	20.88	23.5	25.85	0	22.81	16.25
?|10357	71.95	97	83.91	74.81	134	78.97	43	78	118.97	114.99	170	75	136	90.75	132.94	134.92	54	133.97	53.56	129.82	16	185	137	80	103.79	62	44	119	108	100.97	217.87	120.94	101.11	130.99	65	154.9	46.96	164	99.71	97	76	86.98	54	211.99	89.94	125.83	88
?|10431	943	1130	1063	718	1089	1947	535	922	1116	833	1287	1021	932	697	974	1683	778	1353	773	1058	292	1559	1681	844	1226	2784	460	1643	1244	1109	1642	1400	799	1207	1312	1891	339	2479	826	1202	949	1091	1418	1146	1442	2016	993
?|136542	0	0	0	0	0	0	0	0	0	0	0	0	0	0	0	0	0	0	0	0	0	0	0	0	0	0	0	0	0	0	0	0	0	0	0	0	0	0	0	0	0	0	0	0	0	0	0
?|155060	599	464	893	1058	739	429	489	1352	2098	483	283	717	664	80	3922	570	628	339	210	838	173	1808	249	304	1720	397	342	1025	963	269	475	1559	350	631	52	618	132	505	463	455	468	1627	672	1522	274	1203	899
?|26823	1	1	1	0	2	0	0	0	3	1	1	0	1	0	2	1	0	0	1	1	1	10	1	0	4	2	2	1	10	0	3	3	1	2	0	0	0	1	0	1	6	3	3	2	1	2	1
?|280660	0	0	0	0	0	0	0	0	0	0	0	0	0	0	0	0	0	0	0	0	0	0	0	0	0	0	0	0	0	0	0	0	0	0	0	0	0	0	0	0	0	0	0	0	0	0	0
?|317712	0	0	0	0	0	0	0	0	0	0	0	0	0	0	0	0	0	0	0	0	0	0	0	0	0	0	0	0	0	0	0	0	0	0	0	0	0	0	0	0	0	0	0	0	0	0	0
?|340602	1	0	1	5	2	3	3	3	12	4	0	5	5	2	4	4	2	2	0	0	2	16	0	3	17	4	2	3	4	1	0	7	3	0	1	7	2	1	0	7	0	1	18	18	0	3	4
?|388795	1	2	4	1	5	1	0	1	6	2	1	2	1	1	4	0	3	0	0	3	1	2	2	0	2	0	0	1	0	1	0	2	7	1	0	10	2	4	1	1	0	7	4	0	0	0	2
?|390284	7	2	1	1	3	4	3	6	3	5	7	2	8	8	1	9	3	6	2	2	1	1	9	2	3	7	0	3	3	5	3	10	4	4	5	6	1	4	5	0	1	9	7	6	5	3	4
?|391343	0	0	0	0	1	10	0	0	0	0	0	0	0	0	0	0	0	0	0	0	0	0	0	0	0	0	0	0	2	0	1	0	0	0	0	1	0	0	0	2	0	0	0	0	1	0	0
?|391714	1	0	0	1	1	0	0	0	4	0	0	1	1	2	0	0	2	0	0	0	0	2	0	2	0	0	0	0	1	0	1	2	1	0	0	2	0	1	1	0	0	0	3	0	2	0	0
?|404770	0	0	0	0	0	0	0	0	0	0	0	0	0	0	0	0	0	0	0	0	0	0	0	0	0	0	0	0	0	0	0	0	0	0	0	0	0	0	0	0	0	0	0	0	0	0	0
?|441362	0	0	0	0	0	0	0	0	0	0	0	0	0	0	0	0	0	0	0	0	0	0	0	0	0	0	0	0	0	0	0	0	0	0	0	0	0	0	0	0	0	0	0	0	0	0	0
?|442388	0	0	0	0	0	0	0	0	0	0	0	0	0	0	0	0	0	0	0	0	0	0	0	0	0	0	0	0	0	0	0	0	0	0	0	0	0	0	0	0	0	0	0	0	0	0	0
?|553137	0	0	0	0	0	0	0	0	0	0	0	0	0	0	0	0	0	0	0	0	0	0	0	0	0	0	0	0	0	0	0	0	0	0	0	0	0	0	0	0	0	0	0	0	0	0	0
?|57714	185	277	439	810	450	613	305	314	226	157	377	264	457	274	237	384	253	251	218	686	74	2070	45	221	778	165	188	409	910	130	290	503	2680	672	178	362	44	479	551	651	271	521	233	384	372	329	255
?|645851	76	29	61	60	55	33	21	97	88	31	21	25	47	4	129	62	35	23	10	66	13	217	21	32	41	39	28	41	122	13	25	159	28	39	2	32	20	24	55	27	56	44	35	96	17	62	62
?|652919	0	0	22.85	0	0	19.8	4.8	0	2.26	0	28.35	0	107.93	2	0	0	0	0	0	42.18	0	134.6	5	0	0	0	0	0	344.03	0	15.14	59.51	15.53	152.69	4	0	0	18.83	15.72	24.6	23	3.63	0	17	22.39	0	0
?|653553	4	8	11	6	3	12	3	4	1	5	7	4	12	0	8	5	2	3	2	5	1	4	0	3	18	2	4	2	6	4	5	3	7	6	7	2	1	2	11	4	0	8	1	11	10	13	9
?|728045	0	0	0	0	0	0	0	0	0	0	0	0	0	0	0	0	0	0	0	0	0	0	0	0	0	0	0	0	0	0	0	0	0	0	0	0	0	0	0	0	0	0	0	0	0	0	0
?|728603	3	0	0	2	10	2	0	0	1	1	0	0	0	0	0	24.94	2	0	0	12	0	0	0	0	0	0	0	0	37	0	0	0	0	0	0	10	0	0	0	3	0	0	0	0	0	0	0
?|728788	1	14	11	4	10	0	4	14	17	1	5	3	2	0	0	2	1	5	4	7	0	8	0	36	1	1	1	0	7	0	3	24	1	17	0	4	11	6	0	0	1	0	54	4	0	6	3
?|729884	1	0	0	0	0	1	0	0	0	1	0	1	0	0	0	1	0	0	0	0	0	0	1	0	0	0	0	1	0	1	1	2	0	0	0	0	0	1	0	0	0	0	2	1	2	0	0
?|8225	953	1189	1445	2272	954	832	687	1840	2635	1471	1284	1120	1592	572	1458	1473	1242	982	947	1973	211	986	476	1045	1899	887	832	1849	619	661	679	881	965	1087	1813	1367	275	2438	1283	928	634	2201	1783	1454	1216	1203	2273
?|90288	31	16	22	782	18	21	26	100	20	10	7	15	66	25	160	15	89	40	85	28	3	50	33	13	80	5	7	101	9	107	173	8	34	18	30	19	13	7	23	14	30	104	6	18	6	25	12
A1BG|1	363	753.89	785.1	419.63	721.11	290.9	146.91	515.96	1638.13	44.69	329.83	188.31	121.55	57	288.06	636.92	424.14	1083.85	202.57	70.27	95	324.59	726.91	460.84	408.74	1628.98	131.66	318.84	236.68	147	292.92	134.18	248.63	686.2	1541.97	395.94	210.77	511	165.17	193.15	95.15	166.62	541.93	91.26	135.98	834.19	940
A1CF|29974	0	0	0	0	0	0	0	0	0	0	0	1	0	0	0	0	0	1	0	0	0	1	0	1	1	0	0	0	0	0	0	0	0	0	0	0	0	0	0	0	0	0	0	0	0	0	0
A2BP1|54715	182	137	10	119	260	1729	15	91	114	998	35	29	36	17	77	1919	16	208	20	490	1	44	38	12	23	64	77	219	3291	32	10	785	175	22	4	585	16	11	6	357	213	24	2	42	12	54	93
A2LD1|87769	223.82	246.57	352.58	65.99	300.48	183.71	171.29	69.27	140.06	41.47	132.82	262.23	217.04	536.03	355.49	129	108.53	213.72	174.93	87.81	8.27	88.11	578.85	103.41	273.03	55.9	83.91	293.75	52.12	113	232.15	83.07	225.59	146.22	100.88	164.43	17.99	111.42	83.92	146.74	501.52	291.62	30.01	331.65	194.44	336.94	371.59
A2ML1|144568	112	50	23	654	57	4	66	19	98	8	50	5	305	366	690	224	96	39	129	16	1	27	46	7	18	15	29	151	118	181	300	586	98	36	17	17	14	24	243	87	43	66	115	177	0	48	36
A2M|2	20646.7	63407.8	82706.6	32596.3	59978.8	34439.6	13602.9	13135.9	23184.7	25928.9	26504.9	93399.5	23100.3	167278	19983.9	37947.7	161400	7520.55	39475.7	78730.8	1391.9	53421.9	16203	23193.7	42497.9	14946.7	21381.9	18752.3	15881	19441.6	33971.6	63728.6	142829	119084	34799.8	32454.7	6005.81	23625.8	33571.9	58272.7	28606.9	35888.8	66329.8	49910	100516	60361.4	27861.5
A4GALT|53947	157	214	222	165	173	393	68	123	202	136	94	413	120	80	194	158	176	71	146	175	6	68	84	197	182	26	45	138	130	390	222	275	599	157	159	277	19	140	195	351	21	165	223	185	1608	140	202
A4GNT|51146	1	0	0	3	1	12	1	0	1	0	0	3	1	0	0	3	9	0	0	0	0	2	3	0	6	2	0	1	2	2	1	7	18	0	1	3	0	0	1	1	2	0	0	2	4	8	1
AAA1|404744	1	0	0	0	0	0	1	0	0	0	0	0	0	0	0	1	2	0	0	0	0	0	0	0	0	0	0	0	1	0	0	2	0	0	0	2	0	10	0	2	2	0	0	0	1	1	1
AAAS|8086	965	1338	1996	1122	2341	1138	580	2371	2023	1107	1579	1285	2132	1196	2043	1415	1177	1294	1013	1956	417	4107	756	1442	1493	1650	624	1843	1771	1328	1959	1481	1049	1567	1502	1796	565	3429	1427	1146	942	1393	2059	1932	1022	1315	2065
AACSL|729522	0	1	0	1	7	6	0	0	2	1	0	0	1	0	4	11	0	2	0	2	0	2	0	0	0	0	0	0	10	0	0	5	0	0	0	1	0	1	0	5	0	2	0	2	0	0	1
AACS|65985	452	803	802	575	852	894	351	1117	877	817	1080	804	1546	615	717	1744	718	490	539	1252	185	646	407	384	725	662	507	795	1557	568	1040	557	791	977	426	1077	228	1278	734	796	388	909	550	1351	870	802	1017
AADACL2|344752	0	0	0	1	0	0	0	0	0	0	0	0	0	0	0	0	0	0	0	0	0	0	0	0	0	0	0	0	0	0	0	1	0	0	0	0	0	0	0	0	0	0	0	0	0	0	0
AADACL3|126767	0	0	0	0	0	0	0	0	0	0	0	0	0	0	0	0	0	0	0	0	0	0	0	0	0	1	0	0	0	2	0	0	0	0	0	0	0	1	0	0	0	0	0	0	0	0	0
AADACL4|343066	0	0	0	0	0	0	0	0	0	0	0	0	0	0	0	0	0	0	0	0	0	0	0	0	0	0	0	0	0	0	0	0	0	0	0	1	0	0	0	0	0	0	0	0	0	0	0
AADAC|13	0	1	2	0	1	0	0	0	2	0	0	0	1	0	0	0	0	0	1	0	0	0	4	0	1	1	0	0	0	0	0	0	2	0	1	1	0	0	0	0	0	0	1	0	0	0	0
AADAT|51166	325	361	354	318	522	256	130	274	670	306	356	290	376	177	589	1009	242	393	288	534	140	577	275	418	318	407	220	431	734	212	609	447	123	419	265	454	206	851	235	317	213	402	521	613	274	385	190
AAGAB|79719	1512	1900	2016	1449	2478	2515	1082	1791	1788	815	1754	1697	2665	1932	1835	3385	1132	2012	1408	2007	291	1467	2327	1381	1350	1552	736	2470	1482	2507	3775	1395	1632	2543	2403	2173	563	1919	1696	1407	2225	2132	2450	1515	1085	2184	1177
AAK1|22848	818	1344	1576	1698	1976	3267	817	1347	1308	1347	1067	1494	1706	1115	1400	2605	1091	552	855	3014	239	2589	415	697	2101	392	647	1587	5189	727	996	2749	3602	1795	471	1193	303	907	1509	2146	969	1148	1691	1731	2151	2128	775
AAMP|14	2610	3218	4462	4344	4706	2655	2068	5734	4106	4174	4635	3443	6528	4298	4432	5624	2918	2815	2991	4159	730	4344	2102	2549	4818	3456	1862	6482	3586	2891	5785	4337	3512	5328	4755	3058	1449	6293	4331	3643	3272	6175	5020	5882	2979	3651	4376
AANAT|15	15	2	3	8	8	9	10	7	6	4	4	14	2	2	8	19	5	20	6	5	0	29	4	6	22	1	2	8	1	1	6	10	12	8	2	17	3	2	5	6	3	5	6	5	6	8	2
AARS2|57505	331.97	669	1045.74	730.93	1007	584	337.88	1053.93	901	555	833.96	621.93	1020.93	725.98	839	727.99	551.9	236	467.95	1115.83	288	1441.87	127	443	1323	197	406.76	898.89	1141.88	206	649.86	659	900.7	924.79	543	527.95	235.94	606.96	774.83	692.97	573	923	1425.83	815	581.95	455	705.81
AARSD1|80755	541	730	956	607	974	937	399	1036	914	1343	1006	568	1100	473	1113	1462	550	510	651	1158	197	1022	453	826	608	724	422	970	1010	375	1047	1091	545	950	616	1125	315	1238	630	958	614	1255	1203	1212	458	657	824
AARS|16	4860	5590	9280	4443	9548	5768	3478	8298	9008	5157	6341	7213	10012	5817	7629	7553	4818	4350	4696	9370	623	8919	4346	3126	6345	4581	3712	7747	8278	3119	5887	13617	8709	9670	3926	5122	1807	9320	11535	9809	7929	14279	13324	13259	6245	5236	8041
AASDHPPT|60496	2382	2608	2399.96	2723	3741.94	1604	1317	2406	1780	3915	2628	1721	3038.86	2204	1564	4396	1458	2946	1579	2819.94	390	4196.94	1822	1535	1794	2237.75	1137.96	4137	2782.95	1793	4322	3446	2176	3111	2860	3581	951.95	6383	2391	2653	2566	2539	3786	3286	943.94	3767.85	1796.88
AASDH|132949	421	521	521	598	676	262	253	526	362	443	550	454	1151	433	1086	516	588	645	253	588	78	866	571	455	459	559	140	704	544	351	658	581	711	747	421	445	172	763	592	323	676	631	320	608	396	580	298
AASS|10157	1084	1332	2203	2011	2625	940	1539	2741	3799	1177	2648	1250	2664	1487	3566	686	976	738	1249	4184	267	4448	389	916	2229	246	765	2088	2960	791	1756	3777	1366	4060	494	1488	497	1469	2551	1691	2092	2791	1888	2625	876	2673	1874
AATF|26574	715	1491	2273	1927	2186	1597	518	2469	1470	2380	1989	1321	2812	1768	1738	1395	1331	639	1475	2586	254	4183	313	1054	1680	860	916	2674	2764	729	2087	2626	2091	2750	1553	2162	550	2794	2173	2886	1962	2691	3287	2112	1414	1366	1326
AATK|9625	485	321	454	536.23	720	1081.53	183	410.15	768.27	1355.81	288	393.19	577	32	471.3	3198.8	845.38	257.82	1177.21	739	55	2356.34	100.24	304.29	396	486	390	449	4573.84	18	299	1508	2574.69	555	65	2487.76	660	968.39	196	6786.19	195	380	261	575	440	392.29	412
ABAT|18	10447	6944	7429	14370	12466	1892	3397	11902	6417	16351	3993	4914	8511	10667	10445	15085	7541	3827	7109	9825	346	17845	3723	6084	6054	4044	6370	15384	15304	3779	16457	15644	6686	15911	6231	11606	4111	11211	7205	11176	6273	5210	7635	17521	240	4180	3098
ABCA10|10349	15	2	5	9	3	18	3	9	27	11	1	12	1	2	35	9	13	17	3	4	1	3	24	3	10	3	3	8	7	41	16	13	15	4	1	8	2	4	3	6	5	3	9	4	54	27	5
ABCA11P|79963	358.93	323.29	353.89	262.41	648.72	143.31	141.42	316	308.68	160.71	285.54	164.21	251.39	136.68	276.75	472.94	142.19	459.24	204.83	352.84	32.22	429.57	517.01	354.67	114.82	278.98	103.78	135.99	251.63	397.54	425.77	141.94	152.19	511.21	455.96	391.44	149.6	214.81	119.22	183.99	82.11	183.91	188.26	275.14	66.74	267.91	141.75
ABCA12|26154	6	14	13	10	9	29	8	9	6	21	18	69	8	50	9	9	12	19	5	60	1	6	3	9	157	7	8	7	7	11	10	1	31	22	17	8	1	7	14	7	3	25	144	71	8	24	5
ABCA13|154664	9	241	81	196	5	40	277	13	7	7	0	431	27	209	283	13	96	41	2	7	1	31	195	7	104	13	5	12	12	97	14	8	883	321	4	10	2	10	18	159	43	68	432	176	243	125	193
ABCA17P|650655	53	25	25	71	22	46	8	56	27	89	7	32	20	27	110	54	61	40	18	38	7	41	59	33	137	52	3	158	28	105	52	132	45	18	83	52	7	16	19	46	23	51	47	26	4	95	59
ABCA1|19	3792.99	8292.95	9029.79	7136.68	5358.85	4976	5055.88	1938.99	1710.96	1663.98	1389.97	5572.92	5375.93	6651.95	1545.98	1513.79	9029.83	4355.98	4893.97	5695.89	329.9	4473.87	2381.98	1322.95	5292.92	882	1070.94	2221.99	4939.84	5088.94	4320.85	8418.86	20577.7	7707.87	1860	2455	683.99	2007.98	4319.96	6695.81	6314.86	4341.94	4274.97	4687.94	5902.93	11479.8	1442.99
ABCA2|20	2723	2254	4501	5919	4955	6372	2223	4889	5701	6849	2622	4054	5852	2509	4298	11526	6566	1759	5918	7019	191	11317	1185	1868	5460	1884	3525	2934	19128	796	2080	8693	21816	5447	1427	6725	1874	3108	6521	42035	2723	9377	4597	8199	2183	4164	3024
ABCA3|21	1738	3128	6211	3716	7347	2610	2149	5425	3979	7227	2806	3124	5638	4943	3691	4974	3937	1257	4365	9820	27	7015	492	1604	5473	1744	2890	4808	10642	1256	3375	9660	5551	6366	2717	2588	1349	7015	5299	5024	2400	5412	6972	12465	645	2955	3725
ABCA4|24	15	27	21	18	18	26	9	5	9	9	12	22	5	11	19	12	11	4	3	45	1	1	7	3	16	8	6	13	20	2	36	16	17	19	2	8	0	9	3	12	1	16	6	10	61	13	11
ABCA5|23461	302	56	38	993	44	435	295	370	265	475	18	274	753	551	566	547	383	334	218	193	82	151	641	75	787	14	23	483	511	1245	633	173	425	142	291	309	54	16	20	461	343	139	133	253	329	460	131
ABCA6|23460	23	17	16	10	20	14	7	4	4	5	3	248	76	13	33	60	74	25	15	23	1	15	95	2	29	6	0	40	42	10	104	6	344	43	13	20	0	9	2	91	0	10	7	16	650	115	16
ABCA7|10347	166	295	379	341	270	370	34	138	287	118	102	324	256	495	424	228	337	43	61	404	13	587	25	109	1094	35	66	14	304	76	202	232	1054	338	86	123	55	78	164	238	303	1715	500	320	228	175	520
ABCA8|10351	223	150	1077	924	653	183	735	294	568	332	301	1258	1504	1299	1361	882	840	511	389	611	5	459	1039	92	2194	146	23	1036	1078	2760	1002	344	1965	228	88	519	23	494	722	2150	27	580	608	916	3034	1324	909
ABCA9|10350	42	18	20	52	13	38	4	15	71	11	38	121	22	12	97	96	93	42	15	233	4	65	45	10	123	18	10	21	176	15	88	129	171	42	10	30	4	16	37	30	6	18	44	51	335	42	39
ABCB10|23456	384	586	659	409	652	446	357	1057	573	648	800	551	1016	306	603	719	496	673	349	765	222	966	482	274	1214	296	197	825	771	419	855	480	795	839	647	418	154	838	639	374	524	707	288	488	878	1019	904
ABCB11|8647	0	0	0	29	0	0	0	0	0	0	1	2	0	5	7	0	17	0	1	0	0	3	0	0	15	1	3	0	0	0	1	0	0	0	0	0	0	0	0	3	0	1	2	2	1	2	0
ABCB1|5243	407	649	609	1066	1214	257	231	448	1194	554	889	464	365	602	647	862	321	202	472	1282	3	925	219	352	520	177	346	453	844	94	515	1885	1299	1364	1474	378	72	289	820	629	90	877	1390	1430	115	366	651
ABCB4|5244	121	115	129	102	170	247	62	103	91	137	153	150	100	271	113	38	203	15	78	96	9	362	138	86	115	53	37	200	163	48	148	68	67	208	59	136	25	345	205	108	11	181	559	225	46	173	143
ABCB5|340273	2	0	4	4	2	0	6	1	1	1	0	3	0	0	2	2	0	1	2	0	1	0	3	1	1	0	2	16	0	1	5	1	4	0	0	1	0	0	0	2	1	5	2	2	6	4	1
ABCB6|10058	956.42	915.42	1280.34	1700.6	1431.33	1101.63	735.15	2452.61	1494.21	997.33	829.63	1303.51	2133.28	854.08	1773.99	1316.55	1399.63	1046.53	674.31	1937.47	187	1754.27	935.86	614.84	2298.68	1508.19	509.57	1940.69	1149.04	832.02	1299.63	1704.9	1129.75	1170.66	2342.66	747.17	492.59	2132.84	1473.29	949.31	1390.18	3175.67	1958.78	2266.23	1024.08	1573.53	2035.38
ABCB7|22	704	971	1056	837	1277	738	459	1132	741	719	1435	966	1119	978	663	711	808	970	466	1130	327	1348	957	741	1653	822	299	920	792	1131	1058	733	1062	1902	1168	685	263	928	977	719	1641	1337	1147	1013	852	1523	704
ABCB8|11194	1557	1681	2721	2015	2955	1038	849	2355	2108	1343	3975	1878	2070	1470	3392	2127	1237	907	1981	2920	217	1473	982	885	2827	797	1035	2177	1937	1086	2246	1221	1616	2849	2556	1233	320	1867	2213	1651	1040	3293	1044	2603	1392	1645	2225
ABCB9|23457	196.33	449.13	662.96	347.27	812	484.36	138.27	432.53	291.14	432.52	620.56	699.43	435.78	399.71	805.46	622.24	293.99	394.36	299.39	426.86	29.46	281.04	341.49	193.28	418.41	190.87	277.38	197.84	647.23	208.65	536.09	268.71	481.76	491.34	524.49	421.64	123.05	1623.78	530.23	577.17	142.52	303.89	397.59	956.68	336.32	313.8	648.75
ABCC10|89845	477	724	1227	592	1054	696	323	710	1013	441	619	727	604	604	1178	592	668	270	496	1225	101	1093	203	345	1146	401	442	644	956	214	563	756	1165	1195	346	559	161	891	750	530	545	729	850	1276	598	611	862
ABCC11|85320	43	1	4	76	1	9	10	4	8	8	3	12	8	29	14	26	24	6	12	19	0	14	4	2	6	2	2	15	9	1	15	31	32	5	2	3	3	2	10	28	6	48	101	17	1	1	5
ABCC12|94160	5	2	0	2	3	6	1	1	4	5	0	0	0	0	4	94	3	2	0	3	0	1	2	0	0	3	0	195	57	0	1	2	1	1	0	10	0	49	0	5	1	0	0	2	1	1	0
ABCC13|150000	0	0	0	0	0	0	0	1	0	1	0	0	0	0	0	15	0	1	9	1	1	21	2	0	2	6	1	2	0	0	0	0	1	1	0	1	0	0	1	11	0	1	0	0	1	0	0
ABCC1|4363	475	1241	1776	2305	779	1628	785	594	1355	1291	289	1141	1245	865	1168	521	1342	393	575	1250	335	1521	219	338	3032	369	295	898	1695	531	826	1410	2704	969	220	933	175	798	1460	1585	744	1485	1395	869	1732	1099	543
ABCC2|1244	12	2	7	8	4	13	7	12	15	11	6	11	20	2	6	4	4	7	0	8	1	60	4	1	15	12	0	6	24	2	4	35	21	7	2	4	0	22	14	9	6	8	14	8	19	9	5
ABCC3|8714	1534	2569	2048	1635	643	1335	1673	3650	608	311	667	6725	2931	2115	1553	322	8706	1262	1562	1649	9	112	2341	651	29927	249	1918	1531	104	1732	1985	314	1749	5610	691	345	71	142	2260	639	796	2330	37	2003	3433	5705	513
ABCC4|10257	506	613	734	731	1045	399	591	187	560	833	610	669	737	999	738	713	496	591	703	921	424	1234	1066	427	985	656	405	932	354	1228	819	713	1183	925	360	671	289	1058	691	339	276	387	630	782	771	797	450
ABCC5|10057	1534	1713	2438	1912	3273	1753	802	1818	2603	1865	958	1615	1300	675	4729	2206	1308	1434	590	2030	572	7573	1297	1290	2957	3116	714	1224	3721	606	1753	2734	3230	1485	445	2165	905	1516	925	1584	1022	1297	1412	1810	1523	2624	1440
ABCC6P1|653190	56	65	25	44	50	8	19	1	36	9	5	50	17	18	51	14	17	18	45	32	3	7	32	8	23	20	32	1	10	5	113	16	10	87	11	21	1	3	7	19	44	57	2	147	2	30	3
ABCC6P2|730013	53	26	41	65	34	19	29	52	31	1	64	35	84	35	40	15	18	43	31	20	8	34	56	5	21	25	19	6	5	16	67	84	14	80	33	23	7	31	14	16	26	17	0	72	8	49	35
ABCC6|368	27	61	55	200	22	36	28	12	17	22	44	46	47	114	77	24	54	38	36	42	22	93	39	19	86	22	16	8	17	43	45	88	177	32	19	30	2	71	38	59	39	30	14	196	32	50	32
ABCC8|6833	92	52	8	194	33	234	20	47	380	160	156	155	179	74	280	372	246	73	13	90	0	518	58	67	385	157	611	86	572	25	140	923	202	225	7	255	426	535	356	149	87	857	81	1190	1	178	214
ABCC9|10060	1085	683	891	887	560	311	275	131	177	56	152	259	347	281	384	409	693	78	237	880	15	160	199	246	491	81	53	396	285	852	755	999	1957	667	155	167	42	306	196	454	90	254	69	1433	244	193	202
ABCD1|215	467	660	854	634	708	1678	405	725	455	330	685	936	785	861	719	506	834	230	664	983	165	2056	139	365	1777	433	333	1635	606	281	539	372	2205	1117	787	407	134	985	866	779	306	1119	524	1104	1085	928	756
ABCD2|225	291	357	455	208	907	117	192	202	78	455	325	68	444	777	311	341	121	864	134	363	0	257	130	66	164	69	95	344	522	365	448	121	320	320	157	232	41	227	440	253	357	64	413	2212	9	495	362
ABCD3|5825	2625	3548	5064	4027	7299	1373	1856	4164	3971	1792	4057	3492	3300	5080	2943	2880	2551	3006	2190	4071	386	3330	4571	1931	3746	2517	965	6993	2433	3084	5162	3800	2659	7244	4975	2917	1043	4000	3695	2448	4105	4153	3376	3238	2284	4140	3478
ABCD4|5826	963	1809	2402	1004	2639	1061	632	2479	2654	967	2022	1960	1340	1791	3026	1318	1727	1741	1691	2258	188	2033	1076	804	2073	1356	1097	1242	1134	988	2272	1333	1478	3774	1096	1269	293	2407	2007	1227	1177	2780	1476	3090	1165	2060	1432
ABCE1|6059	1848	2590	3267	2677	4708	2250	1469	2478	2579	1334	3004	2371	3423	1798	1974	2804	1632	2519	1590	3387	607	2152	2843	2416	2190	2134	1043	3382	2431	1979	3649	1887	2248	4536	2443	2832	1086	3771	2616	2314	2014	2242	4395	2742	3021	3488	1893
ABCF1|23	1198	2611	3630	2853	3301	3005	1460	4426	2623	4533	4158	2601	4758	3373	2619	2707	2037	981	2320	4132	912	3085	548	1699	5164	920	1502	3792	4426	847	3479	3486	3419	4275	2234	2328	935	6119	3599	3463	2828	4731	5234	4436	3135	1835	2144
ABCF2|10061	2662	3624	4777	4026	5942	2415	1763	4313	3405	3565	6031	3930	5202	3129	3518	3942	2037	1841	2934	4545	991	3195	2522	2235	4645	2068	1878	5308	3596	2855	4986	2810	3103	5998	4516	3570	761	3678	4915	2978	2661	4361	4975	4813	3244	4308	3130
ABCF3|55324	1035	1869	2900	2025	2868	1676	1195	2608	1841	1732	2370	1913	2413	1736	3341	2202	1576	891	1302	2333	356	2370	582	1083	3226	1138	968	2417	2140	684	1889	2132	2566	2747	1910	1764	961	4127	2042	1850	1822	2480	2594	2987	1914	2041	1763
ABCG1|9619	961	1216	1077	870	761	755	425	233	395	1525	544	1351	835	599	497	1335	1586	458	798	861	73	2155	717	556	1564	793	325	895	1539	431	1427	1494	5221	1075	1369	1964	334	998	640	2512	292	819	762	887	1750	1724	651
ABCG2|9429	1488	1432	1773	2502	5152	271	353	835	3772	1110	2361	473	1198	1504	2029	1979	857	724	690	1641	46	854	2095	891	967	2236	696	1058	1324	590	2335	5177	1401	2384	3291	1381	354	1234	1802	1008	125	1457	1988	2804	110	1063	2299
ABCG4|64137	38	37	16	132	65	205	5	49	46	148	79	33	21	21	44	314	20	31	16	118	33	60	5	37	27	7	25	55	388	13	41	138	55	17	9	81	34	60	20	50	36	38	12	155	20	82	27
ABCG5|64240	5	1	1	10	4	4	3	9	4	3	2	5	1	0	2	4	4	4	5	2	1	7	0	5	4	2	0	3	3	9	2	7	2	5	3	8	0	4	1	3	1	5	1	1	3	8	0
ABCG8|64241	0	0	0	0	0	1	0	0	0	1	0	1	0	0	0	3	0	0	0	0	1	1	0	0	0	0	1	1	5	0	0	1	1	0	0	1	1	0	2	1	0	0	1	0	0	0	0
ABHD10|55347	1847	1250	1383	2593	2082	1047	629	1478	1241	1268	1719	950	1765	700	1635	2963	1209	2452	861	1089	142	2074	3683	1298	1176	2448	504	2256	1213	2068	2694	1834	1138	1276	2405	2133	955	2354	982	1307	1094	987	1830	1564	955	1698	1082
ABHD11|83451	728	738	827	724	1240	457	302	903	631	391	1207	957	647	531	1240	757	337	553	632	669	51	470	890	303	888	534	290	826	219	1323	826	444	636	936	1189	639	191	546	703	391	353	1122	541	1039	626	984	769
ABHD12B|145447	18	8	5	6	11	55	3	14	8	24	4	11	5	4	11	120	6	30	29	5	1	10	29	23	22	30	12	8	96	6	4	16	40	21	0	56	1	6	11	71	7	8	2	12	17	18	1
ABHD12|26090	3071	4153	4496	3422	5539	3533	1418	6457	3149	2989	4123	3869	3185	3291	4124	5411	3242	3072	2958	4611	392	4281	2972	2602	5068	3316	2139	3309	2955	2604	3231	4970	6182	6617	4392	3695	1430	4430	3084	4954	2478	4094	3609	3916	2637	3932	4009
ABHD13|84945	709	1019	924	457	1042	597	491	386	774	605	1174	837	1080	665	547	1277	556	1301	518	1014	130	1037	1580	550	880	1195	322	1218	816	858	1343	761	1003	925	508	844	168	812	807	533	764	695	1045	951	695	1049	923
ABHD14A|25864	796	715.45	1044	782.81	1538.01	622	116	1218	600.72	516	1095	523.38	801.04	420.67	1049.82	1800.99	611	507.24	520	619	85	680.33	1035.03	513.15	799	1347.71	494	687.29	783.4	744.8	1149.7	1178.37	475	762.08	653.76	975	582.31	1693.8	953.66	565	361.1	1089.7	967.89	874.33	481	910.88	1261
ABHD14B|84836	1356	941	1237	1357	1313	2315	426	1274	750	545	1173	1285	1290	1354	1473	795	1458	605	849	847	121	1017	1145	574	2151	861	555	1384	332	844	1204	1765	2284	1119	839	768	351	891	1499	1028	1685	1738	1120	982	1257	1626	1049
ABHD15|116236	285	516	666	432	609	336	256	681	258	144	510	506	488	789	403	290	516	197	411	573	32	444	181	163	897	150	148	311	176	286	593	360	1378	621	437	249	107	529	604	386	479	903	202	671	688	539	341
ABHD1|84696	29	18	27	66	25	12	8	67	28	8	41	37	44	35	77	33	35	33	23	15	16	42	26	16	89	12	12	51	27	31	58	40	54	29	31	22	9	87	20	38	15	2	16	74	4	92	18
ABHD2|11057	2459	6349	10617	4942	12036	10411	5228	8475	8381	3557	11574	7559	11090	11545	5534	5248	3965	3242	5280	17836	381	8046	1425	2742	6395	705	5115	2931	9678	1512	4695	6272	9963	23290	5839	3030	2768	6953	11348	6407	4136	3946	12064	15940	8680	6306	4096
ABHD3|171586	984	858	847	773	1126	402	427	942	1184	643	689	969	487	1054	704	723	681	943	618	1311	42	707	1025	454	1031	385	327	1047	391	536	1032	712	1617	714	1444	985	186	992	1029	397	837	1250	591	1102	895	900	577
ABHD4|63874	2411	2915	4547	4347	4934	1421	1308	4276	3685	2039	3640	3647	1950	4701	2364	2118	2897	2977	2407	4221	153	4478	1092	2952	6857	2133	2443	3762	1563	2537	4751	5704	3652	5797	2344	3378	853	5444	6360	3594	3094	6758	8834	7305	3176	2962	3229
ABHD5|51099	1292	1892	2176	2022	2514	942	442	1165	992	849	1384	1702	1361	1561	1127	1659	1532	1526	902	1388	136	1160	1658	831	2832	1329	630	2170	1166	1303	1944	1694	1584	2125	1395	1212	781	1830	1566	1097	1076	1444	2200	2651	1153	2605	1219
ABHD6|57406	753	840	1153	1802	1230	612	142	604	1010	1466	882	1114	797	612	933	2241	918	482	765	937	40	1274	1418	643	1207	1961	431	551	1781	794	909	4599	1211	949	495	1413	717	3765	697	1847	322	522	2318	874	1027	1055	579
ABHD8|79575	989	1378	1304	951	1430	788	431	1203	1547	913	864	1345	1387	1356	1858	2039	1002	915	640	1422	171	761	720	600	1404	677	361	1218	1539	722	894	764	1154	1785	1012	776	244	583	1033	715	855	2013	1939	1445	1194	906	1961
ABI1|10006	2193.17	2265.14	2294.22	3081.95	2797.35	2072.84	1354.56	1504.83	1855.57	1462.62	2117.22	2516	1865.3	2104.65	1941.28	3750.68	2556.26	2324.28	1615.2	3233.43	121	5528.25	2312.73	983.75	2666.47	4056.95	806.74	2150.67	3298.81	2123.72	2758.66	5660.71	4392.86	3252.07	1968.23	3084.95	630.34	4555.16	2493.52	2516.02	2544	2123.92	2884.53	2326.9	2474.53	3482.01	1595.97
ABI2|10152	4150	5281	7109	7883	11124	3482	3433	6808	5664	5004	9066	4829	8135	4928	6453	5672	3696	3729	3213	9207	451	8943	2863	3339	5329	2646	3664	7111	10929	3138	7417	7352	3475	10355	4707	3920	2120	5438	7137	4948	4457	5517	5569	13319	2793	6393	4681
ABI3BP|25890	125	190	273	1590	47	81	105	8	199	130	15	741	208	170	689	108	479	711	94	244	6	486	691	39	927	479	6	774	456	204	102	3886	2061	78	42	178	113	752	49	1089	57	1081	632	39	2063	173	344
ABI3|51225	874	1158	1077	1065	1100	378	359	414	637	299	892	1021	596	940	701	961	748	283	855	1189	9	2228	417	628	1360	838	525	521	289	724	901	467	2508	1610	1268	1063	154	425	855	900	117	664	406	524	528	1304	608
ABL1|25	2140	4427	6889	4784	6469	5358	2936	2977	6522	6360	7034	4710	11823	6140	3992	3600	5261	2406	4467	9308	1078	13235	905	2131	6935	1884	2559	3469	9111	1095	5359	4382	5412	6072	1545	2834	1282	4974	6828	6155	5559	5435	5218	10310	7409	5539	2174
ABL2|27	541	1172	1717	1061	1359	2497	621	1310	944	1560	1351	2718	1376	780	830	976	1008	409	872	1721	246	2682	308	578	2614	348	535	1247	2868	595	905	1411	2690	1918	345	747	381	937	1208	1911	1285	1034	1399	1744	6128	2046	634
ABLIM1|3983	2318	3196	5416	5868	6932	3308	2592	3959	4128	2142	4614	2012	4078	3397	4837	4382	2659	1104	2537	6150	246	10691	612	1256	4245	761	2554	4049	6499	1260	2829	17992	7066	7771	2820	1299	777	3763	6425	7304	1636	4317	1789	7862	1443	2245	2692
ABLIM2|84448	141	154	128	187	250	524	166	330	218	343	354	129	297	178	378	1330	119	241	146	406	13	263	116	218	396	132	117	194	1243	72	517	330	357	137	132	430	53	245	319	614	86	162	99	778	65	183	166
ABLIM3|22885	540	690	592	2140	769	1225	274	143	635	1023	209	1116	900	586	1313	1309	591	169	477	564	18	541	405	231	994	551	491	376	1085	980	715	5963	2866	555	208	665	240	1908	1078	2324	221	1281	1066	523	1180	650	649
ABO|28	3	3	6	1	5	0	2	4	3	1	2	3	3	0	0	4	5	2	6	9	0	5	0	2	7	2	2	2	10	2	0	8	16	6	6	0	0	0	2	3	0	6	3	6	0	2	3
ABP1|26	4	6	20	3	5	2	0	4	5	2	1	1	1	0	2	5	5	0	0	17	0	2	0	0	5	0	1	10	3	0	6	0	55	6	2	6	1	1	1	3	0	1	4	1	4	3	1
ABRA|137735	2	1	1	1	2	2	0	1	2	0	1	0	3	0	0	5	0	1	1	3	0	1	0	0	1	2	0	2	3	0	1	3	2	1	0	0	0	0	0	0	2	2	0	1	1	3	0
ABR|29	4310	6414	7471	13885	10361	7875	3923	5039	5150	2723	7977	5717	10739	8670	7415	12438	5153	2295	4979	14071	420	11114	1201	4679	5283	2674	3558	7524	15079	3070	6424	12521	14316	7054	2898	4244	1337	7478	8182	8395	3862	10314	10053	12151	3297	4396	3165
ABT1|29777	892	1112	1145	627	1311	838	450	1118	1689	931	1224	982	1665	618	832	1361	847	1717	622	877	297	890	1292	947	1178	2084	383	1503	723	841	1442	647	849	1170	1257	1349	355	2156	797	675	959	1264	1454	1122	912	1013	970
ABTB1|80325	623	758	1008	666	896	639	313	836	800	479	684	834	874	585	863	1480	835	573	360	580	34	362	690	287	1112	356	174	751	1145	385	664	472	2011	770	964	558	209	587	396	845	499	877	179	846	1075	666	661
ABTB2|25841	96	405	316	321	272	349	112	267	696	415	323	514	223	633	119	588	274	114	407	2030	205	616	58	116	354	124	75	102	515	48	98	152	502	576	34	535	100	639	342	676	640	535	492	484	588	195	166
ACAA1|30	2839	3295	4298	3142	4412	2032	768	2831	3899	1688	3196	2522	2216	2271	4291	3051	2532	1770	1875	3464	262	3216	2125	2264	3847	2307	1572	3887	1598	2075	3232	4759	3057	3885	2016	3332	1968	2990	3138	2503	1187	3188	3112	3581	1994	3732	3745
ACAA2|10449	2555	2381	1710	1565	2295	1823	1155	1378	1627	2320	2518	3446	1995	4641	2667	2966	3038	1329	1761	2154	777	1306	2516	2741	2697	2817	500	3379	671	1835	5261	859	2743	895	1489	4143	1118	3117	2809	2598	1892	3112	1082	4269	3006	3323	1800
ACACA|31	1421	1602	3398	4436	3986	2299	691	2473	1902	4521	3513	1815	4097	3024	2483	3443	1940	867	1486	3910	487	5670	603	1539	3195	892	1938	3208	6713	856	2747	4944	2531	4033	745	2838	1254	3608	4140	4664	1995	2703	4600	4502	1420	1925	2093
ACACB|32	311	269	459	794	504	355	351	730	488	253	810	444	725	378	1198	475	371	224	241	931	54	1038	191	83	670	63	107	511	753	228	280	479	979	713	117	271	49	647	854	731	226	939	599	1350	406	378	811
ACAD10|80724	704	603	946	786	1054	658	461	895	836	539	734	835	758	853	1434	688	727	368	583	1174	102	877	269	477	875	347	379	745	626	445	872	835	964	903	346	683	237	957	848	704	428	879	721	1277	564	660	643
ACAD11|84129	978	1309.9	1605.46	2095.7	1548.72	1214	753.57	1418.94	2029.97	603	914.38	1474	1206.67	529.54	3431.94	908.87	1176.78	1568.94	586.74	2141.82	104	1837.85	1260.97	398	1706.45	516	433.86	1572.95	749.81	944.98	1133.71	1768.96	1011.93	1711.76	368	548	510	1001.75	915.8	1062.79	1559.86	1966.8	1559.93	1441	1028.95	2593.89	1981.93
ACAD8|27034	1817	1738	2312	1576	2889	692	849	2430	1983	1673	2599	1261	2702	1413	2827	2025	960	1354	1136	2215	195	3142	1628	932	1760	2396	1074	2341	1780	1228	2549	2473	1018	2373	1401	1417	739	4047	1823	1177	1256	1729	1949	2430	573	1802	1499
ACAD9|28976	833.57	1393	2104	1632.24	2247.99	1278.42	771.99	1423.61	1089.65	927	1585.99	1514.25	1830.31	1480.99	1595.97	1677.39	1026.89	958.99	943.93	1634.99	248.95	1655	1095.98	833.99	1981.89	805.33	694.99	1838.79	1199.99	848	1320.2	1276	1428.31	1957.96	1839.99	1221	778.99	1706.99	1605	1318.98	1378.97	1944.51	1574.98	1823	1272.99	1519	1320.93
ACADL|33	135	16	7	335	9	7	3	4	282	17	19	55	161	142	425	75	64	87	19	19	1	202	62	42	43	8	1	195	16	110	47	47	31	44	5	72	33	42	10	41	41	18	14	8	0	16	1
ACADM|34	1825	2001	2053	2417	2983	882	1345	1714	2171	1930	2483	2010	2476	3018	1877	2945	1407	2824	1174	2348	377	2694	3530	1379	3073	1908	739	2472	1756	2798	3508	1901	1911	3063	1836	2270	594	2315	3394	1775	2752	2807	1821	2983	1533	3560	1643
ACADSB|36	534	429	457	854	747	674	314	422	522	469	1228	480	589	336	565	1488	572	732	295	573	73	1170	782	224	534	516	200	675	1267	817	762	1538	1456	826	424	540	152	642	520	1213	503	402	456	902	452	1041	435
ACADS|35	497	605	645	651	639	439	283	911	921	363	707	538	735	835	720	665	949	816	501	507	94	260	731	541	566	328	247	476	366	746	705	399	808	671	668	796	250	1331	908	734	470	967	74	1071	433	732	779
ACADVL|37	6205.98	6541.98	9015.9	7642.63	7196.96	5286.99	3191.97	10847	8429.99	1894.91	4210.79	8658.96	6489.87	4392.92	18352	6069.78	5218.89	4949.9	3693.98	7173.97	909.99	9329.76	4029.98	4628.97	7638.94	4428.98	2982.95	9924.86	3925.65	3998.98	6208.93	5182.88	5157.83	6069.89	3878.45	4272.89	1776.98	6045.4	6258.95	4736.89	4989.83	18151.6	3815.92	7581.8	6660.98	7538	9934.79
ACAN|176	53	77	84	41	44	95	79	94	28	336	124	241	181	43	7	376	950	50	694	184	21	89	14	973	21	60	20	488	63	72	133	18	184	34	3	1112	699	450	32	938	17	174	97	129	939	126	31
ACAP1|9744	48	72	76	156	13	72	23	27	19	5	42	116	32	117	139	66	97	73	9	353	2	29	77	30	95	20	13	53	19	97	108	12	442	69	91	59	5	9	30	30	15	98	5	67	225	147	42
ACAP2|23527	1453	1502	1864	2224	2363	1376	1020	1319	1270	1107	2021	1499	1643	1115	1376	1408	1520	1608	867	2050	228	2850	2301	873	2292	1308	540	1526	1810	1519	2165	2215	3373	2238	814	1079	807	996	2068	1589	1898	1599	1977	2510	1845	2585	1308
ACAP3|116983	2495.21	2765.3	5753.38	2829.7	6943.48	1697	1295.38	8885.72	12234.2	6115.45	3089.52	3256	3414	1036.03	9944.41	4514.14	2852.46	956.46	1720.19	5029.14	351.14	15180.5	565.52	3293.14	7329.91	2293.11	2917.63	2345.33	8604.02	647.18	3107.75	5721	1334.61	2037.84	1949.11	4589.47	1398.27	4493.52	3097.74	3756.11	1235	5120.5	3806.95	3776	2153.1	4002.41	4471
ACAT1|38	2226	2243	1881	3736	2647	1337	1261	2180	2396	2358	2975	1456	3861	2241	2331	3321	1098	2746	1609	2167	195	3071	3285	1394	1912	2584	751	3845	1427	2581	4229	3223	1947	3162	2884	2897	921	5638	2839	2104	2241	2498	2304	3516	970	4436	2072
ACAT2|39	1123.27	1081.06	1313.42	1357.06	2253.79	670.77	514.41	1066.82	1206.91	1565.35	1560.49	1247.69	1578.52	1375.88	1484.63	2727.18	782.88	1803.29	613.65	2012.07	137.22	1931	1958.01	1553	1923.88	830.1	1247.47	1066.23	1325.83	955.26	1838.25	1130.75	607.63	2890.91	2516.24	2347.56	1461.53	1752.37	1360.9	1111.72	691.34	2190.96	1666.79	1281.26	938.57	971.2	1118.87
ACBD3|64746	1158	1612	2115	1953	1861	1852	1218	2058	1275	1594	2221	2216	2541	1139	1190	1756	1518	1312	1048	2055	807	2136	1235	967	3149	644	651	2415	1582	1557	2123	1600	2234	2425	1003	833	546	1714	2258	1436	3345	2324	1297	1358	3974	3581	1380
ACBD4|79777	411	327	334	657	378	282	247	517	332	109	425	446	580	336	1109	406	504	641	210	296	19	342	433	224	705	301	145	445	273	415	374	571	442	417	443	203	87	516	429	284	424	1154	354	625	176	535	438
ACBD5|91452	1427	1710	1985	2282	2497	1118	889	1303	1453	858	1696	1335	1285	1773	1533	2744	1891	1571	1284	2375	105	2955	1698	790	1570	1301	706	2084	2833	1562	1778	4300	2760	3196	1777	1370	588	3460	1729	2587	2219	2043	2095	2725	1191	1907	1256
ACBD6|84320	704	1213	1296	744	1558	902	464	1721	1385	1355	1170	1205	1439	545	1132	1498	833	802	827	1229	393	1339	882	1047	1155	976	545	1839	1113	748	1812	1140	710	1635	1487	1192	387	1791	832	1034	1025	1668	1382	2426	1225	1269	1181
ACBD7|414149	786	135	92	257	236	214	62	662	169	659	147	115	281	875	638	2166	252	683	183	248	22	1146	343	156	266	374	49	1438	1610	87	950	699	137	314	97	677	179	899	465	739	437	447	64	4422	48	608	255
ACCN1|40	21	31	0	11	24	215	0	15	15	69	12	34	13	24	5	443	1	27	17	101	0	5	1	2	1	14	40	55	353	3	10	71	15	745	3	100	3	14	53	59	35	67	4	508	0	12	5
ACCN2|41	2594	1734	1889	1752	3310	629	894	9308	1282	2795	3860	1052	2568	1059	2998	2996	2904	569	2188	2249	111	17612	919	1631	816	1841	3273	1061	9329	1213	3994	4219	479	2270	2508	4189	1727	3649	1458	2121	628	1118	1272	3942	729	1198	744
ACCN3|9311	154	44	68	553	72	111	24	259	619	151	21	111	109	35	452	249	167	25	43	90	4	510	27	64	335	123	39	144	354	13	103	340	89	50	6	157	34	163	65	144	183	811	73	250	47	151	143
ACCN4|55515	1633	1968	2120	643	2482	246	173	2796	477	9064	2227	742	546	5	370	3405	754	767	362	755	28	1725	337	860	1412	569	2265	1175	1846	6	1111	5113	17	292	826	1331	130	518	261	2337	430	431	3436	2150	72	2665	4110
ACCN5|51802	0	0	0	0	0	4	0	0	0	0	0	0	0	0	0	0	0	0	0	0	0	0	0	0	0	0	0	0	0	0	0	0	0	0	0	0	0	0	0	0	0	0	0	0	0	1	0
ACCSL|390110	1	0	0	1	0	0	1	1	0	0	0	0	0	0	0	0	1	0	0	0	0	0	1	0	1	1	0	0	0	0	0	0	0	0	0	0	0	1	0	1	0	0	1	0	1	0	0
ACCS|84680	327	275	416	467	378	483	165	441	162	48	153	430	387	117	557	191	429	316	89	411	12	265	155	38	640	143	208	397	92	191	359	88	342	228	40	92	18	23	235	130	261	601	18	282	334	1135	358
ACD|65057	968	1013	1147	775	1398	564	421	1323	1269	1283	584	835	1312	721	1407	1284	654	662	578	1163	116	1261	404	712	1146	760	412	1326	697	369	969	1332	589	1068	662	828	377	1099	906	719	936	1593	1346	1191	661	777	860
ACE2|59272	9	2	2	27	4	3	2	2	4	7	4	4	13	22	0	3	5	1	2	2	1	7	3	8	11	1	2	14	0	2	0	3	5	6	12	1	1	4	7	0	1	4	10	19	3	10	23
ACER1|125981	0	0	2	1	0	0	0	0	0	0	0	2	0	7	4	1	0	4	1	2	0	0	0	0	0	5	0	0	0	2	1	0	0	1	0	0	1	0	1	0	0	1	2	0	1	0	1
ACER2|340485	30	80	53	38	53	26	24	21	17	47	52	135	60	27	17	72	77	21	22	72	7	172	55	27	108	16	17	24	81	38	110	27	269	68	15	38	16	31	32	42	46	44	51	155	61	75	22
ACER3|55331	776	1083	1180	1096	1560	620	696	920	721	764	895	1035	751	1319	588	1723	748	904	773	2060	54	2022	924	589	1069	778	551	1024	1204	688	1528	807	1785	2205	1477	1224	290	899	1081	1412	943	1116	898	2315	793	2073	492
ACE|1636	1014	1528	3141	698	2064	908	636	1181	1584	1638	1811	1152	1057	743	1004	1371	797	78	1917	2336	17	263	178	281	1155	294	903	1306	516	222	1152	336	2487	1892	445	496	491	1734	1253	921	124	1650	1142	2630	1526	603	733
ACHE|43	543	991	571	325	495	360	360	534	476	185	1144	1219	1684	200	1671	1310	402	284	779	1797	34	288	215	938	1211	277	671	96	336	236	409	345	453	595	171	369	80	320	329	330	307	1527	715	2010	426	212	385
ACIN1|22985	1511	3902	5645	3021	5917	3843	1564	6365	6052	5744	5250	4834	4897	3366	3342	3286	2440	1681	3011	6855	1910	10066	442	2676	7872	1709	2336	4038	7417	1431	4428	5195	5038	5477	1349	4033	765	6185	4649	4846	3935	6030	6025	6113	5057	4583	4110
ACLY|47	5060	7299	11955	4217	13363	4360	4679	8621	5069	7936	9837	6577	13352	6887	5428	5543	6644	4357	5107	11259	862	10867	3530	6199	6546	4655	5148	11510	7745	3209	7835	8058	6451	13666	6995	7963	3279	12033	10658	6999	9546	7835	9831	14746	6867	4214	6137
ACMSD|130013	0	5	3	2	0	0	0	1	0	1	0	1	0	0	2	0	1	22	0	0	0	1	10	8	20	3	3	8	0	132	4	0	1	1	0	0	0	0	4	2	0	215	1	0	1	0	1
ACN9|57001	1855	1299	960	1129	1379	210	122	858	1468	672	1567	546	1178	814	373	1312	729	1870	830	369	152	659	4237	722	835	2486	105	1307	187	881	2449	607	327	1138	1680	2054	296	76	802	555	1365	1003	1324	737	271	1360	1158
ACO1|48	1220	1859	2672	1914	2882	2440	801	941	948	1645	1715	2089	3593	2615	654	1686	1507	727	1277	3288	322	2106	797	839	2708	2284	899	1540	2043	1591	3200	1271	1764	2523	2094	1637	540	2951	1515	2066	2466	1893	2094	2194	2023	2715	979
ACO2|50	5947.92	5160.3	7412.92	8949.07	8105.97	5064.93	2013.71	3312.48	3581.22	5979.81	7485.02	6616.19	4569.53	3650.45	7349.48	10202.4	3909.17	3075.73	3684.62	9396.74	612.42	6444.4	4705.9	5201.09	6064.77	6005.33	4428.05	4996.85	7400.47	5354.73	4033.99	15097.2	10858.8	8362.07	3881.87	6966.99	2492.75	9980.05	8390.39	8834.69	2822.5	3881.17	21063.9	11498.8	4715.31	5308.78	8040.58
ACOT11|26027	75.07	54	83	189.42	81	207.24	107.82	114	36	65	445.42	254.26	250.7	270.31	372.23	193.6	80	168.25	127	160.71	33	263.57	33	43	417.71	23	59	364.09	120	237	135	253.22	241.47	214	185	74.33	27	478.43	325.95	210.02	64.73	139.51	270	303.74	407.36	382.6	300
ACOT12|134526	3	4	13	5	4	1	5	16	27	0	11	11	3	1	6	9	3	2	12	42	2	5	7	1	3	0	4	2	0	2	1	1	2	11	0	1	0	2	1	2	8	81	2	1	10	21	1
ACOT13|55856	1345.23	989.02	721.03	1556.04	810.33	1607.35	640.13	1174.77	972.63	952.38	1481.06	1025.29	1463.78	1137.15	1265.06	2135.12	1030.94	2019.24	769.43	1265.63	185.4	1015.9	3019.54	868.37	1579.92	819.64	381.07	1890.86	738.05	1297.2	2036.57	1604.45	1568.14	1953.66	1650.84	1795.1	327.23	1393.88	1141.12	1255.08	752.97	1860.82	1376.36	1515.28	880.75	1727.65	1081.86
ACOT1|641371	308	473	383	177	561	541	68	653	645	271	708	610	255	591	908	573	343	889	228	404	1	153	573	206	265	660	232	222	259	495	660	131	218	609	365	575	58	797	508	265	362	725	239	1791	425	808	379
ACOT2|10965	207	478	460	146	655	330	80	417	483	318	707	425	295	413	450	373	291	694	242	520	0	152	333	176	495	713	154	167	269	304	669	65	289	596	279	324	47	554	458	267	349	619	234	827	375	499	327
ACOT4|122970	65	36	28	30	56	129	20	29	69	28	22	51	5	123	29	247	27	95	46	53	15	52	48	8	70	50	22	44	61	27	32	27	65	44	36	79	16	113	49	82	155	35	13	21	41	135	56
ACOT6|641372	2	9	2	8	7	3	3	9	4	1	11	7	1	8	9	3	5	11	10	9	1	1	9	1	7	2	0	4	3	3	14	2	11	12	6	10	0	4	4	10	14	17	0	16	1	6	4
ACOT7|11332	1185	1132	1117	748	1817	2816	402	1666	1233	2438	1420	1031	2010	534	403	6545	921	894	835	2205	164	1787	416	2462	2600	2049	731	1152	3839	771	2250	1342	799	786	2154	2389	615	1398	2215	2082	457	1656	2415	1533	1561	1986	719
ACOT8|10005	1168.76	1363.36	1461.43	1002.68	1811.17	691.89	329.96	1129.89	1133.27	925.57	837.03	773.17	1035.96	616.66	1606.32	1752.15	686.89	1227.42	464.97	1344.06	177.84	1114.12	1185.12	848.44	1082.56	1409.35	414.76	1175.05	921.02	1031.32	1058.78	1102.31	837.48	1440.4	2210.13	1422.05	344.32	1113.86	770.3	821.45	611.53	984.02	1400.22	849.35	555.16	912.51	1202.5
ACOT9|23597	927	1358	1140	872	1398	1884	585	987	1152	459	1243	1463	1085	783	1108	1161	909	1422	600	1221	168	1078	1407	761	1690	1643	367	1035	322	1536	1594	259	1111	2051	1298	997	249	1093	1199	650	811	953	708	1211	1884	2286	862
ACOX1|51	2323	3059	3312.32	3192	3994.36	2011	1905	2952	3598	1697	2620.3	3557.38	4384	4763.38	2726	2304.73	3069	2894.61	2713.34	3622.76	142	4272.98	2753.11	1417	4694.47	3365	1550.37	4826.57	3589.56	2350.66	2673.29	4493.64	4338.61	6025.16	2545.86	2296.26	929	5288.03	3648	2855	4019	3592.83	4369.28	5937.23	2332.98	3024.31	2626.29
ACOX2|8309	199	205	257	535	278	298	152	243	137	27	89	788	664	386	482	194	236	266	102	203	20	40	43	123	426	150	127	419	146	230	127	198	347	297	66	103	70	287	702	228	43	697	125	334	380	535	405
ACOX3|8310	446	679	1044	759	1045	492	466	1079	757	642	835	608	975	525	1060	786	532	406	532	1038	81	674	286	485	819	449	240	1163	711	253	962	849	567	919	1011	590	149	810	710	513	269	871	599	1388	433	560	812
ACOXL|55289	1	5	1	2	10	2	1	4	2	0	2	1	4	6	1	3	3	6	4	3	8	3	0	4	4	1	0	3	11	0	2	9	2	2	1	0	2	7	2	2	2	7	5	7	2	1	2
ACP1|52	3335	3202	2363	2768	3336	2000	1532	2731	3473	2569	3330	2739	3749	2492	2494	5044	2056	3638	1576	2799	1048	3234	5125	2563	3135	1748	982	4776	6662	3731	4609	2274	2057	3205	3579	3784	1214	2188	2355	2123	2702	1614	3158	3134	1828	3839	2157
ACP2|53	2109	3108	3751.99	1806.98	3796	2370	1479	3327	2152	1840	3704.99	2977.99	3465.99	3126.99	2163	2523.99	2231.98	1328	2362	4536	190	3448	1097	1126	4279	1547	1363	2812.94	2211	1277	2808	2068	5637.99	3769	3292.99	1905	565	2328	2626	2496.99	1760.99	2759	1906	3953	3114	3386	2722.99
ACP5|54	256	441	200	97	87	765	153	45	113	50	47	508	105	125	124	332	520	230	116	405	91	289	130	65	180	532	22	91	270	64	1353	36	1367	243	325	357	25	210	59	416	79	334	267	41	984	841	102
ACP6|51205	247	494	486	715	631	325	204	500	574	296	771	1116	672	222	646	366	285	496	202	870	58	338	259	413	1996	151	153	301	225	674	582	601	623	635	174	213	142	588	490	461	282	856	456	3832	587	1364	411
ACPL2|92370	2371	1794	2650	3360	2205	1738	1185	2251	1453	1282	2486	2329	2355	3644	3835	1659	3538	1797	1861	3086	172	3842	2247	1101	4787	1247	969	5874	1375	794	1485	3087	1369	2638	1264	1061	767	2945	2638	1225	6841	2369	2912	5056	1468	3888	2225
ACPP|55	51	120	110	51	57	143	29	13	8	4	8	94	34	128	48	35	40	27	22	98	8	104	51	10	108	44	10	11	3	94	83	12	269	85	20	22	1	12	54	49	9	19	7	17	94	183	6
ACPT|93650	0	1	0	0	0	0	0	0	1	0	0	0	0	1	0	0	0	0	0	0	0	2	0	0	2	0	0	1	0	0	0	0	0	0	1	1	0	0	0	0	2	0	1	2	1	0	1
ACRBP|84519	65	30	41	96	27	28	16	16	81	18	31	102	42	58	62	45	85	28	9	84	9	184	56	33	72	101	14	28	30	32	66	85	395	73	74	61	4	10	36	33	17	67	52	53	52	89	30
ACRC|93953	79	71	64	46	91	59	31	126	235	52	99	47	102	28	219	85	57	73	33	93	12	173	81	41	121	58	39	81	71	79	70	112	51	76	10	44	26	106	47	35	37	75	211	42	58	88	64
ACRV1|56	7	1	4	25	2	9	7	5	9	5	1	5	7	4	12	192	8	6	4	6	6	34	22	10	10	205	5	31	33	4	13	24	3	5	6	11	20	276	5	51	3	19	67	1	0	20	1
ACR|49	2	3	1	12	1	2	3	1	11	5	4	2	4	2	5	8	5	0	2	1	0	7	0	4	8	1	2	5	5	3	6	5	9	0	0	1	2	1	5	9	1	6	2	10	2	3	1
ACSBG1|23205	632	1142	3235	263	4544	934	483	1001	3556	435	3291	1393	1348	1437	3245	1442	305	1496	957	2075	4	901	272	236	237	348	444	489	1235	150	436	1417	775	7259	859	559	138	3450	1683	1549	2353	772	5503	3511	336	657	3529
ACSBG2|81616	4	0	4	3	5	1	7	3	13	6	2	4	5	6.34	14	2	6	5	5	7	2	11	6	3	2	2	3	4	8	2	8	4	3	8	0	2	0	0	4	5	6	8	9	2	2	5	5
ACSF2|80221	367	473	602	801	534	710	274	488	920	101	948	609	800	1043	844	423	555	962	260	550	110.6	288	581	294	886	794	138	616	220	592	638	551	871	1304	621	304	69	719	773	409	571	996	40	1378	437	691	1296
ACSF3|197322	392	550	786	497	833	408	219	800	917	280	452	650	806	599	753	548	481	403	462	967	32	833	149	462	784	387	300	587	441	264	593	712	823	823	498	446	121	688	748	499	477	903	813	908	516	541	637
ACSL1|2180	1834	3126	3062	1672	1555	1707	990	615	573	1123	1488	4526	1111	1654	740	3975	3106	987	1349	2981	175	3336	2135	1334	8509	1004	411	1469	1966	1239	2375	614	13923	3841	2734	2640	335	1797	1849	6021	440	1529	483	1458	5533	3831	1261
ACSL3|2181	1601	4795	6866	3751	9792	3605	3362	9108	3686	1861	7353	5119	13907	4830	3346	4227	1800	2833	2562	6984	413	2681	2090	1597	5804	632	2578	4160	3941	2463	6712	5241	4689	6273	8944	2233	942	2250	5923	3299	4739	3951	3401	20423	3682	5870	4792
ACSL4|2182	1014	1810	1804	1729	1264	3363	808	602	817	1363	996	1763	1412	1444	890	2655	1602	1564	682	2050	79	2844	2511	776	3722	1094	417	1278	2238	3174	2234	2083	4132	1894	1649	2049	326	998	1277	1430	1027	1126	1327	1224	4459	3152	1115
ACSL5|51703	260	472	453	522	421	391	186	232	320	178	351	349	259	400	317	458	271	281	201	754	10	504	336	115	583	211	191	348	235	293	583	463	1299	536	507	369	59	163	469	408	70	482	196	369	692	596	561
ACSL6|23305	466	186	168	1581	541	275	95	188	275	405	354	158	327	329	1150	1531	104	320	168	421	1	697	339	115	122	169	106	661	1708	508	404	1554	410	393	146	287	166	1000	147	487	189	299	325	1065	22	372	452
ACSM1|116285	1	0	0	2	0	0	0	1	1	1	3	1	1	1	6	0	1	0	0	0	0	1	1	0	0	2	0	1	1	0	0	2	5	0	0	0	0	2	1	1	0	0	1	1	0	0	0
ACSM2A|123876	1	0	0	1	0	1	0	0	0	0	0	0	0	0	0	0	0	0	0	0	0	1	0	1	0	0	0	1	0	0	1	0	0	0	0	0	0	0	0	0	0	0	0	0	0	0	0
ACSM2B|348158	0	0	0	0	0	0	0	0	0	0	0	0	0	0	0	0	1	0	0	0	0	0	0	0	0	0	0	0	0	0	0	0	0	0	0	0	0	0	1	0	0	0	0	0	0	0	0
ACSM3|6296	3.13	1	1	9.22	1	77.04	4	1	4	2.16	2	3	4	3	1	0.76	6.71	4	2.09	9.39	46.75	6	7	1	22.71	4	1	5	1	5.6	8.47	4.13	3	3	7	5	3	2.07	0	5	2	12	3	1.92	0	15.96	1
ACSM4|341392	0	0	0	0	0	0	0	0	0	0	0	0	0	0	0	0	0	2	0	0	0	0	0	0	0	0	0	0	0	0	0	0	1	0	0	0	0	0	0	0	0	0	0	0	0	0	0
ACSM5|54988	219	183	99	1112	97	143	40	47	144	127	166	238	54	44	198	211	243	93	104	109	0	429	201	91	301	296	90	480	160	134	438	614	500	168	145	103	25	479	279	354	2	111	164	88	56	205	58
ACSS1|84532	955	1140	1618	2535	2269	558	957	2437	2124	1858	3955	751	2613	1297	3563	2153	865	1002	797	2971	163	1994	353	867	1410	374	455	1332	2391	297	1608	1975	1941	1329	1519	1030	579	1987	1822	1324	792	1964	903	5020	373	715	2324
ACSS2|55902	735	1575	1961	1252	2384	824	615	2119	1186	1021	1478	1405	1793	1505	1246	1441	760	1155	768	2065	171	1316	476	599	1082	919	541	1215	1100	920	1336	1021	1883	2714	1200	939	238	1114	1254	1399	822	895	912	2189	1606	1179	1547
ACSS3|79611	403	1954	2913	517	2961	530	1141	1595	575	184	1224	1844	2977	2197	870	441	553	1035	887	2754	20	83	693	215	513	29	504	1174	241	647	918	190	1463	4807	1034	192	42	26	304	691	1730	765	32	2655	950	946	773
ACTA1|58	20	21	25	2	5	16	21	15	18	13	2	23	3	0	17	31	18	5	4	10	1	21	1	3	15	5	7	5	17	1	4	11	5	8	0	22	0	2	10	14	1	3	4	13	3	7	19
ACTA2|59	3087.72	5090	2597.45	1745.21	1629.14	21518.1	1200	2028.01	2516.77	1626	2422.88	8669.1	2325.29	1903.24	1282.4	6143.42	7226.73	2367.4	7022.72	3214.87	227.78	581.47	2439.66	611.73	2745.59	1270.03	648.84	6829.59	1410.26	1921.48	7269.67	27324	10082.7	1321.9	1175.75	2315.72	541.55	3131.6	2594.08	3914.9	462.72	2965.01	2931.1	2962.2	10645.3	3680.85	1655.44
ACTBL2|345651	0	0	0	0	0	3	0	0	0	0	0	2	0	0	0	1	0	0	0	0	0	0	0	0	15	0	0	0	0	0	0	0	1	0	0	0	0	0	0	0	0	0	0	0	5	0	1
ACTB|60	194951	321279	387888	230148	366865	269421	129887	240932	181912	144686	219985	366712	222249	261736	226385	234786	215361	125751	166810	289832	34035	188250	171853	167727	429528	163316	104274	248128	116432	202421	223048	245443	348954	369797	238368	289831	83948	209947	284248	241909	108860	246749	232239	393253	351158	272790	304712
ACTC1|70	92	36	97	211	49	102	2	11	69	620	7	71	19	30	28	162	151	43	41	76	5	5	15	85	47	247	3	7	65	10	45	10	151	15	7	136	82	18	54	136	9	59	3	43	12	51	119
ACTG1|71	99752	154595	182324	118801	166739	147706	68631	126682	109472	91583	74752	160747	149939	120053	98726	122556	157226	88217	73950	126801	28551	90097	84672	113204	166539	99130	56110	145353	72003	79446	108784	65986	133376	260875	138191	118301	47706	149358	155149	98783	69630	141594	119863	154046	184325	141425	106626
ACTG2|72	132	204	144	84	224	1133	72	129	99	82	111	1360	139	82	23	348	454	158	645	353	20	9	203	59	199	86	41	521	125	115	242	105	1017	117	27	177	38	550	109	290	62	172	236	268	9153	349	76
ACTL6A|86	1361	2204	2715	1908	4271	1327	1006	1537	2264	2659	1925	1819	1950	1509	2476	1596	1646	2835	980	1712	243	2165	4619	1775	2603	5471	598	2535	1283	1642	2911	1103	1248	2510	2608	3608	1260	3040	1634	1336	3226	2230	1981	1421	2047	2690	1407
ACTL6B|51412	150	504	17	65	155	455	3	74	101	1525	39	86	1468	4	61	3839	4	167	13	262	0	343	21	55	364	644	172	333	1324	11	184	361	25	1	1	735	45	247	4	513	98	24	30	394	0	86	16
ACTL7A|10881	1	0	0	0	0	0	0	0	0	0	0	0	0	0	0	0	0	0	0	0	0	0	0	0	2	0	0	0	1	0	0	0	0	0	0	0	0	0	0	0	0	1	0	0	0	0	0
ACTL7B|10880	0	0	0	1	0	1	0	1	0	0	0	0	0	0	2	0	1	2	0	0	1	0	0	0	2	0	0	0	0	0	0	1	0	0	0	2	2	2	0	1	0	0	2	0	0	0	0
ACTL8|81569	3	1	1	3	0	6	0	1	1	4	0	1	3	1	0	3	1	2	0	1	0	2	0	1	7	4	1	1	2	1	1	3	0	0	0	1	5	15	1	5	2	0	81	0	1	1	0
ACTL9|284382	0	0	0	0	0	0	0	0	0	0	0	0	0	0	0	0	0	0	0	0	0	0	0	0	0	0	0	0	0	0	0	0	0	0	0	0	0	0	0	0	0	0	0	0	0	0	0
ACTN1|87	3100	16854	23876	4615	16112	19733	4604	7336	6115	5167	4218	20413	8814	19254	8715	4369	21185	4476	8890	15119	2649	3592	2477	7689	24209	2157	5901	6622	3432	6061	7033	7439	31241	30630	3151	2889	825	6297	18767	11439	17521	26528	10374	8148	32080	8828	11833
ACTN2|88	998	884	1522	726	1569	580	668	3639	2992	658	567	770	523	71	1532	1094	548	549	330	1440	25	1213	204	189	760	232	531	626	1670	200	328	1432	561	1644	120	599	107	913	539	1483	562	1492	332	1019	39	1056	1634
ACTN3|89	0	1	3	3	0	0	0	0	2	1	1	2	0	0	1	0	0	2	0	6	4	2	0	1	3	0	1	1	0	0	2	2	1	2	0	2	2	0	0	5	4	7	6	1	1	0	0
ACTN4|81	4452.88	13720.5	24699.2	8684.19	22986.8	12527.5	5892.46	14461.4	17749	7495.19	14965.3	21239.8	14902.1	17313.3	10928.6	7120.94	11219.1	3717.68	11481.8	20298.8	1045.94	11106.4	2481.93	5816.55	14911.5	3055.65	6613.11	9638.96	9164.36	3814.35	8848.12	7991.6	15714.6	29917.3	7866.36	5272.85	2453.4	11856.3	16512.9	11755.6	8256.72	12929.1	11332.8	18705.1	19171.5	7984	14524.2
ACTR10|55860	1930	2464	2023	912	2970	1718	648	2026	2518	1950	2519	2136	1480	1240	2278	3737	1624	3911	1231	2264	332	1800	2795	1511	2078	3874	754	1569	1659	2657	3238	2027	1899	3085	1608	3806	219	3491	1748	1776	855	1888	1577	2070	1783	3839	2060
ACTR1A|10121	3373	4474	4565	3549	5246	6208	1661	4229	4013	5551	4635	3682	4493	3221	3409	9544	4334	2624	3898	5286	467	6420	2457	3483	5443	7593	2115	5983	9806	2542	6452	7651	5335	5162	6045	5790	1649	10584	4226	7292	2602	4885	4590	4490	4494	4260	3447
ACTR1B|10120	2394	2472	2727	3119	3356	3085	1042	3224	3910	1848	2368	2834	3827	2054	2967	5388	3064	3090	1760	2349	880	2953	2786	1733	3380	4055	925	2616	3074	2294	2916	2594	2731	3026	2605	2751	964	3412	2705	2560	1871	4321	2765	3417	1899	3438	2084
ACTR2|10097	4595	9203	11428	6140	11453	9236	5853	5907	4550	6633	10636	9900	9875	9031	5459	9587	7286	4277	6063	13237	1299	11957	4881	4568	11916	3991	3482	10553	9452	7561	12886	8227	19415	14221	6961	7542	2670	7911	9731	9039	7595	7788	8694	11164	14046	11822	5981
ACTR3B|57180	469	705	785	685	1083	464	397	983	916	851	1014	619	1578	429	842	1956	367	481	551	1205	210	594	341	252	694	383	211	1183	1289	353	1041	585	280	600	258	854	133	659	489	605	1197	730	585	1661	352	1027	417
ACTR3C|653857	10	13	5	10	15	20	31	6	5	6	30	40	31	11	25	68	5	15	9	30	3	1	67	2	58	7	3	11	30	2	56	2	17	8	6	43	16	4	4	11	11	5	6	15	54	7	6
ACTR3|10096	4154	9183	10073	6449	9807	6620	4569	5582	4224	4572	9184	9648	10137	5670	4191	8557	6153	6206	4853	9273	1639	7158	8542	6048	9414	5553	2783	9820	5019	11906	11683	4978	11268	10054	6176	7355	2076	6930	8575	5371	5982	6192	6641	7544	10848	11449	6472
ACTR5|79913	314	503	463	290	565	252	126	626	364	824	366	310	418	292	474	505	290	464	216	591	134	620	251	194	524	526	152	518	423	328	555	411	409	549	200	756	148	630	434	328	300	474	393	351	308	415	453
ACTR6|64431	1174	1325	789	1017.81	1329	704	591	1095	1034	1036	1352	776	1050	976	1123	2216	903	1620	558	1380	92	945	1960	973	797	784	527	1639	1103	1264	1931	1568	976	1911	1747	1874	431	1123	979	1128	754	1279	1297	1301	680	1500	887
ACTR8|93973	620	1118	1486	1371	2056	915	363	1130	830	1051	1199	1075	1221	1067	637	1384	861	487	701	1407	281	1634	532	642	1426	672	434	1180	1087	483	1660	918	974	1177	961	1114	760	1464	1029	1123	1222	1065	988	1501	874	1350	634
ACTRT1|139741	0	0	0	0	1	0	0	0	0	0	0	0	0	0	0	0	0	0	0	0	0	0	0	0	0	0	0	0	0	0	0	1	0	0	0	0	1	0	0	0	0	0	1	0	0	0	0
ACTRT2|140625	0	0	0	0	0	0	0	0	0	0	0	0	1	0	0	0	0	0	0	0	0	0	0	0	0	0	0	0	0	0	0	0	0	0	0	0	0	0	0	0	0	0	0	0	0	0	0
ACVR1B|91	1447	1692	2052	1659	2080	1443	942	1605	1254	1555	1718	1609	2228	1378	1410	2613	1649	790	1104	2083	183	2094	476	946	1533	784	874	2544	3665	1333	1543	3022	2234	2689	931	1590	637	2793	1643	1195	866	808	2168	3059	934	1699	948
ACVR1C|130399	13	48	4	127	88	436	3	17	32	44	30	23	5	43	26	319	15	83	13	129	3	22	17	12	198	9	4	26	296	19	5	160	78	4	1	56	9	16	5	134	28	165	44	25	20	19	13
ACVR1|90	1157	1183	1164	1835	1330	2131	938	848	1247	1251	1085	1651	1564	1330	1016	1541	1228	653	895	1489	427	1279	769	678	1867	883	454	1971	974	1382	1419	2114	2019	1329	1103	1039	331	1572	1394	1354	586	1464	1926	1400	2690	1686	882
ACVR2A|92	541	527	609	505	696	449	305	476	545	1164	420	535	600	305	449	827	411	453	238	554	98	1248	484	508	706	608	231	803	1053	592	760	661	474	458	417	968	253	1082	345	703	411	325	906	523	653	670	371
ACVR2B|93	180	384	563	661	595	359	131	456	712	1427	534	253	789	296	350	340	480	198	227	873	368	2785	99	354	736	209	187	716	2839	116	339	1384	585	404	72	535	408	1177	351	578	676	598	803	1032	270	392	203
ACVRL1|94	976	1269	1440	578	1412	954	380	840	1666	878	1106	1094	748	724	978	949	726	304	863	1373	55	363	511	280	614	492	529	1285	606	393	1191	1015	1993	1285	642	484	302	775	995	614	83	1103	726	1541	1452	665	1220
ACY1|95	841	623.55	771	1101.19	890.99	657	175	1009	556.28	411	808	879.62	866.96	921.33	937.18	847.01	692	701.76	551	628	117	779.67	1453.97	574.85	1001	2249.29	315	691.71	338.6	784.2	1028.3	533.63	830	803.92	739.24	800	633.69	1653.2	819.34	605	366.9	1443.3	1244.11	925.67	686	1340.12	955
ACY3|91703	71	18	11	598	22	7	79	75	53	8	119	86	292	19	273	139	8	92	29	84	0	30	28	18	43	78	157	59	27	186	151	1154	14	91	28	95	9	45	287	5	2	10	8	76	21	11	189
ACYP1|97	174	191	147	113	194	155	45	352	396	234	200	88	189	107	298	351	129	315	80	160	52	360	208	136	321	211	70	148	178	114	362	321	68	174	131	250	43	159	234	114	497	298	200	267	83	274	213
ACYP2|98	2101	1158	972	1256	1388	525	441	780	1456	551	626	764	715	1093	1518	2705	528	2630	634	705	26	965	4701	665	805	2172	379	2376	551	1057	1129	1598	524	1895	2171	1397	492	1676	930	1061	402	1129	1540	905	275	1358	1097
ADAD1|132612	0	0	0	0	0	0	0	0	0	0	0	0	0	0	0	0	0	0	0	0	0	0	0	0	0	0	0	0	0	0	0	0	0	0	0	0	0	0	0	0	0	0	0	0	0	0	0
ADAD2|161931	30.94	11	0	9.84	38.96	55.93	0	28	33.65	20.46	24.26	10	4	3	18.87	299.31	18.44	10.87	8.83	94.61	0	3.17	16	5	26	18	3.9	47.93	2.77	1.68	15.8	47.67	9.62	10	7.86	49.94	1	18	1	95.87	9	7.86	14.8	8.88	1	13.75	29.2
ADAL|161823	566	434	452	376	678	235	271	535	327	131	607	243	617	339	434	677	274	624	246	499	97	644	416	363	432	431	125	309	421	566	361	487	342	588	435	308	171	425	357	315	583	706	677	347	257	197	463
ADAM10|102	1049	2937	4362	1503	4761	1668	1699	1254	1316	1211	2562	2782	2738	2433	836	1990	1908	1351	1666	3549	285	3310	1211	801	1750	1046	771	1201	2957	1274	2849	1828	5501	3976	1290	1100	580	2026	1985	2342	2834	2301	2658	3329	3280	2887	1056
ADAM11|4185	187	184	256	187	414	413	54	373	562	476	144	96	292	85	205	1477	118	164	45	508	59	599	32	83	400	102	101	238	1499	46	108	395	60	206	52	287	52	130	72	207	201	267	264	170	36	166	125
ADAM12|8038	716	1276	2572	312	1898	5823	1282	1038	654	246	1506	2882	971	1541	1178	667	1528	456	1684	3670	324	205	575	861	2433	149	473	282	250	399	836	128	1934	2813	196	281	316	585	1135	722	1690	1920	187	2247	6705	4171	1389
ADAM15|8751	1458	1032	1714	2348.19	1714	2001	1234	2847	2356	1644.1	2625	2120	4773.08	2037.05	2147.17	2366.04	1907.09	1087.13	1776.05	2711	397	2561.54	858	1017	11107.6	1418.02	1104	4262.94	2042	1216	2612	2679.4	2823	2471.94	2110	1211	749.06	3000.05	4687.12	2963	957	6186.46	4040	4275.36	3787	2726.57	4080.24
ADAM17|6868	814	1780	2408	2037	3069	925	1213	1114	1291	894	2557	1825	1463	2019	1106	1339	1615	1214	1117	2148	192	2733	1292	895	2238	571	693	2966	2279	1783	2381	1260	2641	2816	1517	863	634	2254	2126	1029	1470	986	2576	3304	1645	1598	1161
ADAM18|8749	0	0	0	0	0	0	0	0	0	0	0	0	0	0	0	0	0	0	0	0	0	0	0	0	0	1	0	1	1	0	0	0	0	0	0	0	0	0	0	0	0	0	0	0	0	0	0
ADAM19|8728	286	1512	3373	179	4543	2707	1400	826	1203	324	1936	1296	3649	331	756	613	423	591	747	2682	43	375	92	331	855	117	654	1316	309	351	768	828	1224	1344	162	166	92	385	924	397	637	685	153	2196	2501	1327	2194
ADAM20|8748	3	1	5	2	5	0	4	7	6	4	5	0	0	1	4	3	5	7	0	6	0	9	1	1	6	1	2	3	2	6	1	15	5	0	2	9	0	3	7	5	1	7	9	1	4	2	5
ADAM21P1|145241	3	3	5	5	7	4	0	1	3	5	1	2	3	4	1	3	4	3	4	5	0	2	7	0	4	7	3	1	12	0	8	1	4	4	0	7	0	12	3	5	3	8	6	6	1	0	3
ADAM21|8747	17	18	13	11	21	29	2	31	14	30	18	23	19	38	22	14	51	12	8	20	10	3	42	15	24	27	3	4	25	20	35	23	32	29	27	22	2	41	30	27	19	25	32	15	15	17	11
ADAM22|53616	70	221	329	731	659	149	113	238	157	680	570	311	268	548	105	574	359	147	366	666	23	1461	172	98	583	263	126	192	1847	344	743	964	363	485	115	264	127	570	211	647	1006	476	653	513	131	255	165
ADAM23|8745	394	1382	1816	743	1903	622	655	618	575	1025	1378	937	1254	562	529	1564	794	289	1087	2693	41	1282	257	487	954	455	534	492	2044	1136	748	1901	1561	1694	380	808	707	1101	864	948	313	1456	853	1725	139	1299	456
ADAM28|10863	542	763	649	639	471	178	210	110	273	106	252	546	252	499	336	450	701	226	237	361	0	1706	530	201	705	291	183	193	209	299	782	466	2896	915	591	715	49	113	226	393	67	206	105	110	664	845	265
ADAM29|11086	1	0	0	2	0	0	0	1	0	4	1	0	0	0	0	10	0	0	0	0	1	2	0	1	0	5	0	1	2	0	4	8	1	0	0	17	3	1	0	3	0	1	10	0	0	0	0
ADAM2|2515	0	0	0	0	0	0	0	0	0	0	0	0	0	0	0	0	0	0	0	1	0	0	0	0	0	0	0	0	0	0	0	0	0	0	0	0	0	0	0	0	0	0	0	0	0	0	0
ADAM30|11085	0	0	0	0	0	0	0	0	0	0	0	0	0	1	0	0	0	1	0	0	0	0	0	0	0	0	0	0	0	0	0	0	0	0	0	0	0	0	0	1	0	0	0	0	0	0	0
ADAM32|203102	3	30	42	6	39	14	3	36	86	0	1	66	4	1	76	5	7	42	4	56	0	31	21	4	31	5	8	36	2	6	7	27	21	11	4	23	4	10	4	6	4	28	32	8	12	38	10
ADAM33|80332	850.52	1043.03	1180.4	565.4	998.89	79	276.51	785.93	1336.51	244.07	148	682.12	77	20	14514.2	146	366.33	963.25	71	838.12	113	123	388.85	494.13	737.76	36	349.23	359	163.47	73	203.33	135	117	972.95	23	765.85	160	39	778.98	67.94	26	956.53	15	111	1987.75	76	5223.41
ADAM3A|1587	0	0	0	0	1	0	0	0	0	0	0	0	0	0	0	0	0	0	0	0	0	0	0	0	0	0	0	0	0	0	0	0	0	0	1	0	0	0	0	0	0	0	0	0	0	0	0
ADAM5P|255926	0	0	0	0	0	1	0	0	0	0	0	0	0	0	1	0	0	0	0	1	1	0	0	0	0	0	0	0	0	0	0	0	0	0	0	0	0	0	0	0	0	0	0	0	0	0	0
ADAM6|8755	36.56	2145.74	182.47	153.83	24.79	285.1	31.12	10.67	69.11	80.84	304.11	384.18	492.04	258.72	387.85	735.92	1422.44	1418.86	43.16	292.94	12.55	1330.19	2799.73	532.69	4522.24	523.5	13.17	67.92	272.17	37.69	2021.88	32.01	587.11	105.32	509.99	1879.22	11.08	49.99	51.62	583.8	3.19	1067.62	548.86	73.65	9071.59	1345.58	178.04
ADAM7|8756	0	0	0	0	0	0	0	0	0	0	0	0	0	0	0	0	0	0	0	0	0	0	0	0	0	0	0	1	0	0	0	0	0	0	0	0	0	0	0	0	0	0	0	0	0	0	0
ADAM8|101	475	662	1397	71	73	1020	658	166	94	138	59	1099	544	399	206	212	965	172	152	739	17	227	130	31	1113	171	14	252	114	375	300	112	2343	754	229	118	59	541	601	348	274	782	46	351	2867	3330	162
ADAM9|8754	3522	11742	18814	6017	19378	6226	8132	7776	3283	2418	5592	16472	4240	8752	4060	3931	7266	6694	6689	17335	511	5808	4418	3411	11114	1816	3179	6666	3091	4754	7271	5724	14550	14795	8894	3486	1586	3753	13809	3959	6032	6270	8212	16962	15696	13836	5305
ADAMDEC1|27299	573	190	105	125	115	109	25	7	13	59	56	259	84	21	30	130	557	194	77	116	2	1209	229	63	58	171	1	88	190	16	236	2	1019	69	678	324	30	32	7	83	49	155	14	10	240	354	84
ADAMTS10|81794	434	913	1007	451	889	280	256	669	1657	1118	296	1025	538	247	2091	661	806	345	367	1157	94	1161	142	423	881	283	251	361	1059	299	485	711	791	792	147	671	122	473	507	430	246	1491	254	914	949	422	555
ADAMTS12|81792	25	118	194	103	43	329	16	3	43	45	23	187	38	11	72	49	150	20	95	87	57	23	32	8	77	31	2	68	56	5	341	84	319	28	12	25	16	201	12	57	17	19	42	48	398	52	5
ADAMTS13|11093	138	131	264	405	192	357	75	159	278	281	231	337	226	140	555	196	380	78	191	620	67	373	44	89	414	109	60	27	267	23	79	512	153	178	10	97	69	217	130	202	317	846	321	500	124	442	181
ADAMTS14|140766	112	562	1024	25	219	4798	274	241	144	47	73	1363	126	81	412	155	410	47	303	677	22	105	23	60	291	36	200	73	149	300	245	190	641	527	11	231	24	76	109	609	31	197	45	79	3224	1880	361
ADAMTS15|170689	7	135	284	45	180	60	40	9	90	94	30	281	87	181	34	36	530	17	147	228	21	671	9	43	66	343	140	19	225	19	113	160	505	67	10	33	38	1382	63	55	259	8	51	163	158	89	26
ADAMTS16|170690	10	3	2	18	14	315	9	5	14	18	6	72	3	4	3	34	61	6	29	27	1	7	1	11	4	27	4	17	44	4	3	26	11	8	5	16	8	28	2	15	11	36	10	9	341	13	1
ADAMTS17|170691	99	36	11	43	34	22	9	4	13	64	49	172	23	34	111	89	84	17	25	21	27	760	15	36	94	30	79	99	191	25	140	134	26	5	4	183	65	180	32	171	329	91	186	49	106	34	13
ADAMTS18|170692	51	35	93	15	129	28	22	26	35	47	69	123	80	42	34	32	38	105	124	279	11	26	20	9	175	10	43	211	36	27	22	12	105	94	2	40	67	47	13	167	92	108	4	183	43	140	59
ADAMTS19|171019	8	5	28	34	75	7	0	5	14	117	0	11	17	2	50	28	2	3	2	4	1	16	12	0	1	19	2	6	28	0	10	40	1	0	13	11	3	8	0	11	2	0	7	5	39	7	2
ADAMTS1|9510	975	2164	2892	877	1738	2337	1464	947	850	1149	842	8235	2438	1859	1012	1385	1022	485	1095	2459	612	553	193	576	25954	117	540	1404	560	187	615	341	3771	948	293	659	180	331	1185	1181	712	1040	1745	2665	19162	1095	1409
ADAMTS20|80070	2	1	1	1	0	0	1	0	0	2	0	0	8	0	2	4	1	1	0	1	1	6	10	1	1	3	1	17	4	0	2	85	0	1	3	1	0	77	0	1	0	1	55	0	0	1	9
ADAMTS2|9509	14	337	53	17	45	447	16	24	10	56	56	464	112	82	7	122	472	41	162	89	12	147	24	7	409	25	18	78	304	0	495	13	2376	75	43	91	6	82	165	101	26	71	59	105	1458	167	27
ADAMTS3|9508	190	1167	2292	224	3833	63	393	1075	1330	34	419	307	469	475	168	54	115	261	597	1095	223	10	75	2122	73	51	16	63	87	72	863	12	111	1559	817	84	20	28	196	54	689	100	356	100	899	332	644
ADAMTS4|9507	851	1654	1265	166	488	1870	930	427	568	620	447	1893	530	274	404	1685	1380	201	1791	1289	63	739	455	482	4522	243	760	1123	1548	293	1328	419	4668	1171	411	1645	233	579	626	5894	148	854	1094	1364	3378	553	666
ADAMTS5|11096	187	489	459	153	477	64	186	232	181	777	71	204	721	147	123	105	178	108	198	240	249	458	181	66	278	57	132	224	98	154	231	175	596	40	5	127	39	104	39	155	280	55	562	620	2421	113	230
ADAMTS6|11174	247	115	212	284	345	770	196	359	418	299	242	234	316	98	446	76	136	143	115	398	16	1530	65	57	310	81	56	210	247	115	181	373	87	311	34	128	157	221	120	100	214	476	223	222	166	119	324
ADAMTS7|11173	219	413	525	157	275	405	191	490	249	329	318	453	268	73	308	319	489	73	333	1098	392	796	8	211	159	47	149	389	663	24	286	145	325	472	60	503	86	1099	344	351	21	511	519	650	636	229	176
ADAMTS8|11095	117	274	447	111	330	136	29	54	102	77	43	184	26	65	127	341	179	39	82	162	1	132	38	25	34	90	78	54	373	20	57	464	310	245	129	150	45	1650	90	368	21	98	26	381	44	81	35
ADAMTS9|56999	630	1376	3170	712	4024	892	256	1113	673	717	3879	2292	2003	370	1275	631	1164	389	810	2523	2094	582	400	573	6779	98	598	1555	161	334	848	929	1492	1966	976	264	406	511	1744	538	1143	1201	3475	4075	1649	3805	3823
ADAMTSL1|92949	166	54	69	262	53	2121	17	4	17	63	24	742	34	462	127	49	408	45	147	76	19	297	14	202	616	103	15	945	208	51	158	48	98	14	5	509	55	127	19	268	67	53	223	425	1556	571	40
ADAMTSL2|9719	444	452	542	465	797	275	169	351	851	523	623	469	295	657	543	830	524	89	800	890	19	689	107	163	545	134	431	606	382	146	434	935	804	737	394	365	185	632	617	733	80	1192	407	761	201	227	466
ADAMTSL3|57188	97	21	48	23	50	9	36	24	59	23	68	52	35	5	36	34	21	12	26	120	136	65	15	9	66	7	21	56	215	25	47	45	87	100	24	26	15	26	34	44	3	27	57	62	17	22	71
ADAMTSL4|54507	355	525	958	309	451	436	466	476	394	97	99	514	499	236	1171	118	527	319	179	463	95	242	209	107	1421	51	95	462	101	177	195	165	1811	373	147	193	44	22	363	257	126	171	72	313	1519	854	531
ADAMTSL5|339366	7	8	5	31	5	30	5	2	8	7	4	17	8	4	16	19	8	9	6	10	0	5	5	2	13	0	6	5	17	2	8	4	11	1	3	6	0	3	12	3	4	11	5	7	71	14	10
ADAP1|11033	346.53	501.78	226.18	320.58	418.62	934.26	65.63	150.91	401.55	489.51	124.73	395	225.37	205.62	195.11	3671.56	416	270.65	689.95	750	6.13	650.66	242.01	159	301.14	452.62	264.21	360.13	2105	173.32	402.61	734.01	1584	591	201.58	1487.98	139.62	446.51	151	2662.45	175.36	200.08	109	179.14	292.96	304.12	502.07
ADAP2|55803	1100	1235	1017	967	741	1131	518	548	690	360	634	1156	657	867	640	954	833	465	878	1150	25	1474	999	492	1102	986	438	700	379	1170	1353	489	4757	1285	516	1173	173	467	853	1096	187	753	384	530	1389	2260	623
ADARB1|104	240	360	434	412	437	1820	231	591	484	564	292	677	783	578	431	750	431	205	412	728	233	506	105	328	913	155	228	672	1862	134	461	614	1631	548	64	440	99	339	506	608	180	417	348	900	2445	389	396
ADARB2|105	88	6	3	5	22	44	8	7	33	140	5	11	7	5	3	353	26	28	65	28	0	46	32	10	21	23	10	151	357	3	15	71	127	18	14	119	4	100	0	230	8	20	4	43	1	11	14
ADAR|103	5845	8256	12729	21115	13123	7647	5246	10580	8578	8006	19307	8665	17838	10821	8997	8761	7518	6300	6750	17524	3017	36280	3357	5599	24657	3870	8298	9806	16970	5882	10067	11918	22143	17479	5011	9046	2801	8948	18260	11437	13300	13425	11577	13994	10011	11496	8281
ADAT1|23536	379	467	570	555	796	338	250	334	262	261	351	433	492	347	243	708	393	277	313	753	35	890	375	321	530	375	224	294	479	427	836	366	733	705	202	421	182	373	461	453	423	458	432	650	283	576	282
ADAT2|134637	283	211	267	191	348	262	90	207	470	250	131	282	134	110	340	171	166	175	89	393	77	651	139	163	472	120	72	166	225	196	175	401	194	249	48	237	47	214	131	190	128	183	343	131	151	447	121
ADAT3|113179	71	119	156	72	161	60	28	117	175	147	53	173	115	50	121	78	110	23	75	135	21	215	43	124	152	100	34	82	90	28	66	46	120	149	74	107	28	212	86	134	71	142	225	80	208	104	143
ADA|100	309	407	482	152	557	322	184	323	503	106	252	312	261	62	427	339	238	737	211	576	141	316	287	186	185	524	93	217	232	192	417	253	578	361	489	231	34	417	483	261	53	206	143	488	412	313	425
ADCK1|57143	267	490	641	393	850	328	140	741	650	589	561	442	381	305	756	539	273	223	414	599	57	637	185	266	533	270	270	280	570	225	757	657	459	536	202	629	91	1012	500	499	150	525	401	647	314	362	506
ADCK2|90956	1387	2045	2515	2192.29	2817	1174	1013	2031	1531	1401.24	3190.23	2029	2394	2274	1590	2786	1510	1390	1713	1293	362	2253	1108	786	2954.15	1542	1088	1791	1927	1760	2128.38	622	2738	3233	3610	2051	643	1909	2017	1698.22	1711	2982	1308	2644	1850	2182	1776
ADCK4|79934	1504	1786	2602	1822	2662	702	1047	2249	1855	577	1842	2092	1989	965	3334	1402	1777	1170	1301	2023	340	1768	1804	1336	1504	1590	808	2404	1010	1064	1632	1496	1408	2526	1808	1141	485	2477	1743	1288	477	2684	1577	2083	998	1445	2265
ADCK5|203054	170	179	200	135	303	201	73	396	382	209	225	201	207	58	359	238	145	204	74	266	89	320	71	96	251	94	101	64	125	56	152	188	149	238	96	189	65	366	165	117	73	345	152	158	204	238	259
ADCY10|55811	6	3	6	1	2	5	1	1	3	5	1	5	0	0	5	1	3	2	1	1	1	20	4	5	5	3	0	2	2	0	3	2	83	2	3	7	2	0	1	5	5	3	0	3	3	6	7
ADCY1|107	946	1428	1022	188	1587	1801	364	2106	1042	1387	8461	485	951	711	301	3430	339	213	295	3130	45	798	46	312	1493	147	982	661	10131	54	766	1090	219	978	326	762	120	536	1360	1996	1031	602	538	3057	1410	389	678
ADCY2|108	2114	1853	1434	4043	1598	1674	282	101	1553	1596	2351	1163	2771	2274	2225	3434	2744	1737	1058	996	352	4390	1715	680	900	1128	362	7811	5085	3566	3957	27512	3261	2035	1091	1906	1918	8155	2526	3508	390	962	5172	4315	491	592	1714
ADCY3|109	1236.2	1706.75	2373.66	1306.91	2362.13	1623.71	1103.9	2048.25	1677.06	1413.02	2307.53	2601.52	3209.13	2646.55	1180.66	2371.28	1775.23	870.64	1275.25	2799.82	425.92	2575.83	583.33	715.69	2831.13	578.79	796.34	1819.61	3173.64	776.66	2123.4	1513.7	3461.77	2703.3	1224.81	774.62	433.03	1327.85	2869.6	1958.85	2106.69	1582.04	2002.89	2356.64	2564.27	2141.06	1824.78
ADCY4|196883	195	235	293	150	267	131	54	183	465	66	78	184	86	90	313	167	199	10	115	317	1	178	45	37	164	50	76	244	72	21	236	296	278	281	106	93	18	126	138	103	4	303	128	285	220	89	256
ADCY5|111	157	269	271	353	271	290	20	34	147	904	99	214	203	32	128	1248	444	47	334	327	29	786	12	166	225	113	136	134	1755	11	214	1071	1206	171	54	281	352	863	203	1872	81	118	462	267	13	100	61
ADCY6|112	1093	1719	2754	1682	2463	1484	974	3033	3069	1004	2662	2241	2769	1743	4604	2111	1926	881	1229	3770	400	3634	444	1712	2541	832	1375	2578	4538	1085	1636	2824	1791	2632	786	1157	519	1891	2256	923	986	1567	2278	2820	2879	1797	2695
ADCY7|113	964	1006	1392	1767	1068	1668	709	679	688	801	916	1390	967	886	951	1111	1113	349	728	2139	65	4030	421	420	2084	451	557	533	1142	576	1218	1732	6425	1744	388	947	285	702	1198	1169	250	713	701	1042	2305	1606	468
ADCY8|114	1438	544	1172	1047	1201	345	147	294	222	1368	634	635	833	1797	1257	446	312	822	319	250	300	954	74	128	1266	580	1150	770	942	81	1647	1653	1161	481	73	381	616	7984	4101	1131	1720	2971	559	4067	256	330	1375
ADCY9|115	525	1078	2439	763	1609	1044	557	1195	573	1598	613	963	1470	1314	648	783	1203	280	703	2012	107	1551	216	351	1295	284	539	574	1812	198	790	1149	2261	1660	410	488	246	973	1333	965	912	1076	1767	1478	1079	785	833
ADCYAP1R1|117	326	412	1063	2611	2132	121	371	130	292	1215	725	239	1235	409	406	1041	843	419	508	1195	2	1981	589	70	648	259	444	418	3200	589	2893	3414	973	464	391	257	383	1778	1375	705	317	209	245	1035	35	315	661
ADCYAP1|116	50	133	71	29	440	84	24	36	71	76	76	23	21	34	45	235	28	9	6	349	15	25	53	70	122	102	11	29	122	22	56	9	54	71	52	263	10	16	20	112	8	12	25	97	153	46	96
ADC|113451	579	757	948	1228	1269	471	392	897	964	363	737	396	2015	1065	847	970	411	731	379	837	48	1068	276	315	500	624	563	424	675	519	610	958	477	869	671	530	94	493	688	528	207	607	59	923	266	703	630
ADD1|118	7907	10397	14804	13538	17867	9419	6224	13700	12210	12023	16309	10816	18097	11896	11702	17486	11686	7554	10687	16238	1151	14731	5395	7968	11233	8905	4403	16976	17491	5195	13234	24965	15111	19268	12643	8832	3911	22643	15714	17100	5635	15089	18438	20488	7884	9889	9664
ADD2|119	675	1579	1977	1584	2698	360	860	1514	521	2994	1236	1185	2727	1031	692	3004	1083	196	287	1799	31	2717	143	1199	4505	492	903	2535	4810	500	2399	2018	565	1034	837	1045	646	2838	988	1598	1098	1773	1692	2912	1107	1257	687
ADD3|120	6141	3126	2933	8321	4271	2905	2220	2308	2888	2370	4875	3096	4478	5643	7782	9349	4277	6737	2294	3781	175	7175	6372	1894	394	8627	1753	6922	7767	6987	7260	12366	7403	4912	4051	5476	1746	7386	8575	9059	2851	3911	2424	5524	2639	3615	3138
ADH1A|124	0	0	0	0	0	0	0	0	0	1	0	0	0	0.35	0	1	0	0	0	0	0	0	0	0	0	0	0	0	0	0	1	0	0	0	0	0	0	0	0	0	0	0	0	0	0	0	0
ADH1B|125	7	0	0	1	0	1	0	0	1	2	2	3	4	2	0	75	11	333	3	2	0	5	29	3	22	0	0	2	57	0	11	51	24	7	5	24	3	0	2	3	3	1	6	1	6	1	1
ADH1C|126	1	0	0	0	0	0	0	0	1	0	0	2	1	0	0	4	0	2	0	0	0	0	0	1	0	0	0	0	0	0	1	0	1	0	1	1	1	0	0	0	1	0	0	0	1	2	0
ADH4|127	0	0	0	3	0	3	0	0	0	1	0	1	0	1	0	0	0	15	1	0	0	0	2	0	0	0	0	2	0	0	1	1	3	0	0	1	0	0	2	7	4	1	4	1	0	8	2
ADH5|128	6192	5785	5509	5575	7151	3478	2888	5678	6360	3854	6568	5110	7802	3918	4994	8089	5144	9618	3583	5297	965	5661	11565	6254	4394	8829	2015	9496	4346	6137	9588	4773	4563	7408	8355	8405	1979	7554	6987	4268	2672	6826	6777	7084	5732	6754	5639
ADH6|130	0	1	0	3	1	1	0	1	1	1	0	2	0	2	0	0	0	1	0	2	2	7	0	0	3	2	0	3	0	0	0	1	1	3	0	0	0	1	2	0	0	4	2	0	0	3	1
ADH7|131	1	1	1	12	1	0	3	1	2	0	0	1	0	1	1	0	1	1	0	0	0	1	11	0	1	0	0	8	0	1	2	0	7	0	0	2	0	2	2	0	0	2	1	0	0	2	4
ADHFE1|137872	628	138	116	526	223	137	104	526	479	166	176	264	179	92	1078	377	201	549	76	283	4	1031	628	94	327	278	107	560	311	110	220	1743	380	192	116	217	153	269	268	338	232	908	518	466	85	365	362
ADI1|55256	3117	3317	2619	2581	3520	1883	1817	2628	1904	884	1785	4048	4253	3047	3141	3742	2543	5236	2028	2262	436	2572	6899	2278	4317	2627	940	7216	3258	3458	7112	1868	2732	2136	3888	4337	1008	6587	2053	2036	1092	1835	3047	2651	2543	4476	1818
ADIG|149685	7	2	0	24	1	0	0	3	2	3	0	6	2	4	34	0	7	6	4	3	0	0	11	5	33	3	1	41	0	5	5	7	1	1	7	10	1	5	10	1	3	23	0	0	0	6	7
ADIPOQ|9370	2	2	1	1	0	0	0	0	1	5	0	0	0	0	1	1	2	0	0	0	0	1	3	0	9	0	0	0	1	0	0	1	1	0	0	3	0	1	0	0	0	0	2	1	70	0	1
ADIPOR1|51094	3504	3821	4071	4907	3599	3018	1948	4281	2930	2295	3345	4691	3839	2477	3229	4535	3688	2550	2235	3580	880	3435	4282	2575	7932	1874	1700	5983	2789	3238	3868	5019	7506	4819	5443	3159	1248	4370	4066	4437	4176	4927	9461	4692	6556	5252	2741
ADIPOR2|79602	2499	2748	3412	3038	4367	2582	1605	2335	2141	3346	4410	3107	4227	3548	2696	5126	2525	1642	2430	3015	336	2999	2443	1780	3701	1727	1226	4335	2469	3814	3101	10562	5072	4969	4680	3044	1007	4985	5563	8735	3157	2114	3485	5007	2742	2956	2673
ADK|132	1135	879	880	671	1185	570	368	723	745	428	830	527	620	634	809	1192	733	1130	621	872	79	1058	1642	548	776	2296	361	1112	873	845	1444	1493	629	1264	1004	1152	276	1483	636	591	564	774	585	830	680	1021	633
ADM2|79924	31	21	26	23	19	57	12	17	7	9	243	130	15	4	468	15	31	15	16	24	23	165	17	55	46	4	91	23	12	5	14	2	60	12	2	11	7	195	23	41	7	12	2006	8	355	20	26
ADM|133	3277	2318	3612	176	488	2294	2032	3043	565	1401	307	3263	3022	1471	710	659	4507	1335	875	1169	58	52	1218	349	1593	137	141	2623	163	770	638	59	3705	2702	478	497	252	736	4159	2238	7625	7796	125	11018	9602	9440	684
ADNP2|22850	939	1258	1665	1065	2150	776	762	1255	1539	1423	1990	1416	1875	1288	926	1282	1132	944	875	1802	360	2722	952	700	1765	859	367	1298	1519	931	1129	1239	1352	2008	671	1136	447	2036	949	1395	1663	1499	1327	2153	1118	1082	1053
ADNP|23394	2279	5048	6063	3951	7961	2400	2185	5034	4275	7047	4432	3307	5857	3192	4181	3447	3227	3167	2530	6469	1626	10701	2483	2646	5017	2180	1941	6331	7531	2912	4442	3669	4853	7046	2337	3205	1305	6720	3973	4537	3765	3910	6631	5200	3761	3861	4167
ADORA1|134	1914	3238	4083	2192	4182	1282	1379	7948	2227	1230	6937	1949	10148	3384	1962	2371	1907	1149	3063	7730	28	966	620	1051	2429	385	2861	408	1624	1649	2861	1158	1987	9436	3909	915	437	1911	5559	2953	3455	3238	503	12329	727	3171	3789
ADORA2A|135	147	353	424.93	160	252.99	107.99	103	157	592.98	171	114	119	119	87	398.99	123	115	78	88	329.99	25	257	104	117	142	100	108	129	288	65	199	332.51	375	214	55	105.98	38	190	180	108	29	226	148	280	207	69	236.58
ADORA2B|136	412	352	307	115	200	422	118	176	195	133	216	469	218	433	159	510	249	555	480	1082	12	196	226	217	164	182	119	178	249	403	249	67	244	490	55	137	78	439	142	251	471	463	429	1072	554	293	181
ADORA3|140	4384	3463	2543	1954	1970	2407	1196	751	1222	690	2258	2947	1354	2178	1142	3885	2271	1630	2239	1857	30	6092	4608	1458	3385	3879	951	1587	555	2977	2709	1886	13909	3576	2247	5557	432	1176	2108	2448	398	1552	668	1044	1953	6795	1901
ADO|84890	1029	1276	1691	1276	2161	1419	607	1323	1569	1207	2601	1170	1657	1156	1038	2027	1271	933	1180	1966	130	2110	971	943	1323	1522	761	1586	2277	781	1291	2547	1487	2706	1095	1844	663	3258	1334	1940	1014	1212	3415	1781	1550	1937	1191
ADPGK|83440	2014.21	2256.15	2569.87	1230.28	2294.9	2900.98	1388.86	1839.26	1945.59	873	1815.9	2060.98	2160.7	1666.57	1762.13	2334.74	1709.12	2962.74	1371.82	2463.29	374	2416.53	2399	1299.41	2161.06	2500.6	630.88	2043.45	1118.47	2574.38	2619.97	1218.58	3093.36	2324.61	2201.69	2408.64	440	1962.17	1868	1346.15	1906.78	2259.8	1924.19	1724.81	2573.82	3858.13	1528.5
ADPRHL1|113622	60	69	46	39	115	125	16	40	62	51	66	32	103	20	87	254	10	64	26	44	33	78	37	30	93	49	17	101	161	31	56	114	29	47	13	67	28	85	58	82	27	57	92	80	25	36	47
ADPRHL2|54936	1326	1560	2174	1672	2057	1179	857	2163	1853	1150	2183	1506	2296	2324	2142	1853	1411	1217	1313	1757	205	1592	1124	1145	2496	1565	780	2449	1208	1337	2003	1173	1488	1227	2128	1358	535	2521	3021	1538	1249	2300	2370	1750	1497	2263	1820
ADPRH|141	345	666	844	855	639	644	320	287	349	338	688	934	464	623	553	405	538	203	520	868	28	766	437	263	1211	149	263	461	162	264	716	269	1684	648	325	433	161	386	395	682	385	598	127	441	1367	990	442
ADRA1A|148	34	4	0	84	4	22	15	1	2	11	9	147	11	12	32	34	13	13	13	12	8	19	1	9	30	12	3	12	59	1	15	63	271	1	2	33	133	47	20	61	8	11	107	139	63	13	198
ADRA1B|147	66	52	32	96	46	260	14	78	59	149	113	156	51	42	63	533	67	40	109	143	2	39	29	17	54	40	43	276	334	32	29	124	31	21	13	118	52	85	30	147	37	108	27	139	67	14	16
ADRA1D|146	21	133	134	25	128	35	51	1359	192	35	271	322	12	410	556	48	33	179	28	659	1	11	4	9	85	15	73	12	52	19	61	18	46	2685	29	31	5	168	579	67	107	439	38	546	64	57	324
ADRA2A|150	36	33	11	130	32	137	6	10	60	153	13	189	58	344	50	182	86	13	17	42	1	73	11	34	205	71	11	26	317	159	22	92	244	12	4	72	5	133	6	96	170	256	54	125	936	35	449
ADRA2B|151	37	20	20	16	14	131	5	11	11	51	13	46	12	107	5	63	45	14	15	27	32	25	19	5	31	16	9	33	38	2	9	11	92	13	4	54	3	9	8	145	14	34	10	33	77	21	15
ADRA2C|152	13	28	35	15	32	30	12	9	30	16	10	18	9	7	7	114	243	10	17	36	3	34	18	17	45	14	4	26	100	0	82	51	42	1	1	108	5	44	45	165	6	6	20	28	12	11	3
ADRB1|153	55	64	62	28	132	247	28	143	66	162	85	95	182	257	37	215	70	101	26	113	11	70	40	24	46	21	30	245	234	32	86	125	101	166	41	108	13	106	209	178	189	188	101	862	18	234	193
ADRB2|154	115	121	68	264	119	55	50	14	43	25	60	91	53	115	86	211	62	44	60	110	0	405	96	33	73	198	74	73	64	183	60	208	563	97	28	186	19	71	83	66	16	255	31	92	68	105	31
ADRB3|155	4	6	12	1	6	9	0	0	3	1	0	2	0	3	3	5	3	1	1	14	1	0	0	0	1	0	0	0	2	1	3	5	4	0	0	10	0	1	1	1	2	2	0	2	8	6	1
ADRBK1|156	1996	3046	3605	3169	3358	2843	1789	3355	3400	2501	3302	3678	3787	2915	3046	5088	2861	1015	1766	4838	571	5250	505	1256	6304	1327	1444	2666	5793	933	2830	3423	7501	3502	1911	2614	730	3600	3913	2797	2157	4375	4481	4269	5129	2347	2788
ADRBK2|157	544	615	629	870	672	934	201	239	859	1215	363	700	313	371	544	1309	411	156	245	873	69	1916	212	318	891	270	200	332	2671	319	579	1575	2004	649	258	774	141	1039	446	795	291	410	441	759	1000	809	377
ADRM1|11047	1887	3306	4320	2316	4691	2955	1401	4964	3544	3181	3462	3186	3697	2188	3990	4483	2530	2087	2358	4029	553	2495	1533	2676	4253	2451	1513	4292	2064	1513	3760	2492	2851	4251	5493	2587	1043	6125	3365	2572	2197	4951	4497	3357	3252	2883	4776
ADSL|158	2383	2781	2914	1434	4542	1308	485	1362	1861	1483	2927	2032	1480	728	2315	1967	934	2393	850	2542	678	1772	4632	2278	1773	6430	931	1699	979	2244	2164	1307	1372	3669	2428	2726	844	5254	2162	1147	945	1270	3008	2164	2259	3690	2399
ADSSL1|122622	312	271	251	88	230	399	111	552	244	166	343	536	602	415	248	314	482	278	266	233	29	80	194	66	701	50	98	114	96	223	352	93	880	186	101	190	83	103	512	925	391	587	81	448	705	520	367
ADSS|159	872	1258	1209	1860	1409	1157	868	1626	969	1343	1123	1436	1861	770	912	1515	1212	1294	764	1325	301	1482	1175	727	1906	815	386	1675	1469	1407	1642	1028	1694	2029	986	1380	315	1396	1021	1453	1186	1549	977	1358	1522	2007	761
AEBP1|165	8611	19654	27558	31461	13859	16406	27370	23321	8535	6279	12197	11939	41084	5107	22633	4718	20800	4452	11670	15208	2229	514	6362	6519	23518	1381	4705	22587	2327	28837	12995	707	28147	14075	6926	3164	1838	1543	16403	11664	2584	52653	980	11053	13729	4239	28108
AEBP2|121536	485	729	1060	1095	944	776	688	971	831	731	530	1113	1515	1188	1105	633	1053	777	591	1459	258	1310	723	523	1075	356	293	1267	657	1871	1036	919	1349	1202	497	851	167	922	725	940	1396	1053	1160	1301	1089	1109	676
AEN|64782	1120	2008	1583	893	1747	2953	746	2065	1286	904	3077	2192	1964	875	1025	2410	477	1034	1278	1826	164	989	949	1870	782	558	947	1539	715	1496	2419	394	2365	2122	3312	1040	381	1340	918	1494	186	1758	1902	1377	884	1889	1960
AES|166	11144	23608	20841	4072	27934	7766	5292	20666	24800	19392	19644	17088	18616	10237	18287	29481	8703	16387	8439	19533	1201	9971	12393	11623	10615	12600	6597	15960	16569	6315	16820	7833	9516	25838	16435	18361	3282	16957	12943	8918	7970	12427	10526	18477	18246	10586	27342
AFAP1L1|134265	743	1589	3262	580	4137	381	577	1015	2051	653	4342	822	1542	629	2160	476	714	464	739	1985	103	209	473	243	619	203	420	1575	278	158	1166	554	631	4790	419	345	235	593	2965	494	2848	903	432	2225	807	583	2453
AFAP1L2|84632	730	449	484	1285	725	502	206	531	711	4206	503	755	846	275	995	1270	1262	195	816	908	7	363	434	829	571	1206	1161	548	549	139	1253	669	564	861	1203	2447	1075	3774	723	2422	271	460	1297	735	889	403	1397
AFAP1|60312	756	2311.96	3343.91	2392.91	3541.92	1685.99	1357.95	2206.99	1113	5413.92	1495.98	2658.94	2622.94	1960	920	1999.89	2043.95	822.98	2047.94	4862.86	203	3914.86	368.99	1125.99	3176.95	737.97	991.97	1594.98	4450.86	584	2276.99	3264.96	1935.79	2741.91	928.99	1551.98	602.99	2760.94	1981.95	3452.85	676.99	2408.96	2582.94	4764.94	4569.95	2138.96	1005.99
AFARP1|246182	4	9	10	0	13	6	1	4	6	5	5	10	6	3	3	2	9	0	2	8	2	40	4	5	14	4	2	3	10	0	6	12	5	4	5	2	2	6	7	9	10	15	4	15	18	14	7
AFF1|4299	919	1475	1899	1661	1770	1239	1058	1079	1218	1166	1411	2016	2193	2065	2459	1199	2004	956	943	2665	521	3076	688	643	2592	405	585	1530	1657	775	1534	2336	4937	2590	699	895	242	1296	2317	2278	1141	1764	1266	2157	2601	2117	1232
AFF2|2334	31	10	4	21	29	245	3	16	8	57	15	13	118	3	7	265	18	26	21	76	209	982	6	385	9	165	10	182	1255	5	3	334	29	8	6	70	16	526	2	85	29	9	157	23	10	9	2
AFF3|3899	701	708	483	1888	715	318	188	79	115	1190	386	311	322	28	108	899	317	194	203	451	113	1716	195	465	460	258	562	745	2742	400	903	1825	292	84	260	559	151	734	272	847	69	435	796	909	307	209	146
AFF4|27125	2036	3874	4699	3807	5278	3474	2868	2976	1853	3464	3884	4144	5460	4036	2405	3882	3521	2580	2326	5637	318	8558	1879	1851	6058	1599	1524	4778	7619	2894	3391	4823	6517	5937	1781	3583	1117	3923	4568	5617	5158	4488	2821	6684	5380	4314	2080
AFG3L1|172	434	399	627	439	522	463	273	1014	1341	311	221	521	449	121	1248	426	358	163	247	953	83	1547	112	284	1205	162	320	428	583	146	309	817	447	515	31	522	131	282	423	508	422	1168	611	786	348	716	740
AFG3L2|10939	751.83	1337.6	2007.08	1603.31	2225.6	1518.03	988.32	1860.28	1599.83	2259.31	2832.56	1645.92	3047.68	2132.38	1698.5	2208.25	1479.09	829.21	1400.98	2301.57	789.59	1828.13	378.57	917.88	2278.37	534.14	674.43	2302.67	2170.85	1016.66	2491.59	1748.25	1532.43	2412.45	2140.95	1298.25	484.22	2575.58	2341.9	2055.27	1915.58	2206.31	1146.4	2395.66	1877.89	1017.91	1378.66
AFMID|125061	565	640	582	229	779	404	200	547	810	602	390	562	392	442	467	1200	679	806	378	475	96	1073	830	442	816	1835	217	700	485	438	683	214	750	588	357	1124	301	832	311	1561	499	476	662	502	445	588	420
AFM|173	0	0	0	2	0	0	0	0	0	0	0	0	0	0	1	0	0	0	0	0	0	0	0	0	0	0	0	0	0	0	0	0	0	0	0	0	0	0	0	0	0	0	0	0	1	0	0
AFP|174	1	5	0	146	0	16	2	1	12	0	0	84	0	26	60	31	18	17	6	0	0	0	17	6	52	0	0	23	2	4	2	0	15	0	5	17	0	1	1	6	4	30	2	0	28	33	0
AFTPH|54812	761	1289	1368	1633	1507	981	819	953	898	1075	1235	1548	2495	1182	981	1777	964	960	654	1616	98	1837	839	515	1492	682	442	1739	1716	1340	1752	1401	2226	1873	763	1044	241	1256	1431	1341	1228	1025	1463	1269	1232	1861	785
AG2|387763	1482	3333	1548	451	1095	1308	1027	2072	1908	1627	1138	3198	3884	682	896	1285	1369	795	1119	1632	25	1897	541	988	1415	2650	506	760	1702	897	1732	1354	1892	3084	545	1742	266	1576	2690	1383	386	1305	1181	4801	2573	645	994
AGAP11|119385	22	10	5	39	10	19	5	7	14	16	6	13	18	2	26.02	29	13.01	20	8	15	7	27.01	4	6	19.03	5	1	30	62.02	7	8	109.02	22	8	2	27	2.01	4	16	10	5	17.01	3	1	21	19	7
AGAP1|116987	353	946	1883	768	2611	617	617	1449	556	1151	2165	922	1835	387	736	1424	849	321	1131	2430	163	1411	273	781	1204	322	637	1085	1892	326	1122	573	1721	1757	695	544	343	1060	1490	2560	459	1011	3499	2478	749	915	1024
AGAP2|116986	33999.5	1334.32	1314.61	701.47	2472.8	2653.13	161.77	1949.59	1190.68	20378.3	1027.41	597.19	1893.5	380.58	1515.29	7792.8	604.58	289.47	464.74	3036.72	83.55	45991.2	128.19	6916.63	576.51	3509.37	1323.43	1335.94	8685.11	87.67	1021.53	1887.03	1368.56	1335.81	320.33	7642.01	441.54	1392.7	452.72	8991.22	557.71	774.83	1031.59	2838.03	292.95	536.85	989.9
AGAP3|116988	2916	3602	3880	4086	5022	3740	1651	5183	5959	6829	4482	2729	5307	2414	4932	9099	2652	1344	2397	5059	790	5897	1034	2407	6627	2303	2070	5361	9521	1056	3878	5834	3237	3790	3307	5107	867	5539	3803	5184	2218	5257	5784	5504	3300	3581	3566
AGAP4|119016	335	159	196	167	161	227	94	311	621	224	154	213	188	32	765	261	163	220	83	399	97	1534	122	128	428	245	96	165	345	112	185	599	194	185	25	291	57	345	108	195	150	284	299	302	185	420	397
AGAP5|729092	78	37	67.65	58	57	80.84	27	81	129	54	33	46	78.38	11	141	58	70	39	22.73	126	10	251.77	23	31	138.97	47	35.44	45.69	160.85	12	44.13	170	108	61	13	40	7	31	47.41	42	55	84	56.06	82	96.15	109.06	79
AGAP6|414189	239	196	277	198	278	236	108	363	662	235	176	263	227	56	868	253	222	149	100	447	51	1183	185	136	455	270	154	295	579	70	199	763	277	235	31	250	61	348	173	186	202	515	344	336	269	432	517
AGAP7|653268	27	39	24	15	33	60	57	78	108	5	16	37	21	4	90	29	17	26	7	30	7	99	12	10	28	39	6	27	178	18	17	61	20	16	7	31	9	28	16	23	10	52	28	20	23	59	36
AGAP8|728404	44	94	99	53	155	73	15	173	223	135	36	181	40	7	149	63	106	61	33	152	23	187	33	74	98	152	61	112	232	9	32	425	117	56	5	62	29	228	78	37.16	54	160	90	105	153	125	119
AGA|175	1121	781	847	1057	1017	794	754	694	620	309	930	1093	589	565	918	976	1091	1320	593	867	22	631	1529	767	2086	1377	344	868	514	1622	1295	453	1335	1368	1692	1175	197	475	852	1006	351	1100	270	1253	970	2310	450
AGBL1|123624	1	0	1	1	1	1	0	1	0	1	0	0	0	0	0	2	0	0	0	0	0	1	1	0	0	1	0	2	1	0	1	0	1	0	0	1	0	0	0	1	0	0	0	0	0	0	1
AGBL2|79841	37	17	11	227	18	14	18	29	41	1	19	58	36	20	206	5	51	119	21	34	0	49	64	3	49	7	10	7	7	45	27	7	12	38	14	9	1	0	17	9	64	81	12	57	12	40	15
AGBL3|340351	44	27	27	86	30	10	15	43	41	20	54	29	33	17	58	26	27	38	46	23	11	48	80	21	46	20	2	70	26	57	60	31	13	31	36	62	6	21	19	23	3	62	38	33	18	43	42
AGBL4|84871	34	25	22	131	44	61	5	29	14	43	22	47	33	170	32	217	33	63	6	69	12	31	53	26	40	18	18	129	153	130	84	44	29	15	18	50	10	5	16	76	87	6	6	47	7	41	11
AGBL5|60509	665.03	1253.02	1529.05	2250.47	2177.04	818.05	739.12	2062.1	1304.07	837.03	1786.05	1029.03	1909.18	893.04	1205.04	2005.04	1235.07	1080.09	811.08	1473.04	388.02	2427.2	1138.06	1262.08	1679.03	722.03	620.02	1914.29	1634.04	1050.05	1954.08	1256.05	907.04	1619.06	2394.07	1057.09	657.05	2700.09	1231.03	787.1	794.03	823.02	1867.08	1562.04	693.02	1233.05	923.05
AGER|177	170	136	153	134	139	134	83	558	781	81	97	221	220	30	611	133	160	223	45	226	67	578	100	168	239	253	95	151	176	80	129	273	99	136	16	156	42	95	141	62	121	350	130	253	158	228	296
AGFG1|3267	3167	3836	4019	4784	4686	2367	2312	2969	3487	2886	3174	4679	3434	3109	3128	3891	3655	2790	2329	4311	374	5478	4049	2083	5758	4037	1486	3823	4141	4308	3940	3995	6426	4846	2933	4152	1397	3410	3831	4006	2418	3553	4502	3613	5050	5941	2616
AGFG2|3268	1557	1145	1310	2212	1432	827	557	1427	998	706	1260	2115	1605	2194	2225	1468	1505	863	1294	1718	73	971	973	762	2763	617	731	1870	779	840	1465	2118	2025	1848	2688	1001	530	2369	1794	1598	1119	2856	1980	3635	586	1610	1474
AGGF1|55109	1485	1747	2255	1839	2708	1490	1290	1943	1601	1325	2557	2062	2706	3302	1810	2194	1697	1295	1407	2460	127	2205	1282	985	2655	859	747	2505	2024	2171	2778	2102	2331	2886	1992	1701	520	1814	1768	2016	2518	2993	1212	2853	1808	1656	1258
AGK|55750	1228	1335	1850	1872	2339	1321	905	2339	1758	1382	2867	1920	1949	1407	1769	2000	872	855	1293	1825	414	1562	879	749	1812	635	737	2055	1607	1033	2064	1682	860	2518	1562	1529	637	1763	1637	1269	1710	1674	1422	2357	1349	1907	1685
AGL|178	767	698	839	1263	1279	732	741	796	788	559	1062	888	1560	1553	835	961	782	825	489	830	127	1816	943	529	1359	506	260	1459	1248	1049	1377	1194	1678	1373	278	712	237	799	1419	1274	896	834	1526	1236	743	1361	793
AGMAT|79814	49	67	25	76	59	53	18	17	48	20	79	39	20	46	29	159	46	54	77	72	32	117	60	14	74	238	29	27	66	54	66	49	178	63	18	82	10	18	64	50	30	15	8	22	31	112	16
AGPAT1|10554	4840.26	5789.1	7387.34	4347.85	7756.69	4185.48	2615.93	8170.78	5023.03	5104.43	6743.94	7063.74	6890.75	6278.13	5458.17	6446.22	6116.75	2881.76	4013.46	7341.68	947.12	5186.78	2405.95	3834.15	9504.84	4388.58	2528.74	6324.9	5746.49	2627.79	5283.71	6962.77	6907.7	7507.65	6516	5317.17	1805.57	6780.26	6566.01	5957.54	5713.74	7036.51	8577.49	7371.08	5843.65	4288.63	4793.25
AGPAT2|10555	277	785	764	292	541	950	367	868	596	68	1135	701	1192	663	600	355	539	588	582	831	104	478	300	169	1335	310	209	235	120	520	598	189	1325	961	1258	263	42	321	921	361	486	1285	144	646	1290	827	628
AGPAT3|56894	2968	3704	5401	7052	5727	4592	3269	4870	2991	2107	5491	4096	5406	6417	5781	5375	4471	1274	3678	4662	805	4343	745	1873	6171	1008	2913	6445	6910	1513	3328	6253	7054	8154	2091	2365	1569	3693	5736	5772	3242	3940	5210	8470	4290	3665	3839
AGPAT4|56895	887	1110	2207	1558	2653	1484	767	611	2593	2122	805	1248	340	525	2188	2770	1246	237	1013	1937	274	5246	651	1212	2084	496	542	1404	3637	468	819	1867	1254	1087	874	2045	489	1862	593	2988	472	1070	1503	784	1902	956	782
AGPAT5|55326	2887	5599	6909	7223	9893	2285	3254	5470	3887	3073	3329	6313	5726	4014	3731	4096	2470	6046	3041	7101	248	5880	4316	2970	4303	3110	1968	5922	4600	3603	4654	5344	3139	10372	5606	3191	2055	6589	4831	3499	3540	5230	7887	11976	3461	8590	4556
AGPAT6|137964	1380	3287	5252	3044	4531	3989	2441	3821	3035	3189	3933	3465	3609	2675	2955	2741	2305	785	2762	4889	665	4530	398	1883	4171	728	1541	2959	3761	936	2313	4299	5033	4498	2205	2376	1226	4451	3832	4497	1695	3162	4701	4515	4212	2680	2510
AGPAT9|84803	18	44	70	58	19	64	26	15	38	15	9	172	54	18	38	77	43	31	8	33	5	13	58	11	86	7	11	33	30	106	99	20	227	21	43	78	8	7	13	18	42	6	18	83	234	79	8
AGPHD1|123688	42	37	24	52	38	67	29	22	53	8	39	32	36	34	38	49	29	109	16	28	11	14	92	31	76	39	12	25	33	83	37	49	39	38	48	36	5	39	24	41	42	44	53	35	24	101	24
AGPS|8540	1206	1656	2142	2090	2392	2354	689	1386	1320	1471	1786	1871	1783	1633	1336	1679	1593	1181	1147	2351	449	2645	1560	871	2197	965	744	1633	1878	1850	2319	1980	2817	2914	1072	1905	797	1940	1721	2371	1300	1595	2139	1921	2131	2407	1184
AGR2|10551	0	0	0	5	0	0	0	0	1	0	0	0	0	0	1	0	0	2	0	0	0	2	4	2	0	1	0	0	0	0	0	0	15	0	0	8	0	0	0	0	0	0	0	0	0	1	0
AGR3|155465	14	2	0	96	0	0	0	1	3	0	0	4	2	0	47	0	15	12	36	0	0	0	139	0	0	0	0	6	0	9	92	0	1	0	0	11	0	0	0	0	0	0	0	0	0	0	0
AGRN|375790	6383	9104	18821	7921	17081	4072	6010	18953	12668	9424	19212	10798	12004	6543	9282	6838	10686	1406	11717	22121	979	16183	809	8060	11535	1733	12877	10211	11830	1111	6145	6850	6678	20255	6942	5711	4230	11139	18146	5643	2213	20202	9296	25202	13956	7344	14371
AGRP|181	3	2	1	3	1	3	1	3	3	1	0	1	0	0	2	2	0	0	3	1	0	1	5	3	3	2	0	1	0	1	4	3	5	2	1	3	1	2	0	1	1	2	0	1	1	9	1
AGTPBP1|23287	546	664	547	894	637	639	339	488	537	1424	369	864	979	794	513	2079	1154	467	438	1025	86	1074	508	462	1317	434	201	555	1805	573	1220	773	2089	722	623	1212	370	544	512	1958	703	814	863	875	789	1092	119
AGTR1|185	206	16	69	68	66	3	20	14	23	28	37	45	39	14	71	15	34	42	3	11	2	26	29	24	12	5	2	343	9	223	9	5	23	24	0	11	4	5	14	23	7	6	140	6	73	34	0
AGTR2|186	0	0	0	0	0	0	0	0	0	1	0	0	0	0	0	0	0	0	0	0	5	0	0	0	0	0	0	0	0	0	0	0	0	0	0	0	1	0	0	0	0	0	0	0	0	0	0
AGTRAP|57085	1704	1637	1931	2087	1501	1054	877	2753	1331	648	2431	1945	2202	2027	1804	1073	2022	1565	1209	1699	195	1558	2290	1067	2798	1509	720	1802	338	2867	1767	1195	2247	2397	3176	1181	202	1484	2696	1273	833	2236	800	1684	1724	2271	2148
AGT|183	20593	14719	22116	22180	24222	4368	16790	61005	9351	11087	10298	34089	21244	6106	41470	12646	10992	14900	31239	49844	118	7486	34509	6141	11181	6674	6383	14790	11332	14200	32119	22262	11090	20038	17631	13534	5178	30680	11226	10943	6143	9649	5644	28147	22207	10360	44555
AGXT2L1|64850	980	283	5	939	209	227	50	38	691	452	113	22	216	517	4918	2776	92	648	88	221	3	240	294	41	297	190	71	2801	1839	79	673	5153	515	22	352	689	122	225	450	3629	129	631	170	196	7	226	296
AGXT2L2|85007	796.58	999.01	1314.48	899.87	996.63	375.04	652.34	1411.59	805.43	543.57	725.75	1175.23	1207.38	605.3	2447.3	650.05	828.37	686.03	626.24	1182.14	175.87	1703.74	640.67	502.49	1845.01	571.86	406.15	1194.79	628.48	970.44	832.86	811.62	1421.68	1168.91	670.14	646.16	227.43	499.09	810.77	708.92	762.5	1666.73	440.42	1068.13	1123.18	858.01	2033.34
AGXT2|64902	0	0	0	0	1	0	0	0	0	0	0	0	0	0	0	1	0	0	0	0	0	0	0	0	1	0	0	0	1	0	0	0	0	0	0	0	0	0	0	0	0	0	0	0	0	0	0
AGXT|189	3	1	3	1	0	6	8	1	0	3	0	3	3	0	3	10	0	4	8	2	0	1	1	0	3	0	0	31	0	1	0	1	5	0	0	15	0	1	0	135	0	1	0	1	16	1	0
AHCTF1|25909	847	974	1343	1282	1545	1336	668	2013	1276	1267	1784	1738	1979	774	1018	1126	1117	826	827	1792	642	2398	826	856	3384	353	494	2224	1878	936	1335	2226	2134	2359	992	800	346	1691	1407	1778	1909	2184	1112	1669	1670	2508	979
AHCYL1|10768	11742	15342	12818	9981	16153	10375	6714	10009	15484	6823	15518	5685	23292	26797	17598	11678	10029	18643	5349	9581	1050	29961	11892	7689	21608	7242	4418	25038	10179	22473	15616	39674	19212	42671	13408	6354	4397	18531	35331	16062	9857	22011	10132	39217	6192	11465	19335
AHCYL2|23382	2871	2223	3518	5970	5429	2124	1449	3065	2682	2088	4146	5120	4831	7068	4397	3430	1491	2094	3406	4501	658	2649	1963	1219	2739	1015	2564	4321	4741	1455	4089	8641	4706	6321	3276	3517	676	4443	4963	3495	3297	2324	2920	12243	1511	3657	3237
AHCY|191	4992	8881	12957	3732	19488	2627	2071	9498	8960	6084	6976	6371	6125	5087	6360	5863	3876	11548	4201	9110	1825	4614	8817	6164	7354	16627	2954	6462	3517	6089	9005	3631	4581	12897	12364	7776	2105	12079	5315	3742	4522	6620	7342	6517	4455	6121	10562
AHDC1|27245	1521	1759	2585	3004	2992	1758	949	2339	2011	2434	1756	1799	3175	2907	2164	1555	1801	688	1085	2268	198	3055	342	807	6587	466	1149	2367	3216	842	1587	3325	1809	3114	1203	809	308	1154	6679	2148	787	4835	2559	3785	2162	1905	2127
AHI1|54806	551	541	666	661	908	1069	323	325	809	545	219	712	565	515	843	1134	493	702	245	868	186	1594	770	386	1311	202	260	1016	911	484	511	1195	445	794	279	543	153	391	254	539	658	656	620	368	719	1041	282
AHNAK2|113146	143	814	364	1717	174	2588	548	542	141	153	103	1527	856	347	118	391	1846	443	1334	1476	31	84	668	160	975	38	131	106	1199	2891	200	181	3321	1024	76	160	36	24	468	1282	391	1307	277	1447	3951	529	171
AHNAK|79026	2320	5609	9468	12606	5485	17510	3729	3839	5569	1348	3455	5190	9694	8169	8539	3672	6285	1903	3896	6894	390	3871	3812	1979	15233	1046	3581	8009	12140	4382	4122	15141	36832	12037	2889	1286	431	3125	17530	11058	2113	10194	1811	8955	17483	4958	3999
AHRR|57491	68	116	210	341	178	107	112	92	171	165	27	70	194	128	139	201	76	40	58	137	12	189	11	36	297	5	44	207	107	19	29	142	112	79	59	47	37	84	71	66	120	266	152	65	21	32	36
AHR|196	2005	2433	3069	2467	2112	4290	810	452	505	1341	1741	1170	1869	419	1042	1307	3879	2724	808	1541	20	1025	4004	2170	2176	1235	685	5489	1051	2502	3326	565	5378	733	444	1782	447	749	232	1540	159	898	4875	1759	1842	5020	844
AHSA1|10598	1574	2792	2955	2372	3672	2932	778	3221	2875	4003	2762	3404	1823	2851	2962	4237	1871	1996	2221	2990	586	2562	1348	1581	3616	1676	1208	2783	3246	1818	4559	3859	2611	3312	2234	4714	614	4157	3219	3300	2625	3559	4485	3036	3333	3381	2331
AHSA2|130872	422	544	967	1050	815	670	859	1567	1786	236	405	1301	875	105	3613	797	1014	590	323	2971	159	3139	266	396	1454	319	322	695	1192	288	492	1431	732	946	123	249	174	457	550	689	591	2893	634	1465	1250	1282	2616
AHSG|197	9	3	1	8	7	0	13	3	0	17	2	8	25	3	2	8	5	8	1	2	0	9	15	1	15	10	1	22	7	0	7	3	1	1	3	9	1	14	0	3	0	9	10	12	2	9	0
AHSP|51327	4	8	2	3	1	4	1	0	5	0	0	0	0	0	0	1	12	5	3	1	0	0	6	1	0	0	0	0	1	0	11	2	3	0	1	25	0	0	2	1	0	0	1	2	2	3	1
AICDA|57379	2	0	0	0	0	0	0	0	0	0	0	2	0	2	0	0	0	0	0	0	0	0	0	0	0	1	0	1	0	0	0	0	2	0	0	1	0	0	0	0	1	0	0	0	2	0	0
AIDA|64853	1736.15	2135.39	1855.28	2139.12	1914.17	1988.21	951.1	2557.13	1613.28	1206	2481.14	1501.11	2888.05	1093	1743.19	1750.17	1494.28	1424.02	1286.29	2136	524.29	2143.48	1499.23	1163.1	2502.67	1119.18	936.3	2944.13	1415.13	2198.02	2410.27	1889.1	3260.01	2723.37	2302.45	1306.05	416	1599.52	2115.18	1549.01	978.37	2257.55	1003	1437.04	2148.26	2861.61	1944
AIF1L|83543	2999	2712	4813	5385	8243	2225	1979	4323	7129	5659	11898	4227	10284	6552	3485	12597	5991	8860	11141	12049	167	9043	4721	6336	1695	7621	3146	1418	6976	1502	5113	2881	5962	6211	5923	7519	3241	7757	5376	17531	5013	4756	7470	11103	1142	4632	4383
AIF1|199	3400	3902	1689	2819	1320	1052	990	572	1305	377	1450	2314	1101	2113	1724	2905	1644	1524	1709	2677	42	2718	3799	1045	2426	4391	976	1000	475	4935	3572	1496	7418	2626	1321	4054	278	988	1235	2213	216	1020	501	586	2875	4641	815
AIFM1|9131	556	936	1153	946	1291	1453	641	1170	890	1065	1328	882	2083	961	1505	1181	649	622	787	1237	338	1391	398	825	1816	564	356	2611	1002	818	1362	1078	1073	1133	985	1123	397	1343	1061	827	752	1062	1323	1726	1067	1308	944
AIFM2|84883	183	249	343	414	194	688	342	545	407	92	440	381	577	360	517	385	314	245	284	613	41	291	208	193	745	129	175	592	315	218	291	278	557	518	406	108	73	159	491	443	419	823	69	413	1042	601	432
AIFM3|150209	121	19	30	609.93	74	226.46	5	43	58	28.64	28	73.94	18	38	1590.79	1487.84	25	238.91	29	104.8	3	67	52.97	3	46	52	16	50	999.81	7	24	228.28	325.94	50	40	222.65	17	41.27	108	317.68	9	70.94	8	948.8	27	319.8	92.81
AIG1|51390	1977	1866	1890	1906	2573	1728	979	1144	1921	1062	1422	1967	1101	2067	2417	2653	1371	3934	1253	1794	161	1238	5256	1103	1983	2149	818	3552	908	2498	1585	2372	1449	3223	3272	1789	473	2547	1033	1772	1033	2199	1587	1344	1246	2242	1412
AIM1L|55057	2	0	0	2	0	0	0	0	0	1	0	1	0	0	0	2	1	0	0	2	6	0	1	0	27	1	0	2	0	3	0	0	4	0	0	1	0	0	0	0	0	0	0	0	2	0	0
AIM1|202	126	245	455	237	154	5959	126	42	46	37	93	1227	288	696	334	91	695	65	202	861	9	168	349	129	1550	36	203	140	105	181	358	115	2277	1403	132	100	11	34	294	229	53	97	185	64	1871	1273	76
AIM2|9447	39	12	12	211	5	397	2	3	6	26	39	96	27	9	5	40	19	69	0	65	0	134	27	45	47	30	7	73	53	24	107	40	107	12	14	43	6	52	9	69	5	21	38	46	183	96	5
AIMP1|9255	1697.45	1936	2013.43	2303	2452.39	1469.97	1096	2081.94	2098.07	1736.96	2005.75	1574.73	2678.71	1435	1919.55	2274.11	1397.5	2739.78	1018.55	2192.25	366	2263.55	3255.76	1595.85	1796.53	1671.66	655.76	2951.63	1220.34	2051.63	2671.96	2014.48	1579.51	3125	2636	1953.84	597	2212.02	2099.12	1465.69	1319.22	2471.55	2485.04	1758.24	1540.52	2823.41	1556.49
AIMP2|7965	1237.13	1012.83	1296.84	1147.24	1771.74	839.33	570.47	1444.25	1646.88	1377.67	1906.05	1057.52	1597.01	833.06	1809.35	1652.74	712.03	1262.86	1152.71	1093.11	181.89	940.67	2032.82	749.68	1229.91	2185.38	363.22	1921.11	577.04	1054.63	2059.12	888.38	638.74	1470.72	1290.78	1432.54	525.32	2454.65	1032.05	743.77	934.69	2647.46	1721.48	1381.17	880.21	1535.8	1703.35
AIPL1|23746	1	0	0	0	0	1	2	0	1	0	0	0	2	1	1	1	0	0	0	7	1	2	0	0	2	0	2	0	0	1	0	0	1	1	1	1	0	0	1	1	1	0	0	0	0	0	3
AIP|9049	1734	2091	2037	1574	2480	1184	573	2002	2609	2279	1892	1916	2852	1334	1798	3190	1593	2510	1186	1948	374	2126	2233	1788	1756	4366	745	2120	1620	1569	2547	2055	1940	2553	3814	2524	685	4465	1797	1718	1579	2744	2701	1929	1948	1426	1983
AIRE|326	8	12	25	13	4	10	13	8	25	2	5	50	5	7	30	16	18	11	7	20	0	12	4	7	11	13	7	3	2	1	5	36	5	25	1	3	2	1	2	4	19	5	4	88	3	110	14
AJAP1|55966	40	47	40	23	119	87	15	19	33	42	57	26	33	5	6	304	21	25	47	108	0	209	31	12	4	227	28	37	286	6	81	146	81	43	6	208	26	190	4	147	16	28	16	48	11	31	21
AK1|203	2034	1552	1362	8468	1371	3102	891	1086	2275	1726	2038	1034	2369	701	3417	4048	2961	1577	2566	1497	224	2352	1929	1478	1740	3096	712	1827	1954	3602	4954	1723	1995	1066	2199	2450	676	2347	2103	2150	359	3134	2121	1706	826	1722	927
AK2|204	3914	4506	4747	3474.98	4995	3254	2004	3862	4735.97	2526	3563	4423.98	4876	6034	3398	3509.98	3694.98	6659	2409.99	4125	712	4557	5897	3377	7330	6641	1657.99	4168.99	1853.99	5869	5039	3723.98	3545	4934	6037	4483	1010.99	3732	6708	3061	4801.99	6184	5863.96	2593.98	4169	8558.99	3677
AK3L1|205	635	912	1513	598	1749	487	777	442	245	359	710	1265	1838	2278	289	689	994	1650	205	378	67	105	691	173	1956	220	198	907	338	772	443	193	1182	744	668	424	141	485	1505	1229	2398	1798	474	1379	1310	2420	1032
AK3|50808	3589	2473	1871	3141	2197	2295	1306	2119	1984	2982	2098	3917	2426	3416	3386	3795	2714	3210	1800	4699	219	4749	8258	2035	4545	2286	1050	2900	2195	4694	4808	3319	3547	3259	3529	3555	926	2672	1901	3277	2896	4953	2861	2704	2586	6831	1427
AK5|26289	368	228	10	367	452	2322	40	147	493	1391	168	170	32	35	56	6698	290	542	509	1161	9	293	282	33	117	224	232	910	6097	71	206	947	989	82	24	2116	41	65	23	3369	400	140	22	279	244	206	87
AK7|122481	2	2	2	285	7	16	7	42	3	11	10	25	42	7	29	42	28	3	26	7	0	2	33	16	26	4	0	3	15	28	44	4	65	5	4	14	0	1	4	54	6	10	2	5	7	15	10
AKAP10|11216	711	1008	1115	932	1366	623	514	498	534	318	988	845	1120	722	773	1346	1010	1031	513	1154	105	1401	1124	417	654	645	350	961	1116	840	1221	1119	1869	1439	662	593	255	1127	824	764	1191	880	626	1085	669	939	561
AKAP11|11215	1719	2245	2611	2772	3691	2559	1404	957	1841	2500	2100	1293	2480	1385	2209	3439	1629	2340	1427	4097	279	5310	2292	1187	3024	978	981	2954	6703	1544	2571	4177	4908	3030	897	2350	707	2130	2290	4007	2205	1750	2302	3513	1405	2787	1967
AKAP12|9590	2126	5493	5928	1093	3644	7626	11178	1734	2197	3875	1815	9980	7042	13661	1033	6031	5796	3775	7096	13303	1345	3650	3306	4637	8009	212	1450	7455	4329	1519	1278	3642	15103	11267	1204	1304	925	2885	4104	11930	20535	9881	8336	5678	4745	12009	796
AKAP13|11214	1380	2293	4309	2957	3156	5446	1738	2231	2957	1141	4134	3823	4449	3435	3182	1987	2641	914	2056	6262	867	6655	425	1857	4584	505	1266	2513	4377	715	2329	4300	8869	5053	1893	1335	545	2905	4216	3211	2210	2946	4139	5563	4846	3271	1799
AKAP14|158798	1	1	0	278	1	0	4	1	1	0	0	1	0	0	24	53	63	5	0	1	0	0	17	2	4	1	2	1	5	9	118	1	0	0	17	25	2	4	0	0	0	1	0	0	0	2	0
AKAP1|8165	1171	1517	1680	2774	1890	1104	623	1536	2226	2754	1860	1051	1704	1602	3031	2159	2571	1469	932	1744	157	3360	820	798	2933	793	564	1842	2496	883	1780	4036	2715	2141	852	1641	548	2410	2045	1995	1417	2156	3898	1976	805	1116	1518
AKAP2|11217	112.61	1000.82	2349.59	948.43	1986.36	1893.94	785.73	161.37	438.89	288.55	1015.61	611.15	1868.51	215.97	61.22	566.31	264.68	218.38	467.82	2022.7	21.77	480.51	51.62	286.6	1101.11	28.19	628.62	344.71	561.35	260.35	708.09	339.28	2207.6	657.51	237.23	185.04	193.36	258.81	979.3	650.12	128.29	482.88	229.48	690.96	1803.94	1258.46	438.92
AKAP3|10566	65	56	67	280	92	88	35	84	54	107	74	38	67	191	47	99	183	64	84	72	15	114	31	91	153	108	36	117	123	85	144	541	132	111	78	121	11	142	128	136	117	83	105	69	48	111	19
AKAP4|8852	0	0	0	0	0	0	0	0	0	0	0	0	0	0	0	1	0	0	0	0	0	0	0	0	0	0	0	0	0	0	0	0	0	2	0	0	0	0	0	5	0	0	0	1	1	0	1
AKAP5|9495	135	217	84	64	215	293	34	158	178	154	240	112	80	173	79	740	125	197	95	440	9	309	67	115	215	124	73	91	1065	39	281	221	154	164	39	436	26	90	151	201	306	163	143	137	131	191	60
AKAP6|9472	743	1862	1880	1584	3038	1711	652	603	1591	2736	1489	988	1440	1593	699	3142	969	957	1173	2680	65	6156	626	660	826	784	1026	933	7658	890	2080	5144	3469	2910	587	1661	353	2445	660	6027	576	776	1811	2343	896	1711	566
AKAP7|9465	810	1343	2556	526	4422	542	355	355	1023	2182	719	426	1095	990	1284	1376	294	1366	386	995	47	944	908	432	540	311	198	1015	508	467	742	1005	460	1021	984	1143	185	2180	383	852	513	527	1174	1544	328	1182	596
AKAP8L|26993	972	2192	2839	1756	2839	1087	663	2191	3283	2650	1820	2293	1958	1551	3348	1535	1600	825	1411	2777	955	3211	417	1358	2386	780	871	2408	1978	570	1651	2947	1617	2461	1049	1841	498	2533	1839	1966	1572	2740	3177	2802	1806	1379	2416
AKAP8|10270	739	1348	1722	835	1835	688	741	1577	1411	1277	1133	1477	1425	733	1662	971	938	911	979	1655	349	1620	661	664	1482	511	463	1504	1236	635	1057	969	1066	1762	531	804	314	1773	1204	1052	1084	1871	1372	1673	1353	1284	1282
AKAP9|10142	456	888	876	2024	940	2249	608	844	1395	1534	1458	1447	2311	1095	1378	984	856	471	735	1581	477	2175	451	379	2004	256	483	1277	3021	13659	1002	2096	2260	1519	203	1239	296	780	886	1864	1483	1081	1289	1639	1696	1467	618
AKD1|221264	329	187	119	706	231	98	117	69	132	315	69	70	243	108	286	535	191	220	105	188	9	486	315	129	211	108	63	299	281	170	259	286	182	181	128	272	121	304	148	293	90	280	200	114	46	170	39
AKIRIN1|79647	3444	4859	4624	4460	5654	1793	1957	4037	4218	2914	3806	3664	4068	4739	3284	4915	2855	3863	2582	4503	700	4131	4227	2742	5277	2260	1703	5614	2868	4623	5530	3772	3486	6701	5412	4322	1312	4359	4838	3544	2743	3953	6512	3602	2947	6142	3405
AKIRIN2|55122	2086	2960	2912	2770	3752	2136	1379	1604	2995	2474	1561	3666	1931	2558	2076	3305	1825	2776	1639	3342	251	3506	2389	2385	1934	1691	1144	3507	2422	1675	1814	2359	2228	3130	2768	3923	969	4819	1473	2372	1164	3422	4041	3309	3138	3135	2078
AKNAD1|254268	53	15.02	46.01	102.36	76.01	14	59	12	17	274	5	115	44	15.03	23	23.01	6.01	15.01	6	3	0	339	29.03	13.01	279	101	3	523.05	523.12	56.04	50.02	36	11	18	11.03	114	7	284.08	24.01	35	36	181.26	200	8	49	83.02	86.06
AKNA|80709	642	962	1057	2688	835	902	494	954	1356	1446	1730	1186	1007	728	1128	1142	1350	162	579	2045	112	2610	130	358	1955	175	624	463	1169	231	1185	1918	4271	975	777	620	152	1181	1305	1264	425	1595	1383	1298	1271	879	484
AKR1A1|10327	3347	3712	3568	2863	3803	2911	1198	2435	4095	2276	3449	3671	2729	3687	3142	3782	2372	3743	2365	3510	656	4457	4476	2480	4211	8209	1336	2934	1668	4750	4270	2869	4501	4212	3926	4965	948	3287	5153	2432	2297	2652	3668	2484	3678	6228	2809
AKR1B10|57016	0	0	0	137	0	20	0	0	0	40	1	14	0	0	1	4	4	3	1	2	0	1	3	1	216	1	1	1	0	8	4	98	37	0	0	3	0	26	2	3	2	3	4	1	18	15	1
AKR1B15|441282	1	7	0	12	1	4	8	0	0	2	0	3	2	2	2	4	0	0	2	0	0	1	2	0	7	1	0	0	0	3	2	132	5	1	1	1	0	33	0	3	0	3	0	0	24	1	1
AKR1B1|231	7559	7697	7163	5680	9632	4541	2201	5939	5791	6111	9380	7358	6080	5395	6043	10066	4396	4811	5173	5373	1044	6947	5988	5556	8142	7831	2428	6441	4907	4409	11526	6387	10651	7142	10034	9630	2241	10685	5306	5945	2264	5238	3822	7370	5715	7493	5152
AKR1C1|1645	154	86	25	225	60	75	3	25	115	85	42	55	17.03	13	938	1323	65	164	40	120	35	77	511	29	322	222	5	94	186	74	76	990	192	64	176	160	2.52	2873	7	146	27	29	22	6	595	43	29
AKR1C2|1646	46	31	6	42	19	67	3	11	81	28	12	25	10	3	28	539	19	217	21	45	3	30	71	6	121	290	7	39	82	10	63	335	139	5	69	39	3	1401	12	40	6	26	20	7	406	42	5
AKR1C3|8644	379	261	62	676	170	242	35	84	322	175	152	149	71.97	28	372	1065	110	558	182	226	6	224	764	125	819	1542	64	289	186	134	294	2548	494	107	521	329	42.48	8837	107	587	36	406	140	94	424	194	193
AKR1C4|1109	0	0	0	0	0	0	0	0	0	0	0	0	0	0	0	8	0	0	0	0	0	0	0	0	0	1	0	0	0	0	0	3	0	0	0	0	0	32	0	0	0	0	0	1	0	0	0
AKR1CL1|340811	0	0	0	0	0	0	0	0	0	0	0	0	0	0	0	0	0	0	0	0	0	0	0	0	1	0	0	0	0	0	0	0	1	0	0	0	0	1	0	0	0	0	0	0	0	0	0
AKR1D1|6718	0	0	0	8	2	2	0	0	0	1	0	3	1	2	0	3	0	1	0	1	0	1	4	0	0	0	0	18	3	0	1	1	0	1	2	0	0	1	0	0	1	0	0	2	1	2	0
AKR1E2|83592	16	10	5	4	2	8	2	3	5	4	10	4	0	1	3	33	0	1	3	18	18	4	121	3	0	1	0	11	9	7	12	9	6	7	5	8	0	114	6	7	0	11	8	5	2	9	10
AKR7A2|8574	1430	1651	1950	1716	2466	1261	705	1840	1214	746	2156	1025	2138	2589	2242	1705	1258	1940	1051	1532	167	1360	1626	1079	2835	3050	627	2488	884	1720	2062	1615	1185	1611	3572	1626	432	1681	2550	1275	1413	1742	1268	1812	1084	2579	1850
AKR7A3|22977	42	8	15	103	14	29	7	51	55	5	7	17	19	20	72	46	29	35	15	34	1	46	15	10	47	17	10	94	30	6	5	24	22	16	13	30	6	16	48	31	9	50	6	17	15	65	11
AKR7L|246181	42	19	9	39	18	27	11	73	78	27	12	11	9	12	78	38	21	20	17	26	6	102	9	15	67	16	18	28	28	20	18	58	4	17	7	44	8	19	27	23	16	61	11	19	10	35	20
AKT1S1|84335	1655	2498	3451	1549	3800	1171	618	2457	3091	1225	1842	1902	2770	2853	3419	1964	2074	1104	1666	2292	449	1885	1048	1809	2364	1379	881	2749	1494	1116	2009	2036	1800	3641	2549	1745	702	1920	1912	2291	2186	3273	3162	2690	1541	1533	2719
AKT1|207	3087	7599	9290	3883	9561	5431	2331	11157	8618	5955	9085	8615	10712	7741	8269	4670	6116	3382	5106	10086	1259	6795	1310	2926	14046	2033	4852	5076	7184	2313	7752	5884	6907	10700	4453	5168	2194	9442	9940	5945	5280	11507	5790	10796	11119	7924	8156
AKT2|208	2831	5770	8730	3251	10308	2060	2406	6418	6705	3329	6979	5524	8145	3402	7286	3773	3632	3200	3515	5543	656	6083	2529	3139	5125	2258	2224	4533	4318	1967	4284	3830	4182	7348	5937	2835	1339	6506	4205	3328	2189	5521	4871	7500	4707	3806	6939
AKT3|10000	769	1307	1395	1679	1626	1770	759	1022	996	3081	1391	1315	2373	657	612	1927	1317	499	653	1812	197	5318	353	1076	2339	647	493	1853	5710	658	1421	3049	2294	1497	680	1973	561	2316	1143	2391	564	1348	1249	1178	1356	1505	539
AKTIP|64400	2051.73	1526.87	1308.93	1801.76	1766.22	867.92	684.23	1484.72	1426.9	1064.77	926.59	1022.26	1579.06	1279.23	2211.35	2894.16	1083.8	1817.36	1009.78	1203.06	77.19	1241.49	3036.63	756.65	1030.95	1141.57	569.37	2998.29	1486.39	1871.29	2141.1	2674.18	1363.4	2386.57	987.88	1441.11	432.34	1710.06	1479.51	1826.68	644.33	1575.01	1292.48	1633.81	638.24	1560.53	1307.89
ALAD|210	1513	2041	2185	3698	2460	3418	804	1754	2267	1455	2416	2316	1996	1448	2153	4345	2707	1595	2156	3049	214	2932	1231	1033	2805	1358	1234	1160	2663	1716	2710	3162	4190	3054	1644	2308	792	1897	3075	7082	1055	3240	2975	2678	1947	3280	956
ALAS1|211	1119	1906	2451	2970	3703	1655	601	1613	1466	1726	2806	1663	2611	1865	1423	2281	1358	999	1027	2894	313	2385	1152	1584	2755	1182	846	2223	2219	1177	2744	2081	2527	2422	1518	2256	956	2980	2522	1730	1712	2413	3208	2553	1842	2097	1749
ALAS2|212	13	14	8	2	13	3	5	1	12	1	2	9	0	15	2	1	222	95	1	12	0	2	4	9	4	27	2	4	7	1	14	3	239	9	71	7	1	7	19	11	19	1	4	36	5	9	2
ALB|213	6	0	2	22	4	12	4	0	63	14	2	22	0	0	59	27	6	25	6	7	0	18	33	4	20	7	1	4	1	3	1	61	13	1	2	17	2	21	0	39	1	47	2	4	7	15	1
ALCAM|214	3193	1563	1017	6589	1592	2180	711	2999	1677	9130	3672	1973	2744	850	1827	5599	3755	1595	2479	3735	163	18472	6114	2625	2485	11902	2196	982	9793	3688	4935	8473	5949	4753	3884	7618	4945	11005	2916	8325	408	1658	3358	2281	1823	3046	484
ALDH16A1|126133	455	1084	1714	701	1599	717	248	1441	1111	322	865	742	865	916	1242	720	892	447	650	1291	322	1280	299	588	1227	414	347	943	519	371	813	509	1661	1706	1200	611	278	695	670	602	454	1272	761	1333	697	660	871
ALDH18A1|5832	946	1692	2333	1821	2456	3186	1016	1668	1472	2306	1878	2354	2593	1792	1211	1618	1605	1228	1147	2319	860	2847	847	1220	2759	2350	953	2899	3461	1080	2270	3450	1553	2037	1245	2110	553	5135	2269	2336	1999	1554	2525	2798	4228	3283	1589
ALDH1A1|216	1291	328	152	2050	254	1010	274	235	582	370	205	4529	263	3718	1006	1658	718	1358	447	471	9	327	657	458	335	298	139	820	769	448	1109	931	1652	353	1689	1228	116	159	519	2191	225	742	472	1168	1217	1567	430
ALDH1A2|8854	71	98	113	69	159	48	62	24	261	34	41	62	15	35	67	128	108	245	43	294	250	88	53	100	282	103	16	45	117	15	56	108	211	195	63	42	8	123	39	104	38	123	81	36	63	69	44
ALDH1A3|220	14.73	539.33	207.81	7.64	240.44	365.32	488.45	2	7.09	206.56	297.34	742.93	43.25	89.95	2	126.63	99.23	153.68	132.17	202.45	959.79	54.74	54.48	191.95	19	23.72	36.86	14.1	73.11	17.59	267.72	20.93	542.94	41.68	9	1212.97	3	10.08	9	33.16	25.24	7	42.01	12.56	455.96	395.22	13
ALDH1B1|219	738	884	1417	1000	1670	1822	277	1147	519	2034	909	1169	1509	862	668	996	676	784	603	1730	406	1200	729	891	1089	997	531	580	1044	653	1098	1053	881	1413	954	983	552	2262	802	1075	720	736	2081	1769	1747	1559	657
ALDH1L1|10840	4051	2166	1981	2558	2988	2062	945	9644	752	971	5210	4908	9446	13752	6971	2645	1894	4162	1806	3881	8	1460	1695	481	3900	700	1903	17947	1146	3228	5759	4212	3607	2597	3817	1071	651	1491	8468	4315	7318	4306	289	17616	54	2362	3040
ALDH1L2|160428	303	272	318	985	367	670	128	226	754	736	1105	442	288	204	579	349	382	142	278	559	25	2292	268	189	241	225	275	505	573	222	387	984	862	374	98	478	164	1008	375	760	96	1014	1104	345	1149	503	213
ALDH2|217	4455	3186	2973	7638	3670	3693	2316	3613	4075	2845	3892	4039	6283	4534	6917	9106	3258	3931	3009	4779	386	4120	2989	2103	3773	4018	1556	11594	7531	4138	7839	20756	9350	5533	6319	5584	1728	11985	4548	7721	1079	6276	5216	7827	2387	3043	3269
ALDH3A1|218	12	11	8	253	14	18	90	21	18	0	16	97	93	114	66	30	103	50	89	15	2	74	67	42	1013	9	5	11	6	34	15	2	52	16	22	17	11	1	18	37	24	348	66	175	6	11	11
ALDH3A2|224	2817	3679	4816	6718	4442	1803	1875	3695	3350	1860	5473	2808	6370	5490	3638	3678	4453	3621	2818	3794	241	5177	5340	2360	4749	2182	1830	4481	3270	5394	5097	10584	5225	4435	3117	2929	1157	4940	4563	5413	3703	7104	3628	5186	1703	2878	3404
ALDH3B1|221	353	503	594	557	325	1120	505	378	394	166	336	1003	313	811	436	425	544	181	490	804	3	706	156	188	993	230	149	131	195	280	315	304	2500	659	638	551	68	370	370	872	381	576	332	393	1087	879	258
ALDH3B2|222	0	0	0	0	0	0	0	0	2	0	0	3	1	1	1	0	0	0	0	1	0	3	0	0	2	0	0	0	1	0	1	0	4	1	0	1	0	0	1	1	0	0	0	0	0	0	0
ALDH4A1|8659	3071	3217	4923	2633	3998	2538	1106	5157	3427	1662	2471	1585	1969	5967	5233	3112	4020	2251	3877	5796	110	2632	1281	3176	2876	1306	2434	2573	1579	1470	2604	9729	4162	5632	4641	1711	668	3210	8744	4129	1533	5126	2266	4230	664	1375	4408
ALDH5A1|7915	1160	1365	1867	3406	3144	836	988	3093	1632	912	2477	922	2665	1260	1888	3226	1032	1556	1216	2826	139	1753	1123	889	984	601	1238	3080	2890	1178	3244	6615	1435	3185	2087	1100	915	2669	2866	1578	1226	1746	1399	5819	202	1434	1517
ALDH6A1|4329	511.47	979.71	1524.65	1079.66	2281.97	495.4	382.12	808.86	593.73	808.57	1281.56	1039.46	745.1	2689.34	1173.72	1451.27	1063.27	920.9	610.32	1569.09	57	1777.38	499.42	313.72	1500.56	506.5	471.48	1164.3	1946.9	459.69	1325.99	3305.39	1856.1	2632.66	657.92	774.35	287.66	2004.62	2073.1	2134.85	2631.27	1508.37	1308.21	3592.44	464.66	1156.66	995.74
ALDH7A1|501	2066	2456	3234	3179	4425	1709	1282	4765	1932	2320	4342	2072	3854	2653	5331	3075	1813	2267	1942	2962	129	958	3139	2170	3562	1986	1860	5735	2161	1968	3621	708	2004	6526	3806	2956	641	143	2000	3272	2038	2596	125	6705	2051	2321	6466
ALDH8A1|64577	9	35	43	13	28	61	19	35	240	48	14	22	14	5	120	49	25	20	10	32	12	112	35	23	83	16	21	47	74	4	11	56	74	30	3	44	7	36	4	75	20	95	35	27	7	39	11
ALDH9A1|223	5000	4496	4992	8121	6302	2842	3423	3889	3465	2893	6631	4546	6007	6392	6274	4396	4092	6689	3102	4578	968	3969	8599	2592	6312	4495	2046	9440	2566	9573	7700	7083	6487	6285	5297	4218	1577	5452	7022	4867	4706	6133	3738	6713	3930	7140	4732
ALDOA|226	34695	45294	53294	29313	42652	51975	24291	51630	36215	31902	20817	62836	67108	38423	33668	60588	49909	33713	22612	40523	3538	20310	30767	25094	69872	27214	16148	55940	30040	25948	36263	49635	47799	47340	37213	30163	12748	41199	63186	51218	38029	70874	57078	51265	51661	57064	55377
ALDOB|229	12	5	3	3	6	24	6	10	29	2	4	2	7	0	4	28	5	1	4	14	3	12	5	3	2	8	3	4	16	1	8	19	12	10	4	11	2	4	13	18	2	4	11	10	0	9	4
ALDOC|230	27445	4422	4827	10574	6270	4068	1931	5067	2942	10407	5279	3369	10026	11850	26261	26212	5275	13390	2198	2977	64	8204	12020	1372	4271	16276	9387	53624	21443	4271	10277	72428	3058	8084	6412	14359	9005	42842	17310	14797	4492	6937	13582	20210	1540	3627	16984
ALG10B|144245	485	388	437	449	698	302	286	481	454	483	368	323	494	342	412	470	477	335	227	506	47	987	437	275	368	471	81	565	541	486	543	679	475	533	242	485	182	570	321	583	416	314	836	651	218	603	269
ALG10|84920	95	127	154	129	231	78	59	117	86	87	133	99	183	88	104	134	102	145	83	130	22	117	175	77	98	102	29	164	160	194	158	85	178	153	97	163	39	184	150	99	109	79	181	104	129	197	69
ALG11|440138	10	24	36	14	24	25	21	19	15	35	74	31	18	8	10	26	33	24	10	33	9	58	14	26	39	12	18	41	34	9	30	20	34	19	15	20	12	33	30	22	13	23	91	26	21	17	17
ALG12|79087	557	545	729	679	733	534	222	610	396	559	1006	832	541	473	1077	493	541	236	377	1131	75	578	398	509	928	352	302	564	398	472	453	392	1156	1274	601	545	192	752	927	646	418	563	1137	678	1016	1182	966
ALG13|79868	1383	948	975	1215	1250	714	436	653	923	727	762	853	837	703	981	1293	881	1032	597	922	263	1852	1378	590	1205	922	356	1454	814	1351	1271	1144	956	1364	904	1277	299	1239	600	909	802	1248	1098	1081	819	1610	707
ALG14|199857	496	593	561	321	594	377	251	347	598	290	621	440	421	453	408	762	391	749	425	383	85	351	1318	352	483	714	161	803	283	771	685	350	356	640	822	760	174	777	324	516	262	429	446	306	509	814	333
ALG1L2|644974	0	0	0	1.03	0	0	0	0	0	1	0	0	0	0	0	0	0	0	0	1.02	0	1.04	0	4	0	0	0	0	0	0	0	0	0	0	0	0	0	6.08	0	0	0	0	4.15	0	0	0	0
ALG1L|200810	71.62	27.27	29.79	16.97	37.06	3.35	12.71	52.86	17.55	37.6	14.86	13.08	31.79	4.3	62.97	88.41	19.69	61.57	15.83	38.29	0	12.27	146.32	37.28	0	64.9	13.05	60.49	11.11	16.24	45.32	148.81	6.01	33.41	87.59	3.17	18.19	87.35	25.82	12.07	1.12	33.02	25.95	31.91	1.77	9.25	14.14
ALG1|56052	797.14	1073.69	1533.95	891.19	1793.63	689.36	554.97	1538.63	998.04	1085.08	671.89	1185.43	1387.17	938.28	1116.76	1227.41	746.83	1062.58	859.72	1242.36	92.15	467.08	935.14	802	984.59	721.76	503.85	1357.23	480.78	838.7	1304.94	489.46	1125.98	1711.66	443.31	863.83	354.13	1416.19	1228.21	702.07	841.25	1086.69	1234.89	1377.29	911.93	1132.66	958.01
ALG2|85365	957	1464	1577	1209	1599	1725	748	1181	943	703	834	1690	2056	1086	1260	1270	1262	1568	767	1758	220	1183	1758	662	1624	1082	443	1050	732	1519	1708	940	1699	1804	883	1021	276	921	1515	1067	1611	1157	1572	1141	1515	2681	624
ALG3|10195	1128	1519	2256	1062	2680	1621	680	1953	1224	1312	1368	1552	1081	1122	2536	998	1234	796	926	1657	338	1055	794	1105	2408	1251	554	1488	664	812	1315	845	1633	2060	1680	1530	920	2241	1412	884	1019	1303	2174	1422	1835	1645	1269
ALG5|29880	1709	1637	998	519	1633	778	668	617	1704	977	1355	1330	1415	591	1580	2197	651	3480	771	1085	152	1285	5187	1264	1057	3247	421	1881	318	1485	2251	828	861	1711	1146	1954	360	1627	986	798	814	576	816	1107	1252	2036	1212
ALG6|29929	538	572	566	815	904	289	293	730	560	861	873	370	806	781	544	385	697	733	374	687	91	549	823	1096	1013	923	180	934	260	691	584	336	427	927	1244	2922	739	459	705	547	539	983	786	780	427	832	554
ALG8|79053	1202	1341	1904	1266	2494	858	820	2094	1259	1248	1909	1137	1450	1051	1750	1125	781	1336	857	1597	247	1231	1346	956	1143	1419	453	1822	641	1239	1892	1044	1171	1866	1708	1413	435	1915	1579	942	1155	1459	1641	1508	737	2083	1019
ALG9|79796	1027	1242	1400	847	1801	782	767	1595	1309	1441	1469	1114	1660	878	1309	1334	765	975	691	1491	368	2016	918	669	1286.52	1073	496	1966	1784	790	1463	1156	1032	1430	1278	1201	422	2511	1156	1124	1165	1637	910	1793	852	1804	1367.55
ALKBH1|8846	336	577	599	283	812	356	159	470	586	416	608	561	411	428	508	458	418	729	338	475	109	569	512	328	642	697	178	338	390	394	746	434	449	644	348	696	105	861	492	425	584	620	531	538	479	655	364
ALKBH2|121642	949	663	896	589	1499	303	272	1378	1614	877	875	551	915	641	1593	945	645	1292	389	736	122	1812	1358	861	546	2762	379	977	653	765	1176	867	272	1041	1297	1079	358	3051	710	517	540	1118	1879	964	405	799	1249
ALKBH3|221120	841	649	551	605	681	634	292	626	872	492	695	406	657	461	592	841	392	764	412	543	18	734	1123	327	679	523	217	546	490	614	710	380	656	808	784	664	194	403	523	566	564	734	486	627	421	969	360
ALKBH4|54784	719.42	965.78	1159.44	671.74	1443.19	537.9	456.85	1429.91	1316.09	944.97	1945.56	702.98	1294.68	834.06	1182.15	1129.56	597.14	493.3	881.4	977.82	137.36	717.93	698.73	820.99	963.4	586.8	522.97	1569.08	847.54	560.65	1254.18	651.91	554.69	1157.58	1139.05	936.33	301.47	1522.2	1039.54	824.47	599.67	1018.3	1049.8	955.97	594.86	756.46	1216.59
ALKBH5|54890	2723.9	3443	3807.56	3756.89	3469.88	3851.8	2025.57	4666.94	2442.82	2929.89	3290.77	3543.43	5626.74	5039	4021.74	3549.66	4375.54	2101.79	2398	4333.38	534	3512.74	1544.86	2261.72	4822.89	1486.76	1472	4394.92	3254	2675.67	3199.79	2171.26	4801.42	3981.66	2748.87	2674.66	975	4701	5292.91	4948.3	6501.57	7029.71	3160.67	6023.72	5022.9	4214.24	3160.79
ALKBH6|84964	305	363	377	197	466	258	115	391	454	347	228	410	254	210	627	405	288	261	170	376	62	366	242	236	385	272	97	312	194	197	260	332	229	393	237	355	81	348	202	253	491	466	326	279	267	408	444
ALKBH7|84266	1442	1724	1930	964	2526	554	442	1675	3315	951	1332	1512	1533	745	2808	1600	1313	2811	847	1309	279	929	3321	1394	983	4028	495	1309	699	1622	1423	946	843	2333	4108	1394	450	2325	1413	792	651	1797	1651	1354	1148	1550	2821
ALKBH8|91801	203	342	510	428	521	299	240	364	322	468	538	311	508	287	314	358	243	197	266	570	41	678	204	159	399	121	168	273	309	213	474	465	461	772	186	348	107	588	369	458	236	344	800	403	234	806	259
ALK|238	33	142	360	262	435	57	162	142	502	104	582	353	1234	399	293	74	56	83	179	615	3	19	12	55	48	29	74	3	100	27	13	62	151	1163	88	38	23	335	526	58	187	60	150	1501	180	256	642
ALLC|55821	9	0	0	0	0	0	5	2	2	1	1	2	0	0	2	2	0	0	0	0	3	3	1	2	3	0	4	2	2	2	1	0	0	1	0	2	1	2	1	4	0	3	1	2	1	2	1
ALMS1P|200420	7	1	4	27	3	1	4	3	15	4	5	9	5	2	6	2	7	2	2	5	1	40	1	1	22	1	2	4	1	7	12	28	14	6	1	7	1	4	4	10	0	11	4	2	1	1	5
ALMS1|7840	169	495	732	1095	909	629	474	769	539	667	904	447	1291	545	493	490	585	257	484	1175	168	1936	156	292	1204	165	338	1148	1928	363	585	790	961	906	269	297	239	653	696	934	981	1149	660	950	833	696	349
ALOX12B|242	1	1	0	1	4	8	1	0	1	4	1	0	2	0	1	15	0	0	0	2	1	0	3	0	2	0	2	4.62	3	1	9	1	1	1	1	10	2	4	0	1	1	1	0	1	0	1	0
ALOX12P2|245	13	9	30	4	12	3	13	19	40	0	14	12	13	6	22	6	6	0	8	9	0	23	13	3	33	8	2	44	4	0	3	2	5	2	0	9	4	14	11	3	107	41	0	127	3	11	3
ALOX12|239	3	9.05	12.11	12.02	10.04	12	6.06	15.03	16.03	4	7	8	8	6	26	11	16.41	7	2	6	2	38.35	8	3	9.06	6	5.02	10.04	12.13	6	1.01	8.21	27.09	13	5	5	3	21	11	8.03	21.06	10	12	13	6	9	14.06
ALOX15B|247	241	176	107	15	63	133	4	21	9	14	32	753	35	142	13	150	520	36	18	47	0	142	166	293	410	9	1	124	15	4	54	2	2011	346	2236	55	25	91	23	397	48	601	3	70	235	334	149
ALOX15|246	2	1	1	17	3	0	0	1	7	1	0	1	1	2	2	1	10	1	0	23	1	4	0	0	2	74	0	4	4	0	22	1	4	0	0	147	1	3	0	2	1	0	0	1	1	2	0
ALOX5AP|241	5342	5821	5066	1829	2165	1689	2994	1602	1479	559	1894	5444	2257	4987	2188	3224	2708	2323	2003	3088	17	2830	3183	1333	4111	2344	1135	1303	238	4765	3275	1178	6474	8660	3808	4137	354	706	3967	1963	697	2030	580	1652	4352	10254	2694
ALOX5|240	949	1705	1413	1196	862	669	485	263	430	217	603	1758	612	1222	920	1052	1150	412	581	1358	10	1454	745	231	2411	371	346	280	167	914	939	541	7872	1949	676	1234	83	254	1077	875	220	574	227	535	2396	1604	546
ALOXE3|59344	1	4	1	1	10	38	0	10	2	27	0	4	4	1	4	27	2	7	1	7	0	10	0	1	9	7	4	4	26	0	6	15	6	1	1	12	3	0	2	8	2	4	5	3	1	5	0
ALPI|248	0	0	0	0	0	0	0	0	0	0	0	0	0	0	0	1	0	0	0	0	0	0	0	0	2	0	0	0	0	0	0	0	0	0	0	0	0	0	0	1	0	0	0	0	0	0	0
ALPK1|80216	266	364	418	730	247	568	557	86	421	86	130	648	1057	529	834	223	477	204	262	749	106	662	256	182	808	94	89	688	140	529	279	250	2134	661	79	258	16	120	465	500	178	888	94	224	753	1101	363
ALPK2|115701	90	314	175	38	22	488	60	2	3	169	2	677	34	29	33	56	406	57	30	40	14	14	47	78	655	338	18	139	52	14	192	66	118	12	33	104	4	280	5	396	19	12	125	9	2048	47	18
ALPK3|57538	361	447	618	332	537	394	681	227	514	147	288	2238	474	857	1303	422	449	216	565	660	15	622	298	165	1175	111	274	882	322	196	517	607	1436	692	145	322	118	238	592	748	367	1218	491	767	1376	412	769
ALPL|249	253	771	963	334	727	305	72	626	925	1164	559	1005	291	432	466	741	957	233	600	680	45	415	374	361	1098	438	377	443	775	447	638	1230	4236	399	714	635	215	366	857	918	86	321	632	486	1124	266	674
ALPPL2|251	0	0	0	0	0	0	0	0	0	0	0	1	0	0	0	0	0	0	0	1	0	0	0	0	0	0	0	8	0	0	0	0	0	0	0	0	0	0	0	0	0	0	0	0	0	0	0
ALPP|250	0	1	2	0	0	0	0	0	0	0	0	0	0	0	0	0	0	0	0	0	0	0	0	0	0	0	0	0	0	0	0	1	0	0	0	0	0	0	0	0	0	0	0	0	0	0	0
ALS2CL|259173	48	118	128	94	36	132	25	118	137	27	21	78	73	3	151	100	266	55	14	102	9	35	50	19	388	8	103	40	114	1337	199	112	199	41	9	42	15	9	129	78	4	123	15	47	110	61	276
ALS2CR11|151254	3	0	1	9	1	3	4	3	5	4	5	17	1	2	3	14	6	1	4	3	17	2	35	2	7	3	0	28	10	0	5	14	9	7	1	4	2	0	0	15	1	5	6	3	4	5	5
ALS2CR12|130540	0	13	15	91	12	11	23	22	16	1	13	11	52	0	27	11	6	5	9	42	0	19	3	1	15	1	2	6	10	10	10	7	18	19	4	7	4	4	7	6	2	21	44	13	3	11	9
ALS2CR4|65062	2510	1712	2066	2340	3170	1063	865	1443	1960	1648	2210	1748	2824	2244	2175	2504	1351	2433	1074	1687	435	2121	2847	1116	2085	1638	623	3883	1840	2368	3516	875	1060	2744	1741	1413	575	1673	2692	1230	1397	2261	2389	2775	1654	2655	1141
ALS2CR8|79800	306	295	390	421	582	234	194	226	274	163	308	256	289	157	301	546	335	500	155	435	16	895	543	164	310	358	70	342	524	301	333	602	360	394	178	181	79	281	194	364	280	506	221	417	128	469	145
ALS2|57679	830	1103	1519	1647	1596	1166	848	1450	1301	1227	1841	1185	2092	1100	1125	1514	1023	961	875	1783	253	1878	727	695	1788	532	603	1921	2263	1053	1661	1307	1554	2095	819	828	311	1476	1444	1433	1152	1607	1385	2183	1047	1455	985
ALX1|8092	1	0	1	0	0	6	1	0	0	470	2	2	0	1	1	0	1	0	0	2	20	0	0	0	0	0	0	0	0	1	1	0	2	1	0	22	0	0	0	0	0	0	108	1	0	1	0
ALX3|257	28	25	50	272	39	54	22	60	123	83	80	111	124	62	205	151	39	33	40	88	126	114	124	34	62	19	23	892	71	15	553	71	140	46	23	39	60	76	272	153	30	277	99	80	33	49	213
ALX4|60529	1	2	3	5	7	18	0	1	6	0	1	17	1	1	1	3	10	2	0	6	0	1	2	0	3	5	0	1	5	4	4	37	12	1	3	0	0	5	6	6	0	4	0	2	34	3	4
AMAC1L2|83650	1	2	6	3	9	6	3	3	10	4	1	5	1	0	8	3	2	2	2	4	1	2	1	5	5	2	0	4	7	0	3	0	1	1	0	5	0	2	13	6	2	5	13	5	4	4	4
AMAC1L3|643664	0	2	5	0	1	0	0	1	1	0	1	0	1	3	1	1	2	0	2	3	1	4	0	0	3	0	0	0	14	0	0	2	0	0	0	1	2	1	1	1	3	1	1	1	1	0	0
AMAC1|146861	0	0	1	0	0	0	0	0	0	0	0	0	0	0	0	0	0	0	0	0	0	0	0	0	0	0	0	0	1	0	0	0	0	0	0	0	0	1	0	0	0	0	0	0	0	0	0
AMACR|23600	435	645	566	868	757	459	256	399	548	430	749	539	840	736	633	1273	503	442	764	977	174	741	758	341	714	626	290	682	545	769	1071	1004	2006	808	273	551	83	801	519	451	528	516	297	484	604	544	459
AMBN|258	0	13	6	0	10	0	0	0	0	1	0	0	1	0	0	0	1	0	0	0	0	0	0	0	3	0	0	62	0	0	0	0	0	0	0	0	0	0	0	1	0	1	0	1	0	0	0
AMBP|259	0	0	0	2	0	4	0	0	0	0	1	1	2	0	1	1	3	0	0	1	0	1	0	1	10	1	0	2	2	5	0	0	3	1	0	0	0	0	1	0	1	0	1	0	0	2	0
AMBRA1|55626	828	1311	1861	1476	1724	1184	720	1402	1271	1680	1812	1583	2686	1798	1120	1677	1153	668	1002	1939	51	2511	308	566	1843	713	797	2063	2448	544	1459	1515	2225	1757	740	1234	429	1295	1937	1792	1163	1489	1146	2212	1402	1316	940
AMD1|262	3097	6152.68	4075.16	2884	5335.71	3780	2979.4	1915	3275.79	2297	2711	5716.53	5530	4356.3	2035.95	7498	3333	8862.63	2665	3945.04	259	3978	9140	2529	5550.59	5374.81	1174	3952.31	4001	6075.98	5155.77	3677	7017.05	5573	3050	5291	1443.31	7519	2555	6097	5392	3082	5787	2350	3654.87	5369	2468
AMDHD1|144193	21	28	9	99	12	56	4	5	47	14	74	51	41	44	63	44	25	26	6	37	1	70	86	51	70	99	2	4	7	22	75	33	76	12	6	30	8	33	32	17	17	7	68	39	23	73	8
AMDHD2|51005	266.9	268.25	401.93	432.44	377.76	270	161	407	399.03	289.75	184	402	369.04	240	324.29	372.37	403.25	241	269	492.3	20.96	581.21	187.79	228.11	505.99	303.1	158	349.39	292.6	248.34	338	210	807.93	292	366	400	100	461.11	409.85	315.66	192.37	626.4	771.16	531.18	437.77	424.27	440.38
AMELX|265	0	0	0	2	0	1	0	0	1	0	0	0	0	0	0	0	0	0	0	0	0	1	0	0	0	0	0	1	0	0	1	0	0	0	0	0	0	0	0	1	0	0	0	0	0	0	0
AMELY|266	0	0	0	0	0	0	0	0	0	0	0	0	0	0	0	0	0	0	0	0	0	0	0	0	0	0	0	0	0	0	0	0	0	0	0	0	0	0	0	0	0	0	1	0	0	0	0
AMFR|267	4851	6749	8123	8306	8499	3364	4087	7210	6359	4085	3867	7338	9738	9630	6390	6019	7079	5987	3958	6782	173	6142	7348	3310	7604	5193	3239	11172	4874	6547	7243	8986	9499	11349	6023	5055	1263	7351	9717	7346	4295	8127	11697	10572	5148	6954	6776
AMHR2|269	0	0	0	0	1	1	0	0	0	0	0	0	0	0	0	0	0	0	0	0	0	0	0	0	0	0	1	0	1	0	0	0	0	0	0	1	0	0	0	0	0	1	0	0	0	0	1
AMH|268	142	21	25	186	24	138	44	76	1638	77	6	136	119	55	282	197	447	23	38	72	14	1258	7	309	681	114	112	325	615	5	86	77	16	6	18	230	72	169	45	69	82	388	494	86	120	253	124
AMICA1|120425	77	143	205	50	27	74	36	9	58	20	29	291	83	153	160	140	318	114	16	245	5	75	112	47	142	95	2	32	235	62	306	31	1367	90	87	273	4	140	46	271	24	59	26	27	567	192	40
AMIGO1|57463	128	357	515	489	826	144	160	290	219	433	388	188	570	423	182	676	170	174	232	514	44	211	96	141	556	182	77	498	1398	206	403	557	329	564	382	195	69	321	251	389	204	321	424	499	55	303	268
AMIGO2|347902	579	294	202	768.98	198	1940.99	89	65	408	41	65	623	589	476.98	433	255	642.96	518	156	334	122	71	728	76	459	319	200	151	134	1423.98	504	72	1002	229	74	199	22	122	596	251	22	353	128	207	646	424	69
AMIGO3|386724	237	295	501	322	464	282	88	410	393	319	269	312	386	380	613	169	313	66	244	418	79	582	52	233	666	81	240	522	277	79	170	361	206	313	57	208	214	366	441	282	434	498	448	478	367	314	486
AMMECR1L|83607	876	1283	1614	1048	1885	933	732	1517	1477	1523	1786	1513	1930	861	1242	1341	1013	811	836	1961	311	2207	801	783	1826	1088	720	1671	1936	912	1541	1406	1361	1855	953	1032	406	2183	1504	1148	899	1113	1834	2084	1332	1303	1031
AMMECR1|9949	157	193	344	262	446	898	201	238	245	264	342	425	351	159	167	184	261	139	172	391	168	530	147	234	712	141	129	382	390	331	317	224	259	253	87	349	186	392	258	258	253	259	448	249	792	553	153
AMN1|196394	934	529	376	574	501	340	272	497	486	737	288	296	404	221	666	2062	447	1110	259	416	33	530	1855	531	314	1117	188	1228	654	1038	790	711	490	635	756	1012	220	861	520	674	217	264	362	506	218	590	517
AMN|81693	1	0	0	3	2	0	4	3	3	0	2	1	1	1	6	4	4	0	3	7	1	0	2	0	4	1	2	6	0	0	0	0	4	2	1	4	2	3	0	5	2	1	1	1	1	2	5
AMOTL1|154810	1009	1527	2146	2395	2370	1933	1032	1507	1301	1820	2916	2420	1992	2779	1309	1545	1670	617	1106	3154	554	3738	547	841	3620	824	1166	1769	4619	597	2014	3449	2713	2591	923	803	487	4202	2338	2441	2136	2242	4129	3399	2787	2897	1875
AMOTL2|51421	1163	1874	1211	3006	1466	1473	601	2019	2332	10746	1672	2436	1632	744	1130	2942	3582	590	1362	1417	382	9641	744	1918	1926	2948	1106	987	7257	325	3081	3232	3472	2062	627	7405	3124	8177	1314	5762	476	1567	2532	1704	2675	1175	903
AMOT|154796	1359	1014	740	4075	1324	2119	774	560	817	1054	354	1285	917	3391	1458	2185	1412	798	1732	1924	893	2559	739	534	1618	610	876	1543	3910	1471	1813	4869	3452	515	1505	1075	657	4335	1953	3285	909	3159	330	3183	699	862	549
AMPD1|270	0	0	0	1	0	0	0	0	1	0	0	0	0	0	0	0	0	0	0	0	1	0	1	0	0	1	0	0	0	0	0	0	0	0	0	1	0	1	0	1	0	0	0	0	7	0	0
AMPD2|271	1449	2324	3157	2674	2930	2730	1164	3020	3207	2618	2046	2916	3677	2900	2690	3880	1836	882	1222	3264	1329	3608	415	1361	5558	1205	1146	2062	3745	1033	1996	2661	3275	2843	1276	1862	633	2566	3061	2543	1903	3233	4101	3692	3840	3415	2142
AMPD3|272	441	912	1100	1161	356	657	448	164	219	325	308	1287	447	625	720	995	616	314	618	710	20	711	359	149	1121	291	132	581	451	621	564	572	2705	761	208	672	294	300	522	2578	234	482	108	441	1643	1209	215
AMPH|273	1089	486	180	867	565	1547	206	98	261	1400	497	404	900	453	1261	5380	200	446	167	1042	177	1086	419	722	552	383	559	1035	2633	192	1198	1060	267	28	175	1365	194	746	327	932	384	82	158	969	756	473	361
AMTN|401138	0	0	0	0	0	0	0	0	0	0	0	0	0	0	0	0	0	0	0	0	0	0	0	0	0	0	0	0	0	0	0	0	0	0	0	0	0	0	0	0	0	0	0	0	0	0	0
AMT|275	304.41	497	862.23	389.57	1013.51	271.07	157	872.14	848.52	227	68.41	520.68	444.47	594	1254.79	333	399.57	309.92	205	406.84	21.26	572.42	582.51	175.64	325.84	233.82	140.41	139.44	261.84	62	340.94	441.89	320.77	129.92	51	271	277	126.22	146.56	237.68	648.42	642.53	83.21	710.02	202.66	767.08	684.54
AMY1A|276	5	0	1	1	0	0	0	0	7	1	0	1	0	0	4	1	0	0	0	1	0	3	0	0	0	0	2	0	0	0	2	1	1	0	0	0	0	1	0	1	0	3	3	1	2	0	0
AMY2A|279	1	0	1	2	0	3	0	0	1	5	0	1	0	0	1	4	1	0	0	1	0	2	2	0	1	0	0	3	0	0	0	9	6	1	1	1	0	2	0	4	0	5	0	3	0	0	0
AMY2B|280	222.03	157.34	189	260.19	144.79	137.32	61.64	356.43	783.44	199.26	39	222	145.88	21.17	913.34	116.8	182.73	209.89	28.92	359.79	24	891.08	170.11	148.76	234.23	200.85	26.47	140.97	281.65	174.85	108	576.52	154.76	109.93	4	190	35.52	171.34	53.63	244	193	161.88	197.66	232.42	82	269.08	142
AMZ1|155185	63	86	100	62	160	52	16	119	89	288	437	36	45	32	148	133	59	11	100	229	5	172	35	46	44	23	63	29	116	4	95	187	105	331	18	102	53	64	56	510	130	45	41	369	110	61	95
AMZ2P1|201283	1582	741	447	1251	739	415	425	806	1236	691	992	581	875	322	1586	2005	832	1428	395	698	25	618	2414	572	688	1334	301	1327	681	880	1251	1048	574	841	661	1153	315	1046	606	701	571	1052	347	800	297	1147	785
AMZ2|51321	3235	3197	3043	5148	4191	3296	2061	4003	4497	2662	2846	2857	3475	2849	4818	4976	3401	5561	2329	3150	241	2997	5357	2204	3997	3170	1015	3749	2584	4716	4082	3555	2869	3986	7082	3440	923	4403	2335	3461	3003	5240	3187	3632	2680	4243	3633
ANAPC10|10393	361	304	244	258	297	184	128	250	219	100	360	196	317	196	224	427	240	474	143	280	44	169	569	260	197	199	91	424	140	259	394	197	214	406	426	272	83	395	246	171	136	319	292	321	266	441	264
ANAPC11|51529	5572	4447	4582	2274	5849	2831	1356	4986	11672	2595	4288	3067	3885	2412	7893	5790	4650	7044	2337	2987	306	3593	7797	5183	4506	11737	1615	5302	2458	2516	5444	3283	1979	5027	8171	5980	1530	7282	3843	2016	1910	4037	7075	3717	2773	4331	6047
ANAPC13|25847	3031.35	2661.17	2400.47	2934.73	3196.85	2187.48	1545.89	2598.55	2654.76	3146.12	2308.54	2589.81	3169.83	2811.74	2442.97	3493.25	1978.59	2711.24	2228.2	2612.1	422.98	2478.24	8652.14	1824.22	3574.29	2967.39	992.82	3723.76	1982.3	2606.51	3634.28	2930.07	2834.85	3416.41	3212.56	4016.33	1895.71	5151.19	1972.88	2300.54	2774.87	3218.2	4367.22	3468.29	2415.38	3901.57	2400.4
ANAPC16|119504	2971	2254	1464	1864	1579	2021	860	1510	1801	1391	1567	1983	1951	1513	1863	2812	2143	3022	1059	1648	290	2281	6312	1431	2413	4394	587	2759	1450	2594	2810	3061	3036	2488	2443	3037	489	2872	1662	2066	1222	2091	2081	1965	2163	3752	2031
ANAPC1|64682	366	722	1469	881	1648	594	369	814	887	1078	1098	902	1547	884	609	812	585	505	432	1344	854	2000	312	413	966	372	377	909	1776	424	871	606	1159	1370	439	487	204	930	1202	937	1240	998	1212	1350	890	948	591
ANAPC2|29882	993	1131	1916	1345	2105	1229	640	2272	2515	1640	1675	1470	2044	1287	1976	1631	1381	803	1455	2775	197	2808	327	984	2165	790	775	958	1760	363	1533	1809	1354	1928	809	1034	530	1684	1573	1145	1491	2865	2012	2439	941	1137	827
ANAPC4|29945	697	956	893	859	1085	663	632	1005	1096	561	934	771	1163	753	1323	909	778	929	461	1126	86	1840	903	531	1063	709	197	1207	695	704	1224	902	919	1163	637	911	241	1127	704	703	1209	941	788	1009	507	1145	670
ANAPC5|51433	4973	4740	5621	3361	7516	3658	1915	5986	6902	4484	4215	3905	4610	2831	7276	7924	3907	6006	2852	4446	1035	8600	6415	3307	4215	10231	1656	5041	4878	4595	6322	4406	3475	5166	3899	5506	1999	11716	3880	3980	2939	5155	5422	5061	3931	4613	4238
ANAPC7|51434	2625	2654	3198	2133	5111	1655	1077	3159	3663	2802	2998	2181	3327	1585	3920	3177	1844	3064	1670	3455	345	4784	2593	2151	2164	3728	1188	3475	2263	2806	3814	2618	2026	3950	2519	3764	994	6583	2708	1643	1075	2409	3000	2758	1646	2895	2981
ANGEL1|23357	779	1090	1418	911	1752	969	325	792	1172	1248	776	1206	575	546	1767	1150	1016	1083	608	1466	258	3905	712	311	2015	1113	756	632	2144	958	1504	1916	1768	1069	333	1277	185	1680	1256	1838	676	1404	960	1653	1223	1767	1337
ANGEL2|90806	1284	1170	1253	1115	1905	734	769	1562	1333	1329	1430	959	1325	456	1278	1491	947	1558	683	1393	210	2166	1735	888	1417	1242	539	1674	1620	1620	1387	1395	1080	1688	1045	1329	444	1405	1251	892	962	1197	670	1551	716	1860	986
ANGPT1|284	631	404	138	683	302	950	243	272	526	98	60	353	761	563	173	238	417	1556	185	512	148	47	651	426	179	300	136	310	118	1267	616	83	700	716	124	155	76	57	1106	331	13	486	646	754	567	633	85
ANGPT2|285	2276	3634	3767	470	1538	1989	1276	2742	1634	1998	3207	2394	2938	1956	2038	1572	1676	466	2143	3001	49	243	781	755	1523	204	776	3006	359	865	2440	619	2906	3124	317	969	496	1102	2766	2273	657	2857	1247	6131	2061	1733	3000
ANGPT4|51378	6	0	2	5	0	0	0	0	2	1	1	6	0	2	19	3	2	0	1	1	1	8	1	1	3	2	2	29	4	0	6	53	2	0	0	3	0	42	3	2	0	0	3	1	1	0	0
ANGPTL1|9068	207	474	618	549	1000	172	357	134	247	18	13	220	900	48	297	144	157	566	149	75	82	77	536	79	24	130	129	1047	92	206	445	51	141	134	756	56	29	90	335	81	4	38	17	201	260	181	20
ANGPTL2|23452	3526	3419	5924	7012	3187	7009	2559	2138	6066	8019	7971	3888	3420	1714	3174	2162	4029	1839	4936	13341	366	13573	1239	2585	3298	2791	3437	2802	5119	2177	3615	6346	2005	3752	1941	6259	2844	4210	5432	6016	914	2239	4331	17901	9683	3942	2118
ANGPTL3|27329	2	0	0	0	0	0	0	0	0	0	0	0	2	0	0	0	1	1	0	0	0	0	0	0	0	0	0	0	1	1	0	5	0	0	0	0	0	0	1	0	1	1	0	0	1	1	0
ANGPTL4|51129	4006	2621	1938	42	337	3190	1925	1943	837	1601	150	11016	1030	4315	470	1542	7064	2288	2794	859	167	77	1072	624	3048	268	187	1250	251	350	717	313	2225	1728	166	442	241	1646	2614	2742	7834	757	124	3048	5083	5576	1434
ANGPTL5|253935	9	0	0	3	1	2	2	0	1	0	1	3	1	0	1	12	14	22	2	9	0	5	28	1	12	4	0	2	2	2	18	0	11	0	0	3	0	3	0	4	0	1	10	1	2	9	0
ANGPTL6|83854	52.44	20.78	11.55	233.94	26.37	9.32	15.9	23.36	30.9	15.33	23.23	44.68	20.98	11.31	52.55	60.09	44.83	10.73	30.1	22.41	2.45	188.66	27.84	6.45	171.08	117.66	53.5	53.53	3.67	60.04	33.52	62.79	58.47	34.23	40.13	51.68	2.45	19.54	12.77	40.01	4.7	72.26	47.24	11.19	7.23	40.34	29.56
ANGPTL7|10218	0	3	2	5	1	0	1	0	2	1	1	1	0	2	0	11	7	3	2	2	0	1	41	3	1	0	3	2	14	3	13	0	1	1	2	6	7	14	1	5	2	0	1	0	1	1	0
ANG|283	315.03	267.77	217.8	100.25	123.2	170.17	110.66	323.17	164.61	154.02	163.93	425.5	438.07	332.18	132.25	166.41	370.67	368.72	124.14	112.5	6.19	120.5	395.5	96.43	588.28	191.35	27.11	155.78	45.54	447.63	287.61	64.29	688.37	322.21	238.1	175.49	29.8	163.93	295.85	339.09	616.02	536.29	107.78	248.55	818.07	630.08	201.24
ANK1|286	80	191	180	39	215	594	98	32	63	212	63	324	282	346	242	333	68	65	43	293	10	291	14	21	151	26	161	37	664	26	122	213	210	68	19	114	18	15	148	510	304	65	19	73	649	80	34
ANK2|287	3345	6473	10601	18522	14205	6602	4182	5535	5458	5346	7314	4566	7942	13088	7479	9192	3848	5130	5121	12139	172	8884	2281	1693	6560	1891	3062	5752	15008	5270	5524	7986	9698	8998	3909	3515	500	4648	7347	11668	3709	6906	10418	11559	1590	6393	3450
ANK3|288	324	195	307	256	463	1084	443	171	185	912	243	541	407	366	370	1953	190	329	496	523	106	689	130	142	285	53	134	651	4642	92	375	1218	1947	212	46	772	68	505	24	4830	247	84	141	532	389	781	116
ANKAR|150709	45	28	34	35	53	14	23	32	38	15	61	44	70	15	28	61	32	43	16	50	14	84	63	19	51	30	8	44	59	56	57	38	55	50	37	25	4	14	25	31	50	50	16	61	40	80	38
ANKDD1A|348094	221	394	699	280	603	240	378	621	1036	102	479	250	414	229	758	465	222	198	228	331	68	719	155	160	297	123	183	379	590	346	397	943	322	577	434	170	74	295	439	308	159	687	260	531	230	361	418
ANKFN1|162282	29	41	102	241	168	11	36	48	36	41	129	74	95	116	57	39	66	17	63	126	0	148	8	15	104	51	39	144	141	21	180	124	43	173	44	18	20	205	87	73	87	216	31	164	16	83	54
ANKFY1|51479	4072	4215	7025	8908	8266	2325	2800	5122	4247	2230	7232	3902	6070	5884	6710	3715	3620	3503	4263	8067	443	10896	2447	2523	4750	2245	3901	6148	6550	3340	5382	5177	8125	9525	2774	3229	1281	5816	9415	5781	4834	5930	4186	8026	2586	3332	4581
ANKHD1-EIF4EBP3|404734	404.92	486.47	578.42	630.91	695.96	910.02	385.22	806.33	448.61	843.89	1493.95	1364.4	1202.95	682.32	740.79	553	448.93	121.49	197.34	1030.06	155.17	1201.95	277.91	617.26	2053.59	366.24	222.09	898.05	733.04	570.99	829.58	532.79	1370.67	705.17	519.86	863.32	260.42	1025.3	1476.33	1005.96	282.79	717.89	478.2	590.17	1298.25	869.76	795.09
ANKHD1|54882	1541.49	2311.58	3580.06	2416.87	3446.7	1807.16	1895.35	2713.93	1694.42	2453.13	2171.82	2124.38	4814.84	2922.78	2422.41	1913.22	2183.12	1644.92	1927.19	4122.35	429.99	6102.29	1170.7	1010.1	4046.76	816.04	1217.91	3924.61	4805.03	1932.93	2134.36	3978.29	5206.94	3539.57	915.32	2193.25	648.97	2535.43	2619.26	3338.76	5171.34	3813.33	2268.99	4820.09	2323.3	1991.51	1698.63
ANKH|56172	2566	1804	1697	1963	1258	5495	948	1899	1495	2955	1426	4901	2777	3400	1605	5218	3319	1409	2348	4895	365	3630	1646	1638	3933	1503	1406	2293	5161	2607	3092	3664	5843	3284	2451	2746	782	2044	2967	5751	755	1288	2246	3348	7890	5970	1204
ANKIB1|54467	2816	4105	4876	6060	6501	2427	2401	3132	3206	2661	7718	3118	6245	4518	4467	4699	3333	3940	3571	5997	921	5266	4266	1554	4372	1485	2554	6280	4981	68336	6800	5049	4635	8008	3712	2979	1347	4591	4394	4609	4290	3952	4162	9510	2815	5013	4166
ANKK1|255239	2	5	14	67	14	13	1	16	5	0	2	20	14	0	33	3	7	1	10	1	0	4	24	5	27	0	0	2	1	0	5	4	22	0	3	5	0	0	6	19	9	86	0	4	6	66	8
ANKLE1|126549	59	78	86.7	36	78.62	21	18	90.68	235.95	125	17	82	38	7	241.61	42	52	24	22	87.14	129.53	191.36	11	72	91.34	44	20	32.7	119.24	20	102.11	68	32.32	53.16	10	71.5	12	48.46	25.27	29	20	70	90.5	45	43	58.52	72.15
ANKLE2|23141	1364	2105	2869	1832	3123	2211	1302	2545	2449	1912	2163	2847	3148	1876	2629	2577	1735	1073	1074	3165	490	3572	956	1329	2903	1157	1046	3383	2701	1483	2415	1965	2323	2786	1560	1688	625	4521	2595	2031	1156	3027	2742	3379	3785	2733	1883
ANKMY1|51281	164	207	298	363	290	130	151	336	483	272	319	267	273	114	399	240	261	139	243	331	46	677	83	107	564	109	124	233	299	139	294	301	308	332	224	133	77	226	236	194	78	576.23	359	436	234	188	225
ANKMY2|57037	1357	1140	1302	2185	1875	1029	1129	1937	1463	1524	2721	1297	3192	1266	1591	2260	977	1064	1185	1575	150	1401	2362	672	1256	759	464	2719	1325	1565	2873	1299	1083	2108	1013	1542	447	1049	1241	1215	1644	1051	967	2394	1094	2182	1190
ANKRA2|57763	805	570	445	428	674	385	339	544	639	647	527	756	804	480	571	1166	480	1125	319	562	46	832	1250	308	427	798	169	794	514	791	726	702	687	921	637	797	186	700	284	538	672	882	392	827	338	604	397
ANKRD10|55608	2790	4911.03	7148.23	1339.05	6468.07	1967.69	1877.66	2745.37	13591.6	2857.35	10893.7	3871.06	2655.21	969.69	12087.5	2958.7	2080.39	5712.53	1659.73	9164.53	871.62	6864.96	2366.57	3442.43	4356.35	7250.08	1638.25	2082.06	1990.06	1918.52	4132.53	5478.47	2023.6	4730.23	1433	2706	757.67	3172.52	6331.42	2046.36	1916.74	5779.92	5294.7	4632.46	2648	4387.74	5676.73
ANKRD11|29123	1598.96	2592.88	4197.6	3880.24	4220.78	4054.93	2160.17	3480.4	4020.43	2260.39	2136.78	3692.82	4738.81	3520.15	3907.24	3982.43	2951.83	948.95	2571.61	5436.81	366.6	6486.63	490.58	1622.21	5431.49	758.69	1802.74	4302.91	5443.63	572.23	2612.21	4157.85	5384.07	4666.78	740.22	1914.78	995.93	2935.46	4045.1	4743.22	3404.26	5132.84	7220.38	5029.33	3573.9	3283.34	2704.77
ANKRD12|23253	876	1052	1131	1424	863	1321	834	853	966	1551	1087	888	1095	1200	2111	1172	1129	810	619	1739	228	1399	522	574	1567	206	415	1302	3534	693	938	1889	2181	1443	373	1346	191	975	1883	2040	858	1621	629	1705	1512	1080	765
ANKRD13A|88455	1489	1605	1858	1896	2235	1329	925	1199	1588	2818	1230	1527	1720	1474	1840	1858	1724	1284	958	1674	134	6629	1499	1095	1696	1273	615	2295	2382	1250	1872	2161	2984	1722	802	2148	509	2746	1523	2289	666	1266	2040	1445	1869	1777	1115
ANKRD13B|124930	494	807	882	851	1288	435	272	1443	1231	1800	597	410	928	324	1524	1325	731	291	405	1151	156	2340	122	922	625	882	535	1299	2692	169	861	1472	362	845	544	1122	501	2529	599	1208	441	1332	1123	1300	328	406	661
ANKRD13C|81573	839	1010	1120	1075	1435	852	678	1031	950	922	1229	948	1522	1540	822	1159	839	743	652	1458	202	1659	603	584	1443	458	519	1479	1433	862	1206	1308	1099	1673	733	928	319	1097	1560	1210	1466	1062	1555	1739	1167	1413	819
ANKRD13D|338692	785	1104	1173	907	1214	868	764	1523	1780	825	939	1253	1134	457	1932	1769	803	612	474	1450	174	1577	442	536	1742	741	530	1229	1373	426	942	1144	1504	1226	781	834	247	1215	1147	789	546	1388	1190	1441	1599	948	1323
ANKRD16|54522	169	185	199.84	163.96	260	214.93	86	292	346.89	412	220	193	269.96	90	303.47	392.78	162.74	221.9	114	245	33	445.94	108	86	316	355	92	273.96	516.99	135	155	538.95	185	260	160.94	192	66	1046.97	173	179.79	180.75	208.89	255.92	762.92	239.9	243.94	284.96
ANKRD17|26057	1613	3342	4998	3879	5754	2989	2135	3483	3498	3725	4947	3548	4961	4175	3429	2986	2862	1713	2325	6207	840	8285	989	2233	4961	721	1764	3940	7348	1193	3452	3812	6135	5954	1550	2705	921	3972	5420	4720	2638	3609	5409	5293	4208	3138	2791
ANKRD19|138649	32	38	48	101	28	67	19	39	56	35	24	22	35	24	63	85	41	23	21	110	3	66	14	47	44	13	15	19	74	11	21	85	47	48	23	61	12	21	45	52	16	44	71	47	14	55	31
ANKRD1|27063	2	23	9	2	0	146	12	3	0	0	0	13	0	1	6	6	2	35	3	2	0	2	4	0	13	3	0	4	4	5	4	4	23	5	0	8	0	4	6	7	6	4	1	2	31	10	9
ANKRD20A3|441425	150	129	90	90	104	21	27	120	308	275	32	68	159	52	9	90	62	17	37	505	3	315	49	561	50	16	38	13	97	32	61	197	61	207	9	38	66	91	49	66	194	12	396	168	7	133	100
ANKRD20A4|728747	1	22	32	1	22	3	3	17	12	10	10	0	20	7	0	11	20	8	3	18	0	2	0	104	2	2	2	6	32	0	10	25	8	40	0	5	4	1	0	0	25	1	107	15	0	80	20
ANKRD20B|729171	43	32	34	23	30	4	8	34	52	45	10	13	48	13	2	18	18	8	10	98	0	62	15	107	15	5	13	12	16	9	23	53	16	40	0	17	20	18	12	11	45	6	109	23	1	27	10
ANKRD22|118932	448	279	305	629	476	108	126	34	151	26	307	391	179	225	239	243	79	313	243	1603	3	859	381	262	409.57	606	133	149	11	684	224	95	576	404	1052	630	66	125	224	165	42	126	71	105	156	847	130
ANKRD23|200539	59	39	47	61	81	45	28	67	116	60	54	33	31	18	130	129	59	38	34	61	87	219	20	55	98	52	31	62	192	13	55	127	45	54	18	65	19	94	39	87	30	111	128	84	34	70	102
ANKRD24|170961	62	87	86	214	88	364	27	286	232	147	50	111	177	268	334	272	212	55	117	283	0	164	13	21	287	19	81	73	742	26	28	269	231	106	27	107	29	31	98	270	461	787	286	178	19	143	98
ANKRD26P1|124149	0	0	0	3	0	2	0	1	4	2	0	1	0	0	4	3	1	0	1	1	3	3	1	4	3	4	1	3	0	0	0	6	1	0	0	2	2	1	1	0	0	4	4	0	1	0	1
ANKRD26|22852	121	143	156	251	179	348	98	196	162	153	225	118	304	132	206	176	171	108	97	276	40	674	68	69	274	83	72	182	799	46	274	540	261	207	54	130	28	190	121	249	176	218	224	215	182	268	102
ANKRD27|84079	513	1148	1344	1287	1440	855	516	600	1297	1204	747	1142	1260	893	1157	1016	897	550	525	1073	405	1304	696	399	1431	517	344	1105	1219	689	1222	1066	1669	1636	296	645	214	1319	1197	1177	1540	1205	1178	1286	1281	1051	847
ANKRD28|23243	1216	1493	2101	2375	1941	2022	554	1499	1109	2195	1570	1300	3679	1474	1073	1563	3223	857	653	1530	220	2955	1174	767	1528	646	817	1746	2814	1060	2126	3245	2509	1438	242	2059	1506	2104	2052	2531	2004	1745	1464	2211	3262	1634	755
ANKRD29|147463	107	27	8	147	15	161	35	37	47	24	76	101	54	39	76	267	71	115	12	45	0	37	102	38	141	38	10	21	146	236	89	65	227	18	244	121	4	14	47	50	22	20	2	31	120	186	53
ANKRD2|26287	2	3	1	1	4	13	3	2	2	0	0	0	0	2	14	79	3	4	1	3	1	1	0	0	7	2	0	4	8	1	2	5	3	1	0	4	0	1	3	4	1	1	2	3	1	0	4
ANKRD30A|91074	0	0	0	0	0	0	0	0	0	0	0	0	0	0	0	0	0	0	0	0	0	0	0	0	0	0	0	1	0	0	0	0	0	0	0	0	1	0	0	0	0	0	0	0	0	0	0
ANKRD30B|374860	0	0	0	4	5	0	0	1	2	0	0	0	0	0	1	10	0	0	0	1	0	0	0	0	0	0	2	1	7	0	0	2	1	0	0	1	0	1	1	3	2	1	0	2	0	0	0
ANKRD31|256006	0	0	0	3	0	0	0	0	0	0	1	2	0	0	0	0	0	0	0	0	0	5	0	2	0	1	0	1	1	0	0	0	2	1	0	0	0	0	0	1	0	1	1	3	0	1	0
ANKRD32|84250	200	228	348	328	368	170	152	291	230	184	294	307	328	235	319	329	251	136	183	476	29	496	223	149	495	113	100	487	375	226	527	235	264	334	193	332	70	160	279	195	442	484	118	336	312	223	175
ANKRD33|341405	4	0	4	1	0	4	3	1	1	0	0	1	2	0	2	9	3	0	1	1	0	1	0	0	3	0	1	2	4	2	2	1	0	1	0	0	0	0	0	0	0	13	0	2	3	1	2
ANKRD34A|284615	132	118	93	98	224	273	31	188	108	275	221	74	126	43	72	536	56	49	46	273	58	180	46	110	184	54	78	90	693	18	111	117	87	146	68	212	51	163	110	161	110	200	181	224	99	116	188
ANKRD34B|340120	0	0	1	0	0	7	1	1	1	3	0	10	3	1	1	7	52	1	1	1	0	0	0	1	2	3	0	1	11	0	1	2	39	1	0	27	0	2	1	5	2	0	2	0	16	6	1
ANKRD34C|390616	1	2	0	12	13	24	0	2	7	1	0	0	0	1	2	46	3	11	0	11	0	2	1	0	0	1	0	8	104	2	5	8	6	0	0	10	0	3	4	5	2	2	2	1	0	1	2
ANKRD35|148741	388	341	349	780	353	285	181	95	639	293	575	325	1089	553	725	508	235	241	175	512	5	220	361	127	433	311	120	1067	378	137	358	92	446	142	108	209	95	10	1242	528	212	661	6	870	236	836	262
ANKRD36BP1|84832	13	87	132	159	178	68	65	15	30	85	88	106	103	62	24	75	172	22	63	182	11	374	26	26	215	35	33	63	243	58	122	81	458	295	27	25	37	67	117	167	260	58	103	141	125	140	30
ANKRD36B|57730	22	41	36	21	21	31	9	91	105	59	33	39	53	25	38	39	43	20	3	34	14	319	10	14	45	11	15	12	210	5	29	37	47	45	11	22	5	18	34	66	66	47	30	71	36	82	9
ANKRD36|375248	224	155	204	220	167	217	117	422	618	149	156	136	234	40	534	244	130	215	70	310	113	1198	111	103	421	159	105	199	820	134	170	875	180	184	28	188	44	183	148	214	177	284	156	441	113	410	202
ANKRD37|353322	437.06	277.37	242.6	176.94	117.11	241.18	103.19	121.11	216.44	156.06	83.19	258.21	397.21	144.73	232.98	217.98	330.51	270.33	70.75	148.33	9.52	88.08	537.41	184.3	270.26	116.03	25.74	276.07	86.07	185.03	182.6	117.32	250.08	179.87	151.07	198.16	43.96	241.23	440.83	160.94	295.24	521.58	150.68	332.04	912.38	801.18	190.16
ANKRD39|51239	266	345	237	199	356	234	117	337	232	188	314	226	271	104	218	731	161	400	152	219	96	244	305	269	328	342	111	386	289	330	261	237	203	246	610	392	126	534	191	234	85	261	282	331	256	347	336
ANKRD40|91369	3877	3409	4584	7324	5328	3421	1834	3052	4169	2424	2851	3248	2083	3475	4723	5983	4127	2540	2480	4198	323	4580	3117	2278	6342	2278	1927	4975	4275	2749	2876	6081	6064	7025	3308	4465	1688	4364	5025	7432	2096	4755	6004	3653	2472	4540	2582
ANKRD42|338699	272	380	423	889	387	425	367	591	256	256	417	372	890	518	624	408	300	200	279	587	59	267	130	159	588	87	135	505	459	282	451	630	743	663	283	252	74	339	487	392	551	399	543	791	265	637	299
ANKRD43|134548	220	139	76	197	144	396	46	226	117	229	150	48	379	333	138	1679	139	195	87	211	1	92	160	88	62	45	77	126	1952	108	292	147	676	75	107	658	19	65	25	336	178	99	11	189	56	51	36
ANKRD44|91526	109	187	262	336	402	112	43	33	106	179	299	194	216	179	124	337	174	42	74	369	7	671	70	94	323	66	70	155	470	66	313	368	780	384	141	153	76	214	185	183	165	149	333	160	214	161	80
ANKRD45|339416	178	45	68	702	75	73	226	77	48	70	293	124	263	122	137	258	200	213	167	34	11	15	349	125	244	53	27	119	91	381	496	52	159	17	305	37	18	51	97	154	266	215	71	621	16	138	15
ANKRD46|157567	1687	1338.45	875.67	2424.04	1659	1036.37	717.2	848	1283	1628.16	993	642.42	1525.26	555	1107	4202.45	1087.41	3015.84	541	858	280.95	1761.52	3819.79	776.22	1006.09	2908	376.77	2816.41	2145.58	1462	2074.95	2492	1149.52	1316.44	1389.59	2778.2	932	3283.03	1229.72	1446.51	763.97	1983	1532	1797.91	411	1133	1535.17
ANKRD49|54851	605	526	443	340	611	290	211	392	682	396	482	291	794	249	493	610	362	1295	220	475	59	743	1210	261	411	972	147	622	365	546	824	412	527	531	358	620	135	1018	312	328	672	420	446	393	269	1005	426
ANKRD50|57182	420	826	882	1089	936	763	633	731	715	1712	875	989	1347	567	510	1033	851	411	583	1441	337	1553	453	574	1297	260	349	1191	2447	294	1314	594	1028	1128	349	628	216	888	734	916	352	970	1271	1251	1231	930	471
ANKRD52|283373	988	2389	4223	3318	4098	3859	1559	3020	3500	1039	2589	3326	3055	2895	3856	2424	3259	699	2088	5977	580	3594	292	1496	5056	636	2002	2126	4290	1116	2263	3596	3650	3969	841	1073	682	2453	4322	1885	1283	2352	2816	4663	3094	2724	2087
ANKRD53|79998	31	82	61	710	59	36	26	189	70	73	77	53	182	54	200	52	111	26	75	40	37	33	63	59	174	12	16	71	27	44	171	13	32	51	61	51	31	37	112	52	20	121	7	120	49	51	63
ANKRD54|129138	1175	1053	1159	1459	1464	911	292	964	788	805	1130	1090	891	451	1643	1309	841	671	542	1242	93	917	1247	1100	1128	1343	519	989	615	842	1175	988	656	1307	744	1430	421	1731	1272	760	528	849	1222	1441	812	1324	1113
ANKRD55|79722	5	7	0	19	4	10	4	13	6	43	11	4	9	3	3	208	10	2	9	34	1	22	9	11	2	3	10	5	43	2	29	3	13	4	18	62	1	14	4	6	3	0	15	3	0	11	2
ANKRD56|345079	7	10	3	8	8	39	2	1	9	13	1	16	14	2	11	125	1	8	7	25	2	1	0	0	8	3	5	10	212	1	3	25	3	0	2	18	2	1	4	21	11	12	2	8	10	10	3
ANKRD57|65124	407	733	909	783	889	291	481	593	478	478	554	836	633	730	482	494	852	407	538	418	327	877	632	414	99	267	468	484	694	697	676	217	800	1147	167	388	182	735	91	670	849	305	584	999	815	635	633
ANKRD58|347454	51	80	29	76	37	19	20	20	55	9	41	24	26	25	49	57	50	18	43	66	1	166	37	20	64	60	54	26	30	44	73	63	280	73	34	51	6	22	27	47	5	34	22	17	37	30	30
ANKRD5|63926	60	12	6	345	11	18	19	27	4	3	3	75	55	62	14	100	48	38	5	95	48	91	112	57	377	32	4	121	42	69	80	18	146	9	16	71	23	19	19	50	47	9	88	33	126	20	9
ANKRD6|22881	1003.24	949.23	831.66	2046.51	1239.35	613.05	533.62	283.2	1120.65	842.81	388.35	555.91	581.62	991.73	1454.11	1383.9	969.05	554.91	614.19	623.92	206.63	3431.15	519.49	520.22	792.05	731.85	1096.08	2313.88	2800.34	580.15	1074.91	2112.39	914.61	1024.16	559.34	1247.93	549.56	3916.92	584.01	1037.07	287.97	1604.44	1393.95	1091.37	374.17	637.06	830.98
ANKRD7|56311	15	1	3	39	7	9	0	14	4	32	6	21	13	17	13	14	5	6	1	7	8	10	33	3	38	10	0	2	3	46	37	7	10	2	3	49	1	16	4	8	9	5	0	10	17	44	1
ANKRD9|122416	123	181	195	133	201	143	47	205	254	85	75	201	226	196	256	164	139	96	105	370	44	95	23	48	537	33	37	88	197	58	99	78	200	212	88	95	63	454	377	135	233	359	194	491	397	191	425
ANKS1A|23294	580	1010	1489	1834	1578	1002	509	1257	1065	1353	1644	1314	1432	1309	1418	1626	1221	368	957	1719	541	2307	417	497	2486	399	604	1483	2282	349	1399	2459	4222	1761	696	969	417	1867	1462	1480	1005	1158	3013	1735	1437	973	1017
ANKS1B|56899	435	194	55	583	257	769	25	38	165	887	63	297	272	1171	183	3535	520	370	480	355	12	1192	227	184	127	495	342	300	2666	18	683	1920	1191	117	22	1838	563	868	42	3147	105	671	762	872	126	208	52
ANKS3|124401	427	451	600	529	698	444	296	912	1244	750	373	423	736	248	1226	648	458	283	310	685	111	1166	137	380	697	311	317	819	376	277	519	832	346	610	330	471	197	600	644	468	389	1049	958	681	313	546	724
ANKS4B|257629	0	0	0	0	1	0	0	0	0	0	0	0	1	0	0	2	0	0	0	0	0	0	0	0	1	0	1	1	6	0	0	0	1	1	0	1	0	0	0	0	1	0	0	1	0	0	0
ANKS6|203286	782	636	1053	1460	1028	1139	479	736	1108	1095	721	730	1304	607	1432	942	795	288	633	1886	300	2468	313	410	1453	467	412	951	1208	450	856	609	925	1211	498	469	267	935	980	1187	833	1125	1061	2204	617	1201	525
ANKZF1|55139	1048	898	1115	1111	1046	575	438	1586	1753	1066	537	920	1160	452	2337	699	894	842	352	1292	285	2701	441	623	1550	707	322	1128	1240	708	845	1939	891	742	336	692	236	965	822	756	1116	1957	886	1304	811	981	1209
ANLN|54443	1467	751	1580	474	2928	3570	782	968	995	2250	1556	2454	1076	1372	487	4985	1280	1068	2581	1732	467	2604	1568	608	2360	751	470	1833	3842	487	1608	469	3958	1622	968	2645	479	1035	649	11197	1928	2818	719	1692	2725	2847	750
ANO10|55129	744	1050	1681	1278	1814	1193	334	942	729	745	1198	1169	775	1006	1097	1367	1000	587	913	1348	167	940	626	755	1612	620	507	1563	728	643	1142	1336	1470	1331	983	823	517	1761	1295	981	653	1137	1102	1292	1663	1398	1101
ANO1|55107	87	134	182	32	52	124	81	142	59	40	50	896	569	199	71	97	75	46	166	307	20	16	20	6	66	64	20	206	90	38	154	48	159	539	6	58	37	121	111	40	133	89	70	262	1460	140	48
ANO2|57101	40	17	29	8	25	18	5	24	44	20	26	17	21	148	56	41	18	7	19	44	49	12	9	8	23	10	7	40	18	13	26	32	27	31	11	23	10	29	17	11	9	30	18	28	12	10	31
ANO3|63982	42	26	12	150	54	76	4	10	29	41	50	14	26	6	10	376	27	20	10	83	11	177	12	154	2	86	18	43	660	7	21	75	190	14	9	272	107	325	27	171	22	27	58	39	2	14	34
ANO4|121601	399	8	4	60	55	356	26	23	32	230	22	165	3	1	28	453	45	29	88	100	14	143	24	5	15	27	16	47	333	12	10	63	458	13	3	343	4	44	1	637	23	26	10	14	105	46	5
ANO5|203859	737	51	6	682	46	328	14	8	99	1008	14	382	86	237	476	619	189	103	57	135	10	122	205	107	222	119	20	50	396	32	52	225	691	120	130	769	114	349	9	556	45	390	410	282	15	388	22
ANO6|196527	2372	4847	6327	4428	5346	4597	2303	2171	2537	1170	3140	5546	2132	4877	3721	2191	5270	2719	3007	5402	430	2202	2996	1837	4656	1603	2053	3146	1503	6775	3444	5729	8910	9665	2841	1768	576	2731	6076	3875	2896	2331	4194	2801	5477	4753	2263
ANO7|50636	59	41	43	60	62	52	13	73	143	18	14	35	42	15	277	36	65	24	17	30	4	11	13	18	28	8	20	42	8	45	31	38	51	62	10	39	12	15	41	50	4	12	41	29	21	24	88
ANO8|57719	763	1303	1587	1219	1764	574	509	1766	2627	2088	607	1043	893	618	1865	1194	1460	315	574	2252	132	3282	90	737	1469	340	715	877	2614	283	653	1971	1063	1725	219	590	436	1198	1107	1120	899	2483	1379	3789	982	725	1684
ANO9|338440	2	4	6	8	1	3	3	1	2	0	3	4	2	0	9	3	10	0	1	67	6	5	0	2	14	2	1	1	0	0	5	1	22	1	2	6	0	0	1	2	0	5	3	5	11	2	2
ANP32A|8125	2306	4557	5506	2421	6278	3947	2170	5893	4175	4195	5399	3351	6594	3481	3660	4499	2440	2319	3227	5643	1389	5535	1463	3987	3022	1899	1808	6241	6483	2689	6250	4827	4480	4578	3674	5119	1713	6417	3933	5062	3678	4851	4771	5105	3173	4150	4004
ANP32B|10541	2153	3288	3448	3930	4080	6096	1820	4735	4939	4653	3060	3581	6277	3460	3038	2966	3808	2027	2730	5310	1217	7212	1772	4112	5161	1888	1297	2739	3326	1884	4294	4030	3382	4870	3710	6647	2001	3704	3134	5284	3671	7328	4495	3898	4347	5901	1484
ANP32C|23520	0	3	5	1	2	5	2	3	3	3	4	1	4	0	2	1	4	1	2	1	1	2	0	2	2	2	2	5	3	1	9	3	0	2	0	1	1	4	1	3	3	3	5	2	1	2	2
ANP32D|23519	0	0	0	0	0	0	0	0	0	1	0	0	0	0	0	0	0	0	0	0	0	0	0	0	0	1	0	0	0	0	0	0	0	0	0	0	0	0	1	0	0	1	1	1	0	0	0
ANP32E|81611	1594	2248	3352	2257	3379	2416	2244	3602	2153	3043	3434	2353	5308	3514	2084	1798	1894	1662	1789	3856	749	4875	1170	1800	4163	534	901	3734	4719	2005	2999	4087	2601	4303	1646	2011	787	2062	3346	3646	4110	4799	3026	5819	2738	3512	2315
ANPEP|290	428	463	637	46	162	5068	278	340	197	170	256	1124	282	213	282	328	762	37	331	471	125	61	119	91	1034	125	120	383	105	66	852	125	2174	624	127	185	75	195	361	196	131	795	192	447	10823	1028	350
ANTXR1|84168	6320	5835	8831	13979	12209	4845	3141	3697	5513	4601	6517	5090	5337	5229	5522	3756	6313	3250	4340	7012	753	13564	4660	4414	7511	3562	2970	9312	9298	6679	9739	8340	4107	9784	5040	3978	3137	7085	6210	6945	2989	7468	10794	8296	7234	3565	2632
ANTXR2|118429	825	1147	1000	1524	782	1414	799	545	848	970	1034	1764	745	935	967	442	1031	733	908	1576	392	855	598	328	1789	305	145	2096	661	1479	1436	548	3201	1153	983	943	116	780	1252	794	408	710	861	938	5126	1285	302
ANTXRL|195977	0	0	0	0	0	1	0	0	0	0	0	0	0	0	0	2	0	1	1	0	0	0	6	0	0	2	0	0	0	1	0	2	1	0	0	0	0	0	0	5	0	0	0	0	0	0	0
ANUBL1|93550	104	152	163	178	192	80	63	72	70	136	272	96	190	127	159	190	94	31	93	83	37	629	136	56	179	170	36	210	210	86	136	77	322	193	91	166	32	349	117	200	116	115	90	110	88	187	93
ANXA10|11199	0	2	0	0	0	1	0	0	0	0	0	1	2	1	0	0	0	0	0	0	0	0	0	1	1	1	0	0	0	0	0	0	0	1	0	0	0	0	2	1	0	0	0	0	0	0	0
ANXA11|311	1312	1851	1751	1608	1445	4119	1025	1295	1244	717	1755	2768	1575	1463	1536	3242	1634	1037	1269	2430	235	2168	951	831	2524	1402	748	1236	1698	1557	2077	811	5598	2064	1657	1909	301	1639	2175	2547	872	1369	649	2067	5500	2509	1647
ANXA13|312	12	7	2	9	2	5	1	3	2	0	0	4	1	4	14	8	17	9	6	6	0	1	37	18	64	3	3	38	0	28	16	7	20	2	4	18	1	1	2	21	0	17	1	1	28	8	1
ANXA1|301	9537	14333	11818	21149	8459	18709	8104	14658	10827	1446	12705	15590	15867	14712	15900	5130	10762	22418	8064	18535	409	787	43768	5198	12724	4557	1493	6546	864	27141	18525	955	13988	15789	15184	4125	521	1424	22340	7352	6551	25442	2764	15206	11963	28981	3423
ANXA2P1|303	91	182	139	69	134	478	70	102	82	26	72	238	92	99	84	83	108	196	107	145	5	17	222	130	193	67	42	48	29	152	171	31	159	202	149	80	10	29	149	76	85	204	11	109	326	400	57
ANXA2P2|304	3333	6939	6964	2518	5395	18081	3679	4873	3793	951	3003	11538	3771	6173	3167	3781	4705	8412	4729	6570	326	433	10158	5617	8501	2629	2065	2442	716	7633	7265	1088	6828	9154	7395	2433	548	1465	6938	3339	4644	8821	359	4633	15110	15454	3290
ANXA2P3|305	1	2	5	1	2	8	2	1	2	1	2	3	4	3	2	5	6	3	1	4	0	3	2	2	5	3	0	4	1	2	8	1	2	10	9	5	1	2	12	1	1	1	1	4	20	10	3
ANXA2|302	7596	13165	13749	4909	9916	36717	7246	10993	8045	1501	5228	21626	6947	9939	7379	6682	10144	14859	10162	12613	564	980	19138	11364	16117	5057	4123	5456	1150	14003	13110	2171	12782	18032	14727	5311	951	3026	13062	6541	6668	18331	748	8279	28727	29241	7504
ANXA3|306	25	26	29	27	18	177	2	7	45	17	5	22	3	3	15	347	39	93	8	23	57	21	66	38	26	27	3	23	166	4	34	72	348	29	51	104	2	3	10	17	2	5	1	8	69	15	3
ANXA4|307	1170	1425	1020	1710	966	1289	945	379	868	336	1724	2042	1677	1560	1031	1343	1096	2067	1015	1109	105	941	4259	496	1732	911	320	1640	494	3608	2232	701	3036	2369	1734	1173	183	826	791	1235	634	1372	247	1098	2276	1986	1186
ANXA5|308	18302	32029	42438	18186	67080	21104	11695	33183	33850	9693	33338	29626	24899	31749	46798	13015	15375	34604	18041	32162	736	7709	29183	15596	25036	17056	13076	32282	5751	14782	22222	9883	19393	66122	25093	14696	3542	22123	31064	12820	13070	42820	19521	65783	23661	30088	20433
ANXA6|309	6816	5045	6151	5485	5615	9152	3817	4721	3895	6177	11573	5602	8535	4327	7178	9376	5078	4172	5425	8560	1250	8609	2967	4818	5946	5102	3726	15222	8737	5876	10576	13584	5383	2814	12386	4814	2286	12400	10655	6534	2453	5668	3016	16385	10239	3433	3974
ANXA7|310	2638	2820	2851	3243	3427	3573	1621	2044	2353	1397	2593	3084	3277	2198	2463	5579	2818	3683	1960	3240	189	2897	6259	1587	3004	4581	948	3436	2767	3555	3948	6692	5061	4482	3610	3128	794	3950	3116	3341	2102	2706	2454	2787	4129	4837	2699
ANXA8L1|728113	0	0	0	0	0	0	0	0	0	0	0	0	0	0	0	0	0	0	0	0	0	0	0	0	0	0	0	0	0	0	0.44	0	0	0	0	0	0	0	0	0	0	0	0	0	0	0	0
ANXA8L2|244	1	1	0	0	1	1	0	0	0	0	0	2	0	0	1	0	0	2	0	2	0	1	0	0	120	0	0	0	0	0	1	1	0	0	0	0	0	0	1	1	0	3	0	1	11	1	1
ANXA8|653145	1	3	1	0	2	4	1	2	2	1	1	18	0	1	1	4	3	20	1	5	0	1	2	0	518	4	0	0	4	0	1.56	6	3	0	1	5	0	6	0	2	1	7	2	1	40	0	0
ANXA9|8416	44	38	41	48	55	29	30	63	68	87	31	54	55	48	80	78	105	62	45	52	9	149	122	47	76	92	24	37	94	28	69	100	102	77	16	60	16	41	65	92	50	39	60	148	31	95	31
AOAH|313	409	527	540	838	388	314	137	107	272	107	225	639	240	543	249	397	558	243	176	721	0	1090	499	221	799	554	117	114	272	361	856	289	3217	526	763	715	31	169	314	466	50	192	201	125	871	413	201
AOC2|314	33	15	21	9	18	23	4	24	41	58	12	35	10	34	25	40	59	13	13	40	4	84	16	31	42	31	6	11	54	7	20	54	108	31	4	38	4	44	31	28	49	43	54	51	27	13	46
AOC3|8639	34	161	80	94	54	54	25	37	99	34	30	149	77	50	54	131	174	37	121	154	22	101	36	32	101	24	14	80	107	25	98	165	743	57	38	55	7	88	44	68	51	56	201	129	225	79	291
AOX1|316	228	40	20	383	24	60	25	14	41	237	8	205	163	88	164	67	270	32	69	71	10	130	739	100	472	9	65	812	144	32	204	1	646	181	17	193	39	38	10	63	56	197	28	13	5510	458	87
AOX2P|344454	0	0	0	0	0	0	0	0	0	0	0	0	0	0	0	0	0	0	0	0	0	0	0	0	0	0	0	0	0	0	0	0	0	0	0	0	0	1	0	0	0	0	0	0	0	0	0
AP1AR|55435	497	646	462	1264	614	481	299	379	513	812	492	643	624	467	566	1155	667	574	287	744	119	1040	931	364	963	416	227	1218	858	560	675	688	1087	855	384	950	236	1052	508	843	500	908	1215	656	521	959	533
AP1B1|162	4971	6963	9511	6387	7486	5269	2880	3642	5206	5155	6740	8031	5265	5506	5586	6699	5611	1722	4974	9237	411	12299	1706	3434	11236	3554	3512	4095	6032	2785	5043	8544	22461	10314	4761	5275	1637	7800	8208	8409	2335	5131	9751	8569	9172	6970	6037
AP1G1|164	2199	3490	4721	3651	5900	2821	2205	3105	2683	1763	2568	3615	4861	3214	2707	3773	2721	2372	2234	5042	293	6314	2146	2145	4213	1989	1622	5213	3765	2376	4122	3985	5486	4808	1493	2901	1137	3379	4353	4142	4773	3185	4265	4767	2910	4218	2409
AP1G2|8906	404.81	457.21	472.47	645.89	387.94	819.73	121.16	753.94	736.6	232.7	262.5	623.23	275.8	286.27	832.04	495.1	367.4	305.25	156.7	711.29	355.82	1845.7	127.95	259.98	1238.4	420.04	224.4	275.55	630.43	202.44	579.46	838.37	819.49	406.71	80.86	602.83	58.57	587.03	272.97	366.88	376.09	1603.59	510.21	797.74	553.83	767.33	577.25
AP1M1|8907	2252	4189	5813	2646	6446	2320	1563	4238	4687	4610	3684	4208	4314	3189	4592	3240	2983	2137	3449	5739	784	3838	1490	2264	4038	2098	1511	4631	3431	2085	3985	2834	4168	5912	4003	2833	1001	5149	4141	3549	3129	4408	3819	4397	3580	2445	4092
AP1M2|10053	0	1	0	0	0	3	0	1	0	0	1	0	0	0	1	10	0	0	0	0	1	0	1	0	4	2	1	1	0	0	1	0	1	0	0	0	0	0	0	0	0	1	0	0	2	1	0
AP1S1|1174	3575	3248	2872	2513	3836	1754	1500	3225	4250	3624	4579	2858	4353	2265	3455	8248	2538	3870	2871	3207	313	1509	5654	3735	2613	3396	1629	4053	2595	3010	5162	1908	1652	3994	5253	3621	1187	3939	2048	1875	2105	2990	2689	3851	1438	3162	3972
AP1S2|8905	4246	7431	4565	1928	5982	1475	1106	3290	3497	1640	3689	4139	1774	1613	2217	2770	2042	5182	2115	4189	316	1954	7928	2959	5648	1848	1991	2795	1904	3431	4092	1980	3148	8222	6345	3885	419	3131	3327	2090	2839	2806	2080	4014	3861	8907	2644
AP1S3|130340	140	98	69	176	98	105	39	116	97	59	85	131	97	91	92	142	59	133	38	118	6	78	115	49	147	27	43	80	52	124	133	36	96	170	34	63	20	18	96	73	46	42	64	80	60	122	62
AP2A1|160	2974.85	5464.6	7857.03	3788.77	8631.48	4063.31	1318.74	5703.42	5892.2	2673.63	5419.24	4680.98	6115.49	7395.61	5055.69	6574.31	4808.42	1795.78	3367.88	7952.35	1267.61	5898.62	1033.87	2700.49	6793.07	2642	2747.95	4830.41	7129.87	1562.9	4705.89	7110.05	6438.59	8707.44	3838.97	3285.91	1290.15	4647.57	5876.45	5595.82	7638.68	6185.35	7438.53	8930.39	4450.47	2877.32	5323.47
AP2A2|161	2407	4291	6141	3481	6686	3686	2210	4824	4806	3791	5109	4169	3372	3507	5097	5594	2856	1530	2876	6551	432	2956	1208	2126	5814	1745	2112	5493	4833	1122	3805	4127	10876	5223	4762	3331	1068	3423	5066	3602	2395	5808	2926	5608	5617	3905	4649
AP2B1|163	10616	12187	17633	14978	21278	10928	6252	11982	10075	11811	14910	9565	18331	12432	12082	18940	14174	9017	10363	18408	1467	19257	7118	9353	9433	9056	7822	15668	20921	8077	16751	27069	14269	20454	9536	12389	5764	24897	15707	16650	15089	12803	15687	25806	7118	8696	11774
AP2M1|1173	11197	15185	20049	10742	22316	20554	9268	17536	12607	11547	17878	19620	19056	14449	21795	25491	14448	9906	9215	16647	1121	15950	10171	10251	26934	16755	7958	16568	16774	8991	17312	15593	19573	18787	14616	14110	8568	19376	17949	11727	11994	15168	16801	20433	19338	21075	12610
AP2S1|1175	3894	4555	4652	2022	5542	3094	1062	3724	5224	1374	3416	3715	3574	3455	4321	5807	2864	3409	2319	3071	371	2004	6849	3434	3494	5415	1346	4419	1967	3592	5331	2132	3156	5132	6320	4097	1392	3363	2923	2250	2324	3470	3581	3312	4007	4535	4832
AP3B1|8546	1092	1589	2576	1435	2769	1791	1187	1693	1206	1317	2697	2070	2128	2253	1639	1298	1224	1108	1441	2328	193	2458	975	880	2205	480	711	2399	1513	1381	1946	1687	2850	2741	1574	1207	360	1621	2035	2112	2204	1740	866	2256	2623	1871	1777
AP3B2|8120	739	1016	1016	496	1502	1030	222	871	1345	1023	626	688	2289	453	1007	2987	215	354	398	1428	17	1553	147	645	555	827	613	1171	3614	364	1195	938	507	1053	217	1462	339	1427	295	1166	338	1008	542	2206	93	717	397
AP3D1|8943	2416	6588	10643	5911	10758	4237	3033	6608	8651	7714	7037	7379	10039	8167	7750	5720	4740	2236	5796	12501	755	8285	767	2393	8052	1281	3007	6693	8786	1485	5269	5900	7900	11480	2710	4508	1677	9358	7651	6953	8037	7239	10671	11356	7805	4379	6287
AP3M1|26985	1628	1840	2152	1890	2932	1570	1059	1788	1652	1717	2494	1613	2749	1699	1617	2094	1676	1628	1231	2535	287	3346	1472	1282	2084	2681	874	2745	3374	1361	2967	2589	2455	2676	1419	2345	730	3133	2178	1943	1940	1672	2035	2311	1826	2518	1339
AP3M2|10947	1369	1474	1711	2625	2315	1548	689	1448	1503	1420	1901	1154	1755	744	1285	2745	994	1549	784	1199	219	1135	1300	733	1615	1170	519	2439	2559	1056	1682	2661	1292	1415	675	1235	468	1365	132	1264	1129	665	1320	1996	918	1384	973
AP3S1|1176	2246	1995	1147	1222	1219	2073	792	1198	1311	1245	1210	1767	1901	1383	1414	2845	1393	1603	1000	1386	205	1276	2686	1048	1598	1170	560	2817	1164	2097	2464	1282	1868	1867	2042	2080	392	1408	1352	1642	1060	2031	852	1288	2706	2635	1307
AP3S2|10239	3687.42	3019.25	3426.68	2216.54	4419.38	3258.91	2145.44	4377.94	3725.04	1782.04	4377.55	3472.19	4500.66	3235.04	2974.87	5924.71	3101.63	3293.28	2525.69	4541.17	350.82	3864.92	3279.08	2747.74	1951.23	3448.44	1622.33	4046.23	3990.62	2927.68	4405.14	4045.1	2931.2	4376.58	4033.08	4285.54	1324.84	5178.17	3170.38	3647.97	1637.13	3454.07	3533.39	5039.36	2841.45	3166.47	2937
AP4B1|10717	890.64	761.62	977.88	735.46	1246.71	632.97	402.86	1044.99	1036.61	749.38	933.4	870.41	997.71	896.8	1147.83	1121.9	632.49	665.92	329.48	1007.22	393.62	1512.51	778.83	631.89	1371.94	1208.17	375.22	1209.11	818.62	956.9	1137.04	916.77	798.57	792.61	798.51	909.47	277.71	843.01	824.42	675.88	778.74	1289.5	926.58	627.5	836.99	1605.76	933.26
AP4E1|23431	324	448	516	298	595	479	279	401	421	282	536	323	621	310	402	505	343	237	326	688	71	831	174	221	532	167	179	285	735	377	269	524	819	679	249	270	143	413	400	646	419	453	520	606	496	344	315
AP4M1|9179	1167.21	1060	1235.73	1207.95	1400.47	526.77	481.46	1431.39	1296.03	771.78	1359.87	1571.87	1330.4	741.75	1710.94	1334.1	755.29	1255.35	730.19	1031.4	191.3	651.96	1385.84	517.35	1749.11	1233.27	385.42	1670.66	557.33	1027.49	1176.87	550.01	591.13	1287.43	1518.64	903.53	266.13	991.51	989.89	552.9	594.08	2198.4	853	915.34	971.78	1091.66	1371.04
AP4S1|11154	127	269	222	149	378	223	59	196	349	102	409	223	184	192	133	432	77	403	127	259	34	274	222	110	267	367	109	180	270	196	378	290	200	455	96	359	22	541	282	245	339	185	121	295	160	585	147
APAF1|317	707	834	963	675	1110	669	388	717	676	1101	857	896	1210	812	878	1567	745	718	489	1200	174	3804	601	537	1134	787	328	1192	1743	761	1235	1072	1508	1044	343	1031	247	743	827	1143	978	918	875	1108	1068	1017	532
APBA1|320	718	737	641	980	954	1015	327	819	1043	2337	640	631	680	817	558	2831	872	240	597	2283	23	867	98	227	992	198	478	957	4023	245	1015	1811	1224	933	268	1149	264	724	701	1996	672	1318	671	946	303	644	219
APBA2|321	2600	3784	4407	2347	5887	2858	1408	6170	4217	5325	4397	2774	4550	2766	2849	8284	1884	2092	2982	6373	338	6966	763	2315	1655	2595	3288	4359	9719	907	4065	8196	2229	7028	2927	2378	1241	9619	4450	4711	2649	4551	5949	11928	1703	995	5093
APBA3|9546	401	817	1016	432	1336	300	227	756	1071	644	667	904	663	599	1341	464	613	630	425	1048	90	825	450	436	798	586	232	685	459	346	653	496	593	996	639	467	132	1216	663	448	854	929	720	858	858	547	1184
APBB1IP|54518	1179	1353	1284	3130	1833	554	1023	640	637	483	1126	1707	790	1680	1067	1323	1141	398	1529	2014	9	3946	599	619	1326	1485	1064	747	444	1361	1177	1661	6663	2455	1005	1844	215	476	1490	919	185	719	533	448	936	1733	632
APBB1|322	3786	3812	4202	4254	5473	3388	1542	4972	4641	5268	3980	3016	5539	3490	4858	11380	2898	2171	3537	5436	234	4063	1675	2614	2966	3388	2396	6288	8467	1345	5272	4669	4140	5269	3472	4783	1502	7567	4107	8892	2667	3622	3191	6658	1737	3257	2659
APBB2|323	1839	3066	3778	2636	6893	2040	1266	3131	3130	6159	2949	2525	4552	3005	2658	3090	2141	1595	2457	3173	95	8949	1710	2273	1662	3025	994	4027	6427	472	4887	4222	2730	4081	2645	4300	2369	11927	3629	4005	5253	3905	3738	5438	1860	2099	2983
APBB3|10307	892	742	1052	639	1058	642	456	1357	961	541	330	754	647	130	2403	1201	770	911	209	1626	193	2672	473	496	1318	636	416	718	1180	786	525	2095	711	586	152	784	263	751	635	561	638	1498	351	1083	545	1086	1159
APC2|10297	4151.91	7035.63	10289.2	6823.79	10978.5	2374.22	2865.28	13216.2	9860.45	17727.8	3823.67	6004.41	10253.5	7319.24	16606.8	4592.15	7499.47	2974.18	5945.94	12168.6	29.22	17453.4	1245.15	3579.82	4988.41	2147.53	5856.48	10829.1	21075.8	1782.05	3675.05	13454.7	8397.53	10454	1524.04	4880.06	2660.87	13631.6	8915.88	11767.4	2386.49	12866.1	12164.6	19654.2	235.4	2328.72	10669.5
APCDD1L|164284	3	38	2	0	2	1095	21	6	3	5	22	232	1196	106	23	5	21	1	12	169	0	2	4	10	75	1	5	4	5	23	35	5	18	119	108	2	0	0	392	11	420	12	2	1084	550	159	2
APCDD1|147495	4299	1450	1826	4615	4179	686	1525	2557	3129	3912	2847	2174	1636	3256	5322	3327	5656	1505	2328	2717	439	4169	4008	1802	1644	3306	1711	3850	2827	884	5381	4222	1643	3361	4193	15597	2568	7392	2663	3860	599	3159	2714	5222	2140	1388	3078
APCS|325	0	0	0	0	0	0	0	0	0	0	0	0	0	0	0	0	0	0	0	0	0	0	0	0	0	0	0	0	0	0	0	0	0	0	0	0	0	0	0	0	0	0	0	0	0	0	0
APC|324	2066	4070	4798	6207	5700	2824	2964	3657	2522	4326	3724	2935	7054	4537	5042	6240	3198	2272	2738	5730	254	5858	1968	1409	4100	953	1709	4317	11163	3031	4250	5393	8428	5396	1543	2387	1128	3153	4750	7171	3232	4390	2470	5228	1527	2832	2888
APEH|327	2360	4373	6823	3554	7221	2445	828	4179	2692	2340	4723	3714	4501	3487	3337	4483	2770	2139	2349	4103	559	3201	3037	2114	4290	3891	1424	3977	2411	2170	5609	3078	3503	4515	3121	2190	2212	4385	3909	2016	2248	4873	3934	4751	3067	3951	4305
APEX1|328	4164	5902	6887	3238	9416	3807	1639	8443	8190	8679	7745	6186	4722	5618	4289	5924	3002	7705	4181	7195	1184	9956	4192	6046	6971	17803	3202	4539	6346	4508	10409	5444	3416	8044	6251	9989	1458	11929	6139	4551	5273	8047	5442	8033	5135	7712	6127
APEX2|27301	613	755	1000	820	1007	1153	359	908	739	711	873	1010	1125	895	734	836	843	432	668	1009	221	1012	363	499	1975	704	371	981	461	629	1068	570	1419	873	622	681	212	1118	809	668	771	1074	1086	790	1152	1011	707
APH1A|51107	8664	8963	12162	7293	12792	4254	4902	10243	12334	9405	11884	8703	11030	9475	9115	7718	8619	9592	6900	9683	2145	8624	8110	7403	13264	9088	3833	11090	5039	7606	11240	6883	8778	12714	13553	8465	2695	13196	8769	6328	8667	11375	11787	11225	8176	10687	8566
APH1B|83464	1256	1273	1220	1109	1688	601	916	1863	1080	802	1942	1178	2370	1340	1042	1536	846	2026	796	1108	91	2213	1724	602	835	2335	475	1676	1364	1762	2017	1776	2163	1722	1381	1496	449	2307	1476	1255	2002	1476	1291	1962	793	1944	1020
API5|8539	2718	3872	4429	4042	5520	3445	2094	2933	4220	2772	3784	4278	4221	3486	2900	4036	2530	5015	2636	5020	110	4758	5909	2039	3695	3248	1597	4035	3858	3077	4776	2925	4538	5327	3285	3572	1277	1718	3325	3571	4270	3851	3046	4623	4247	6202	2422
APIP|51074	587.04	611.64	467.1	768.1	523.31	524.9	333.99	491.38	863.36	553.6	574.12	520.67	673.36	467.86	907.03	1058.88	482.56	795.21	325.78	624.64	32.9	675.68	1238.51	451.41	835.26	599.05	213.1	894.77	498.96	694	1033.73	537.82	915.3	752.97	526.07	873.5	172.6	968.2	582.26	735.13	513.61	817.96	458.4	426.23	773.59	1380.31	471.55
APITD1|378708	542.33	377.45	328.79	825.52	508.48	472.96	131	676.36	426.9	265.64	585.17	233.65	505.72	312.75	474.42	651.2	371.55	732.22	306.86	508.22	70.25	496.04	501.24	474.49	917.94	731.61	168.61	570.9	315.25	606.55	877.15	262.94	229.33	368.62	1474.24	581.89	170.25	383.91	597.33	381.09	186.58	761.44	344.2	315.51	225.86	1023.3	283.54
APLF|200558	23	51	60	181	51	107	36	127	116	50	171	135	131	93	105	63	47	66	49	141	24	124	95	33	119	36	19	120	61	106	277	19	120	101	61	79	15	121	41	63	22	196	20	140	166	157	48
APLNR|187	3866	12066	12169	4414	6307	17856	815	1049	4996	1444	1139	5110	2427	1484	9769	7322	15347	2408	6567	9542	77	2864	5782	7504	2584	5496	11636	12843	2124	15656	11575	7703	28402	2241	3705	4276	999	6188	4052	13775	1239	10269	549	4372	1327	2270	6204
APLN|8862	8841	4480	7542	6386	4036	5165	4109	3218	4421	4514	4106	3182	4054	6413	6133	3124	6912	2219	4493	3482	179	641	8269	918	6360	2535	1825	4938	922	8126	3823	1897	4302	3924	1441	2278	1263	4597	7574	6403	4749	6488	828	14124	6312	2783	11134
APLP1|333	4262	7311	4100	5857	4927	7322	1036	3250	4541	13266	3516	14248	7391	16409	4259	27200	6247	1842	10535	5964	256	6755	2279	2133	5780	4075	4299	5125	17402	1898	6303	6978	13130	7104	3849	19140	3286	4929	5850	37272	6503	9396	8195	6080	3162	5206	3812
APLP2|334	17090	24725	32535	18850	32258	20229	17832	24595	15968	14548	26835	34744	31680	36485	17039	24376	20847	12736	16072	35821	569	15617	12196	8395	36330	8813	12338	20918	18567	10633	27574	22454	41023	38389	22022	14498	5581	30803	26172	20913	23201	18531	25663	44084	29794	52252	19776
APOA1BP|128240	3998	3293	3331	3990	4540	1690	1138	5633	4329	3142	4263	2578	3797	2527	4959	5095	2766	6971	2547	2197	651	2187	11582	3119	4552	8285	1892	5794	2024	6097	7156	3963	2215	4425	12726	4781	1316	7062	3675	2409	1736	4115	7465	12137	2026	5245	4966
APOA1|335	6	12	14	4	13	5	3	11	18	3	18	6	5	0	13	14	9	10	5	8	1	0	4	12	6	26	5	12	3	5	9	2	7	9	2	21	1	26	4	2	6	5	8	4	4	58	16
APOA2|336	0	1	0	0	0	2	0	0	0	0	0	0	0	0	0	0	0	0	0	0	0	0	0	0	0	0	0	0	0	0	0	0	1	0	0	1	0	0	0	0	0	1	0	0	0	0	0
APOA4|337	0	0	0	1	0	0	1	0	0	0	0	0	0	0	0	0	1	0	1	0	0	0	0	0	0	0	0	0	2	0	0	0	1	0	0	1	1	0	0	2	0	0	1	0	0	1	1
APOA5|116519	0	1	0	0	0	1	0	0	0	2	0	1	0	0	0	1	0	0	0	0	0	1	0	0	1	3	0	0	1	0	0	0	0	0	0	1	0	7	0	2	3	0	0	0	0	2	1
APOB48R|55911	141	244	515	462	213	575	313	236	238	192	314	395	368	323	402	229	267	58	288	522	8	896	34	103	716	42	233	172	207	108	189	133	1242	610	300	187	47	105	361	518	61	461	91	381	602	592	239
APOBEC1|339	0	0	0	0	0	0	0	0	0	0	0	0	0	0	0	0	0	0	0	0	0	0	0	0	0	0	0	0	0	0	0	0	0	0	0	0	0	1	0	0	0	0	0	0	0	0	0
APOBEC2|10930	10	3	4	3	4	3	2	6	6	7	7	3	3	4	9	5	0	1	3	6	0	6	2	4	5	2	0	4	5	5	5	10	6	1	1	11	2	8	4	8	1	6	4	6	3	2	5
APOBEC3A|200315	4	18	27	6	4	5	11	4	6	2.7	17	33	9	1	14	5	18.08	11.16	2	48	8	5	8	4	41	12.21	4.74	1	8	3	26	3	132	25	7.43	11.23	0	4.17	14	2	3	2.32	1	16	24	15	4
APOBEC3B|9582	113	84	153	101	163	420	71	124	28	84.3	253	259	152	159	102	44	53.92	174.84	126	310	51	88	273	149	230	105.79	129.26	59	28	108	270	9	58	162	133.57	115.77	40	289.83	347	61	142	299.68	64	280	556	435	153
APOBEC3C|27350	333	435	394	722	284	487	220	258	108	83	1270	1416	482	418	441	204	288	220	294	593	42	450	472	227	476	302	308	177	142	587	500	113	1583	757	230	357	52	439	748	288	160	225	142	710	1030	943	463
APOBEC3D|140564	44	54	52	123	38	65	36	49	42	10	88	110	61	34	70	12	41	63	17	136	8	35	66	42	80	35	27	39	13	66	44	12	183	98	20	49	4	9	86	17	12	58	11	40	160	103	179
APOBEC3F|200316	141	144	111	228	119	205	48	103	70	21	360	276	174	147	217	58	123	125	50	228	14	131	254	65	225	61	83	80	39	185	111	49	358	258	83	127	12	73	283	80	110	164	52	146	301	426	278
APOBEC3G|60489	369	353	210	761	220	465	192	230	185	61	879	780	549	127	465	304	251	850	193	782	24	524	1248	361	504	536	319	186	95	790	706	108	1010	925	470	537	44	103	872	202	39	508	63	340	661	1103	823
APOBEC3H|164668	13	4	1	25	4	13	2	2	7	0	5	33	6	9	16	10	8	8	3	38	0	25	7	6	12	5	3	0	2	7	7	8	132	8	14	20	0	2	4	16	3	11	4	6	11	15	10
APOBEC4|403314	0	0	0	13	0	0	0	1	0	0	0	0	0	0	0	0	3	0	0	0	0	0	0	0	0	0	0	0	0	0	7	0	1	0	0	0	0	0	0	0	0	0	0	0	0	1	1
APOB|338	3	3	0	34	0	7	5	2	1	3	4	26	3	13	52	6	21	2	8	11	0	2	7	5	174	0	1	15	16	1	5	0	137	4	1	9	4	0	3	52	2	3	1	6	11	8	2
APOC1P1|342	14	7	4	6	6	3	1	1	3	2	2	4	3	0	8	8	4	8	6	0	0	24	8	6	8	33	1	3	1	8	12	1	10	4	5	17	1	8	3	2	0	2	0	0	3	5	12
APOC1|341	9177	7690	2760	4947	3612	6078	1876	1445	4522	1786	2727	6288	2046	2367	5349	6646	4006	7698	3196	2900	57	7042	12888	6176	3579	11244	909	3891	1112	6365	8267	1701	8747	6224	15174	13199	1047	3896	1999	7076	571	5571	963	1926	3022	18982	4224
APOC2|344	5736	6188	2710	2781	3451	1120	1147	983	1761	1047	1608	2201	896	1838	1232	5697	1934	3015	3881	1815	11	6922	6547	1754	2943	9159	1810	2028	471	4816	4645	1896	6934	3618	4254	5144	496	999	655	2803	295	1291	585	866	203	8532	2198
APOC3|345	0	0	0	0	0	1	0	0	0	0	0	0	0	1	0	0	0	0	0	0	0	0	0	0	0	0	1	0	0	0	0	0	0	0	0	0	0	0	0	0	0	0	0	0	0	0	0
APOC4|346	17	6	3	9	2	8	2	1	8	2	1	5	1	2	12	10	1	9	4	1	0	22	5	5	4	3	2	6	1	3	16	3	19	2	11	9	1	3	1	7	0	16	0	0	0	21	10
APOD|347	3474	4249	766	3367	1398	3528	304	7023	3109	4747	2517	4097	3625	447	1562	14354	4782	13675	5002	4629	221	7683	9196	13955	11103	6365	4574	2797	5977	318	7736	5560	7495	6149	2218	14158	4196	4557	2061	13821	777	402	9060	2357	8671	3528	1210
APOE|348	33165	81276	48864	59384	56184	39359	20904	28116	86869	21829	43795	62559	30011	16323	79928	48008	56527	49986	33924	42942	1039	68717	27042	30257	44813	51441	23886	54151	38210	27070	82330	234808	129669	73470	234795	68753	9370	84572	59603	68037	4136	39735	79050	26479	92050	57494	127109
APOF|319	1	0	0	4	1	0	0	1	2	0	0	0	0	0	3	0	0	1	1	0	0	0	1	0	0	0	0	0	1	1	0	0	1	0	0	2	0	2	0	0	1	0	2	1	0	3	1
APOH|350	11	1	0	10	0	0	0	0	0	2	10	0	1	0	61	0	0	3	2	0	0	0	45	0	0	2	0	95	0	19	2	0	0	1	1	1	2	0	0	0	0	0	0	0	0	1	0
APOL1|8542	315	807	509	1171	432	2905	757	313	666	196	871	870	488	289	616	396	558	466	351	3465	19	819	692	390	2464	512	1382	952	521	466	667	358	3731	3439	279	545	63	178	2824	607	127	539	288	337	2306	800	7625
APOL2|23780	1752	2691	2674	3182	1854	3772	877	1794	1459	970	2194	2613	2310	1165	3288	2136	1790	835	915	5545	77	2423	1510	1964	4594	1199	1796	1587	1216	1848	1533	2672	4282	6328	747	1447	550	1059	6814	3113	1181	2001	2192	2113	1960	4484	5861
APOL3|80833	308	515	371	995	200	865	177	142	315	233	735	588	422	419	635	385	318	154	222	2029	18	485	344	168	1049	160	402	297	273	429	447	445	1645	850	195	317	63	116	1207	651	194	424	290	253	871	663	809
APOL4|80832	6180	1722	2130	2276	2898	388	23	2947	1071	499	3905	741	2101	135	1038	1074	1466	2566	399	1187	15	669	4813	2781	1096	2863	1550	2889	250	722	2142	177	307	5678	433	2134	788	1344	2938	810	64	1402	2334	509	736	1572	4062
APOL5|80831	0	2	0	0	0	0	0	0	1	0	0	1	1	0	0	1	2	0	1	1	0	0	1	1	0	0	0	5	0	0	1	1	2	0	0	0	0	1	0	0	0	0	2	0	1	4	0
APOL6|80830	883	1788	2232	3457	1492	1633	683	573	628	468	3043	1394	2068	1050	1593	582	941	1310	743	5907	29	3600	1185	773	2334	442	2135	655	669	2727	1086	1091	5492	5453	542	1188	227	415	6247	1778	878	1340	1546	1632	2042	3196	4259
APOLD1|81575	2094	1103	2537	1271	3241.44	1316	1031.31	1507	1244.28	1573.07	2764	2587	1889.58	2385.7	1201.86	3385.02	1249.44	1015.44	2298.32	4889.66	92	2039.31	856.74	1141.95	3383.66	564.84	433.71	2731.8	804.3	795	1155	1290	2334	3825	3190.81	1337.84	593.01	1150.88	2212	1648.71	842.27	3704.08	1667.83	8663.74	1208	1634.45	2967.81
APOM|55937	180	97	118.19	173.48	172.14	69	76	218	217	83	247.25	102.11	183.13	142	246	137	119	191	162.24	86	14	148.14	370	136.21	122	436	59	162.14	66	124	207	109	68	131	279	121	50	119.08	147.12	74	122.25	305	95	175	70	90	82
APOOL|139322	98	191	293	339	455	156	104	78	9	162	240	203	208	191	58	170	267	240	131	368	36	438	107	111	375	299	78	171	425	132	253	239	400	479	21	139	92	350	251	279	280	227	327	287	218	301	118
APOO|79135	955	924	731	827	1150	887	496	913	817	604	1098	764	1043	738	821	1795	564	1295	531	773	83	545	1412	772	1284	1072	394	1346	573	1681	1346	720	422	1178	1623	1119	269	1130	713	580	628	963	855	1010	672	1201	1074
APPBP2|10513	1920	2231	2874	2719	3437	1604	1447	2035	2915	1893	3606	1680	2987	2818	2142	2724	2260	2571	1488	3174	379	4419	1832	1474	3465	1888	1112	3717	3720	1882	3392	2565	2528	3140	1947	2442	666	3333	2537	3256	3243	2512	2716	3163	1316	2916	1979
APPL1|26060	1468	2465	3150	3203	3689	1719	770	1918	1694	1969	2835	1699	3297	2432	1668	2006	1933	1097	1268.99	3018	407	4187	1405	1100	2867	961	998	2710.98	3620	1817	2930	3548	3242	3427	1529	1784.98	1457	2698	2621	2755	3166	2084	2770	3672	2426	3077	1317
APPL2|55198	2631	2252	2781	3604	3695	1136	1356	2166	2536	1805	2993	2110	3352	2633	3124	3377	2461	2441	1495	2194	236	6149	3714	1627	2683	2594	1041	4520	3077	2530	3567	5535	4185	4009	1736	2779	681	3312	2692	2610	1283	2295	3636	3387	1559	2955	1927
APP|351	27758	50343	82091	41555	87729	31756	27696	28183	34277	59623	94809	64841	73217	98030	48160	54525	41707	25163	38483	42273	7070	33566	33229	19369	74012	24103	28966	50174	57625	20847	40094	64232	47343	66988	37368	31528	8440	28779	57626	68193	54025	30937	86069	70361	60745	63022	62147
APRT|353	1538	1701	2025	1372	2116	1322	843	2438	1739	640	901	1996	2556	1357	1707	1565	1502	1739	1236	1437	77	1340	2188	1470	2218	3209	586	1860	472	1187	2521	846	1451	1880	1526	1571	551	1659	1680	1022	708	2631	1861	1580	1689	2701	2338
APTX|54840	1152	1058	1029	994	1469	1443	356	1187	704	1102	1192	945	1457	686	1099	1519	1076	844	623	1826	123	1325	1124	1084	1226	1823	551	645	593	1084	1708	684	697	1284	1468	1589	476	1531	541	799	854	1176	1434	597	723	1954	619
AQP10|89872	0	0	1	1	0	0	0	0	1	0	0	1	2	0	1	0	1	0	0	0	0	0	1	0	2	0	0	0	1	0	1	0	5	0	0	1	0	1	0	1	1	0	0	1	4	0	0
AQP11|282679	95	74	113	299	148	40	42	198	105	72	171	69	138	95	127	238	118	98	71	118	17	163	87	46	238	97	51	162	142	75	126	169	96	155	104	114	48	404	153	123	89	103	294	149	21	224	76
AQP12A|375318	0	0	0	0	0	1	0	0	0	0	0	0	0	0	0	0	1	0	0	0	0	0	0	0	0	0	1	0	1	0	0	1	1	0	0	0	0	0	0	0	0	0	0	0	0	0	0
AQP12B|653437	0	0	0	5	0	0	0	0	1	0	0	2	2	0	0	2	0	0	0	0	0	0	1	1	3	0	0	1	6	0	0	1	2	0	0	1	1	1	1	0	0	3	0	0	0	0	0
AQP1|358	97470	74533	6361	58366	31833	2248.08	24646	11151	27474	11529	22940.7	11887	22527	31319	104604	22416	39914	27360.7	56303.3	6835.83	1631	5956	54489	54457	14059	8552	18785	167640	9793	84255.1	67135	98934	9988	46532	96957	70447	12213	33377	77966	85771	2281.19	16254	1155.21	16390	10260	9043	34826
AQP2|359	0	0	2	10	1	0	0	3	1	0	1	0	1	2	0	0	1	2	1	2	0	2	1	0	2	0	0	2	0	3	1	0	0	0	0	2	0	0	2	1	1	5	0	2	1	0	0
AQP3|360	29	111	183	90	126	435	39	67	20	49	102	323	48	36	19	205	109	56	22	397	5	38	22	66	248	130	51	41	35	38	76	44	133	231	57	72	8	76	9	42	47	27	123	26	211	426	9
AQP4|361	52693	29975	42254	109757	52938	20498	14014	31879	20478	18832	29242	35890	20015	53071	101657	41131	44501	77328	41423	72059	264	11389	177338	16104	24022	21611	26545	68842	31176	67651	61693	45181	58580	97465	55165	35730	16498	48720	76040	37684	30069	70603	10291	90269	355	28488	75040
AQP5|362	16	109	44	3	28	22	155	625	13	30	392	235	340	127	753	143	12	525	116	42	24	1	361	250	23	3	189	362	16	191	269	1	35	652	60	160	145	2	20	45	28	269	2	179	37	12	226
AQP6|363	95	53	64	337	94	32	95	375	26	32	139	94	149	148	355	175	96	135	89	55	13	90	96	55	67	73	91	213	80	232	178	56	34	178	86	195	61	179	31	70	61	99	131	275	11	180	58
AQP7P1|375719	19	12	12	76	2	4	1	21	30	51	4	5	81	2	9	24	55	20	5	3	1	42	374	292	28	20	3	2	12	9	11	40	0	12	0	11	37	103	42	7	13	15	279	1	1	261	64
AQP7P3|441432	6	0	0	4	0	1	0	0	1	9	0	7	2	0	6	7	11	3	0	0	0	1	5	21	0	2	0	0	0	0	0	3	0	0	0	0	8	6	0	0	1	0	3	0	1	9	2
AQP7|364	0	0	0	4	0	1	2	1	3	2	1	0	0	0	0	2	0	0	0	1	0	1	0	0	0	3	0	0	2	0	0	12	1	0	0	1	0	5	0	7	0	2	1	0	1	3	0
AQP8|343	7	2	3	3	1	1	0	2	11	3	0	3	4	1	4	5	2	6	2	1	1	5	1	2	2	5	3	4	2	1	2	3	0	1	0	8	0	0	3	1	1	2	6	3	1	3	1
AQP9|366	347	1669	956	6	98	310	465	49	13	34	12	673	168	280	63	444	1180	136	155	148	6	39	131	35	864	108	14	121	130	215	536	7	5921	743	83	153	12	34	168	481	39	207	3	75	835	557	84
AQPEP|206338	11	12	15	13	10	5	5	14	31	6	6	21	11	6	30	12	5	12	13	16	1	21	8	9	10	4	3	18	8	8	16	16	14	15	4	16	3	7	9	4	25	24	5	12	21	13	10
AQR|9716	611	1011	1579	1127	1953	949	703	1123	803	857	1785	798	1989	1698	851	1021	720	673	905	1693	482	2019	471	636	1224	477	529	1042	1845	980	917	1161	1937	1844	825	612	349	1551	1424	1114	2380	1947	1866	1835	1050	725	798
ARAF|369	1476	2004	2816	1743	3022	2156	1026	2566	2231	1328	2366	2374	2848	1957	1838	1446	2205	1227	1277	2645	408	2564	883	1175	4086	1446	796	1814	1293	1802	2011	1245	2899	3141	2113	1653	599	3096	2520	1526	1694	3049	2390	2574	2980	2430	1759
ARAP1|116985	1572.93	2675.87	3646.84	4385.6	2530.79	2481.91	1860.92	3472.86	2329.76	2201.99	3954.89	3412.86	4792.87	3718.95	3369.77	2914.97	3053.8	1109.92	2511.95	4596.8	211	8305.17	613.92	1122.93	4737.65	1138.98	1641.73	2920.83	4107.79	1116.97	3059.95	2945.47	11580.1	3802.91	1415	1947.92	724.97	2456.99	3827.79	4269.91	2179.95	4273.78	3103.79	4549.9	3969.92	3489.85	2784.66
ARAP2|116984	904	2024	3365	2129	3414	864	1460	1365	849	548	1244	1063	3276	2774	1762	1282	1222	1162	827	2682	7	1252	678	444	1239	139	275	1849	1593	719	1494	1738	3274	3928	1394	618	203	1193	2500	3003	2250	2260	1122	3883	312	1413	1798
ARAP3|64411	1126	1638	2276	1058	3081	1046	1237	2682	1693	1191	3816	3150	3128	1302	4251	806	759	956	738	2646	287	1170	401	1237	2629	137	1436	2301	849	370	2101	676	1089	2483	892	608	289	501	3502	785	545	1776	522	3490	2167	2417	2982
ARCN1|372	3763	6184	7738	5823	8473	6561	3288	5005	4493	4330	6668	5817	7045	5299	3996	5401	3892	3461	4253	7485	2730	6700	3790	3349	6896	2542	2356	6757	5408	3443	6691	4687	7585	7511	4229	4344	1851	9975	6880	6423	7232	5806	7544	6254	7534	11079	3115
ARC|23237	3221	2290	4284	2068	12312	693	920	14813	7448	1433	21695	5919	7530	210	2469	3461	969	1320	2007	4395	16	2319	1034	2751	1921	583	1911	3023	324	109	3078	263	1020	5301	4359	1807	843	3698	6069	591	296	2739	1409	12267	193	1900	3105
AREG|374	62	129	30	0	1	8	2	3	2	2	14	1514	22	56	34	26	120	15	4	30	1	2	90	39	118	1	0	27	2	13	223	0	229	42	137	73	4	4	34	12	46	39	0	48	352	16	35
ARF1|375	12740	16474	17532	10883	18830	15891	7363	20056	14920	15092	16483	18431	20734	7436	10565	21128	12658	11873	9546	16420	5679	14243	12469	13783	24344	15078	6177	21473	11645	11716	16551	13155	17010	18521	18454	16164	5649	24196	16927	11328	13158	16817	12353	11174	23020	23226	14889
ARF3|377	8093	11837	15612	12567	15900	12047	6577	12713	7469	5388	12837	9382	18918	11122	10985	21563	8263	4246	8524	17169	673	7964	4223	6564	10229	5062	6753	11878	19964	9351	15760	17857	15312	18485	9623	11025	4347	13385	13023	10302	4896	6133	14245	24451	8595	9844	8306
ARF4|378	9589	12129	11956	10023	13801	14187	2692	7250	8869	6648	9691	12521	10219	8945	7336	12650	7790	8782	6010	9196	2620	6931	21030	8677	19331	11578	3376	14961	4529	9614	13090	5531	6615	9515	9574	10943	8324	11622	10033	7285	10923	8910	11736	7757	17751	26287	8225
ARF5|381	6364.79	6330.85	6554.87	4362.88	8130.95	5268.87	2772.68	9717.82	12115.6	5576.77	10440.8	6021.8	8957.71	4131.93	7966.84	12418.5	4592.91	7662.87	5077.91	5362.85	1183.91	3708	10130.9	4762.8	6432.73	9314.73	2879.78	8851.47	4577.65	6082.77	10437.8	3760.89	3412	7902.82	10679.8	9513.87	2043.85	10509.6	5669.82	3445.68	3159.79	6803.87	3927.88	8273.7	6309.84	6888.9	7875.89
ARF6|382	1355	3647	4040	1870	3780	4046	1245	2838	2797	1612	3239	4494	2399	3647	2167	1756	2692	1668	1930	4578	569	2604	1191	1369	5015	1447	1183	2063	2274	1881	3266	2010	5457	4356	1640	2375	480	2751	3384	2262	3021	3791	2657	3684	6863	3911	2500
ARFGAP1|55738	2156	3706	5393	2527	5326	3036	1266	6230	5711	3684	2641	3540	2592	1302	7284	3055	2249	1706	1686	5182	1377	5752	785	1944	4058	1578	1908	3469	3628	1293	2205	4866	2846	4325	2128	2118	864	7787	2867	2453	2483	3902	5589	3584	3650	2768	5645
ARFGAP2|84364	2387	3044	4150	3082	4767	2643	1537	3874	3775	3381	4548	3443	4281	3251	4150	4826	2192	2457	2509	4475	362	4964	1928	1791	4314	3296	1774	4795	3987	1973	3742	4091	3844	4770	3911	3259	1209	3916	3762	3951	2627	3813	2467	4412	2605	3460	2820
ARFGAP3|26286	1437	2110	2131	1829	2120	1830	567	1297	1178	1871	2613	2216	1531	1013	2076	1613	1072	1142	793	2613	333	1855	1863	1177	2178	1025	674	1859	1264	1985	1910	1758	2310	3581	1777	1950	496	2488	2460	1620	1351	1403	2034	2765	3459	4389	1808
ARFGEF1|10565	989.15	1592.17	2607.41	1949.51	3453.31	1717.39	989.36	1521.26	1389.56	1337.25	1980.47	1709.21	1678.48	982	1433.16	1537	1199.34	1192	896.43	2648.66	306.77	2898.99	994.2	747	1764.26	736	644	1637.58	2404.15	1120	1576.36	1924.12	3058.37	2890.56	907.28	1183.27	673.26	1466.19	1536.13	1550.68	1005.39	1461.62	1677.09	2030.54	2098.3	2154	1104.37
ARFGEF2|10564	721	1195	1738	1791	1979	1541	640	1095	773	1173	1164	1140	1177	809	1067	1785	1074	925	687	2397	382	2654	493	433	2106	423	434	1261	2956	938	1093	1841	3220	2070	847	819	323	1324	1225	1913	1299	1279	1770	1495	1425	1633	894
ARFIP1|27236	1180	1442	1700	1763	2106	1055	926	695	1155	658	1781	1556	1886	1320	1461	1444	1284	1784	883	1475	139	1328	2564	1086	1416	1383	563	1951	870	1687	2206	1064	1891	2130	1517	1501	358	1290	1458	1382	906	1308	1243	1286	1284	1999	1370
ARFIP2|23647	2190	2265	2461	2031	2677	1850	861	2883	2542	1868	2413	2055	3021	1510	2680	3437	1631	2415	1253	2189	130	1315	2345	1472	2224	3146	987	2335	1339	1547	3192	1944	1460	3012	2708	1990	913	4684	2479	1890	2008	2324	1375	2618	1673	3163	1964
ARFRP1|10139	656	1452	1827	1001	1754	1113	579	1852	1293	1389	1048	1260	1476	1022	2567	1324	967	677	696	2003	206	1295	277	617	1367	483	508	1335	939	643	1104	1261	1295	2243	1544	862	263	2560	1196	1020	1276	1601	1448	1265	923	985	1588
ARG1|383	9	15	10	1	9	3	0	1	0	0	1	29	0	12	16	7	16	12	1	2	0	1	7	3	29	1	0	15	3	1	10	3	176	27	5	4	2	1	5	0	2	5	2	17	3	3	8
ARG2|384	407.06	660.91	378.71	394.51	479.19	532.09	210.88	201.61	274.8	753.07	272.87	477.64	357.91	389.13	321.65	1075.85	567.74	454.62	313.47	382.56	70.55	481.63	933.87	315.43	820.39	477.1	150.03	459.24	470.7	442.45	1004.24	920.42	1018.34	548.85	294.1	986.44	139.61	1074.65	366.31	796.6	350.89	382.04	740.76	324.84	452.06	901.24	231.63
ARGFXP2|503640	0	0	1	2	2	2	1	0	0	4	1	1	1	0	1	0	2	0	2	2	1	4	0	1	3	0	0	0	7	0	0	5	3	2	0	2	0	0	3	1	3	1	2	2	1	0	0
ARGFX|503582	0	0	0	0	0	0	0	0	0	1	0	0	0	0	0	0	0	0	0	0	0	1	0	0	0	0	0	0	1	0	0	0	0	0	0	0	0	0	0	0	0	0	0	0	0	0	0
ARGLU1|55082	5243	3187	4407	2529	6169	2336	3146	2498	6941	3092	2812	4464	3931	666	8078	4386	2062	4904	1133	5352	949	13526	3396	2479	7523	4038	1629	4929	4821	2412	4198	6199	2582	2795	691	3500	1038	2874	2758	2046	2921	3814	3171	5017	2538	6211	4550
ARHGAP10|79658	248	248	297	292	249	435	109	142	181	241	452	654	581	334	269	302	412	83	148	376	112	422	193	265	569	271	128	481	131	103	402	348	386	275	754	299	100	923	293	268	165	534	803	407	1106	331	205
ARHGAP11A|9824	329	564	934	240	1131	1034	449	1245	757	954	1064	707	1081	566	495	689	475	336	674	1284	269	2189	240	709	842	189	438	685	1559	281	713	141	259	913	566	430	462	627	731	1316	1025	1518	849	1376	1203	584	439
ARHGAP11B|89839	5	19	33.33	7	50	30.19	17	36.46	20	22	82	29	63	17	15.14	10	18	4	27	55	10	132	2	21	65	11	23	51	97	14.15	28	3	21	77	8	14	15	44.19	37	57	81	91	33	65	50	38	22
ARHGAP12|94134	1288	1285	1604	2693	2011	772	677	972	1304	846	2954	1267	1237	1097	1674	1767	1364	2128	937	2384	96	3545	2032	862	1373	4012	721	1438	1895	2735	1803	3188	2784	2137	1250	1328	312	1880	1529	1623	1578	1023	1409	1829	1346	2939	1003
ARHGAP15|55843	305	257	193	427	208	248	89	68	191	42	222	291	146	176	156	281	183	192	148	303	0	277	507	194	251	214	97	127	41	359	379	107	656	301	422	353	15	149	143	175	20	149	226	123	331	565	142
ARHGAP17|55114	1071	1507	1875	1954	1831	1449	915	1895	1961	1576	954	1857	2326	1375	1782	1548	1329	650	1192	2081	230	3046	479	1003	1861	977	888	2436	1750	624	1799	1769	2715	1711	840	1501	441	1731	1980	1891	1099	1831	3320	1866	1954	1494	1094
ARHGAP18|93663	1588	1502	1402	1036	1037	1179	719	471	582	367	975	1675	817	1100	734	778	871	969	591	1086	49	760	1678	563	1733	378	302	2089	220	1256	1853	257	3865	2566	1720	1008	154	411	950	848	295	786	297	943	2450	2751	718
ARHGAP19|84986	414.08	510.05	812	545.06	842	513	386.08	1633	652.21	673.14	842.86	520	2117.38	455	600	446.55	726	269	610.11	1387.27	144	1483.59	116.11	324.5	631	284.49	237	1004.08	1151.91	273	945.75	918.22	1021	2361.09	607.76	426.27	216.17	652.9	893	878.32	1367.05	807	1169.68	984.5	559	685.5	320.14
ARHGAP1|392	5122	4927	6486	5471	5774	5235	3709	5981	4767	4585	5019	6304	7723	5938	6702	5196	5270	1897	3888	6390	300	7739	1378	2527	6818	2048	2741	7124	5260	2380	5301	5917	11038	5845	3275	3528	1362	4381	8138	7881	3418	5492	3678	10324	5783	4709	4313
ARHGAP20|57569	255	311	277	371	413	199	211	160	640	171	357	326	433	534	242	404	222	337	225	1207	43	484	291	209	315	73	93	165	527	299	830	172	530	392	168	232	41	372	623	298	587	130	477	633	158	923	641
ARHGAP21|57584	3905	4864	6246	5812	7817	4571	2539	5381	5899	4569	6859	4389	6998	5818	4920	6644	5040	2761	3578	6955	155	13721	2250	1900	5842	2456	2597	6248	15258	2093	4718	7580	11330	6448	2114	3418	1046	5829	5260	16308	9823	8022	4484	8691	4823	7277	4228
ARHGAP22|58504	186	204	244	335	242	518	113	187	320	324	309	513	221	397	268	668	398	81	373	402	16	1261	82	179	298	227	203	117	447	164	291	535	975	449	168	546	108	693	285	1281	85	228	324	262	930	394	99
ARHGAP23|57636	1187	1773	2578	2187	3237	2172	620	3169	3438	2244	5470	2177	2956	2311	4976	4584	1935	673	2883	5387	244	3598	273	1155	1939	613	1559	1679	5665	348	2527	3358	3771	3294	867	1960	531	2619	3273	9629	1115	1963	2307	5682	2202	1311	2594
ARHGAP24|83478	379	422	280	1198	238	600	131	148	324	482	311	815	218	530	386	601	597	162	382	358	55	588	352	121	567	257	136	363	502	454	545	872	1650	415	311	430	96	214	223	843	39	560	1284	309	1640	409	174
ARHGAP25|9938	389	536	623	1102	435	467	510	590	434	206	526	482	981	407	632	795	440	348	495	978	20	1573	462	242	484	251	511	785	289	446	1203	411	2839	1037	673	509	94	289	440	397	54	362	485	584	916	682	824
ARHGAP26|23092	809	1138	1315	1095	1492	1063	638	768	788	488	1421	2128	1063	1389	1011	1846	1103	879	804	1819	65	1555	518	383	2451	245	560	1152	2782	554	922	1383	4672	2517	803	939	157	551	1147	1135	844	1325	725	3535	1692	1295	1467
ARHGAP27|201176	558.84	721	852.97	853.96	737	562	292.91	579	813	242	535	915.89	471.96	482	1116	611	775.89	304	396	985.89	17	1544.98	322	269	1523.98	306	376	445	446.95	475.69	592	895.85	2540.66	917	288	606	98.79	353	759	543	110	746	501.71	455	833.92	985.86	517
ARHGAP28|79822	49	32	21	66	18	19	9	1	12	250	11	140	24	25	5	133	174	25	22	63	889	110	44	45	22	79	9	133	51	14	95	207	16	12	4	135	25	147	8	71	3	9	43	40	69	11	1
ARHGAP29|9411	1358	1882	1664	822	1435	1304	1323	917	1009	410	1849	1986	1310	2767	682	1147	1330	1402	790	1697	194	316	1268	563	1420	524	344	821	670	1097	2399	935	2774	3660	770	431	212	425	1434	1201	1929	2072	655	2597	2751	1873	1735
ARHGAP30|257106	548	1002	1266	1195	605	745	500	374	540	287	543	1256	681	1077	786	872	1052	226	735	1751	15	1860	220	292	1859	250	347	261	411	413	1013	618	6281	1535	571	667	107	343	854	1165	185	644	320	362	1903	1627	382
ARHGAP31|57514	1755	1991	4659	3380	5337	2014	1200	2689	1631	2921	5325	1978	2828	2307	1543	1869	2136	960	1706	2990	312	7546	1134	1522	2355	1454	1366	3578	2942	566	2774	3158	3279	5482	2427	2317	2581	8319	3823	1787	1025	2431	2397	6758	2212	1981	1885
ARHGAP32|9743	778	1234	1862	1944	2179	1790	963	1216	1909	1554	1774	822	1936	1240	1479	1997	961	711	851	2508	152	4332	284	528	1960	514	816	2278	7247	315	953	6321	2012	2259	702	878	334	3049	2092	1935	1917	1946	1967	3562	1077	1674	1786
ARHGAP33|115703	1563	1635	2418	1234	2946	548	644	2334	3658	4322	1352	1568	1853	1715	2945	3625	1935	422	1299	2275	245	7182	253	1584	2263	1181	1361	2344	4399	254	1957	2544	605	1904	675	2581	1541	2790	1948	2530	1925	3702	2668	4179	674	1115	1658
ARHGAP36|158763	85	310	14	426	68	70	9	21	89	23	43	645	8	226	120	49	10	126	25	185	71	276	71	18	31	78	37	211	57	5	30	475	48	9	11	77	19	116	34	306	8865	180	4	187	106	337	14
ARHGAP39|80728	466	793	1426	1952	1602	651	367	1435	1169	1239	834	690	1210	468	1039	928	1134	235	917	1126	132	1350	86	558	869	209	634	541	1032	131	724	876	916	1433	310	939	499	2781	1344	1204	355	1532	1155	937	358	414	380
ARHGAP42|143872	217	545.89	671.7	394	741.88	162.94	315.89	422	312	411.73	1273	417	766.93	483	277	354	301	267.41	372.87	733	72	427	508	188	236.92	90.62	189.92	405	290	155	415.84	481	645.86	669	223	148	82	590.57	521.93	309	758	393	460.87	954	281	473	476.97
ARHGAP4|393	745	1063	1161	1363	683	991	539	688	873	256	563	1286	641	875	1373	839	1149	316	617	1733	22	2109	272	416	2087	425	442	520	426	669	961	1010	3915	1372	522	712	122	472	692	969	188	1156	543	634	1712	1754	725
ARHGAP5|394	1460	2580	3202	4581	3908	2421	1602	1447	2348	2898	2848	2537	2939	4795	1934	2311	2296	2764	1812	3797	449	6780	1395	1139	4711	1031	1324	2336	6365	2797	4479	4994	6208	4420	1219	3700	710	3016	5263	6103	3682	5417	2933	3748	2745	3400	2452
ARHGAP6|395	203	259	367	636	496	123	249	43	402	121	471	431	268	372	611	348	221	108	157	244	55	517	139	80	585	61	124	509	133	235	272	820	779	181	426	213	43	313	755	354	33	85	269	301	562	986	683
ARHGAP8|23779	7.19	5	1.42	8	1	26	8	13	23	2	4	7.29	3	4	1.13	22.16	4	9	13	5	17	22	9	3	1.11	13	4	11	13.88	6	8	15	9.96	15	8.3	17	1	2.14	6	20	0	21	2	26.55	1.17	21	6
ARHGAP9|64333	435	646	615	527	354	326	177	271	263	176	285	578	263	429	612	355	439	179	298	678	8	1095	241	197	728	269	206	160	158	471	484	268	1894	609	313	653	44	122	447	298	77	333	224	260	829	862	330
ARHGDIA|396	7172	12087	15377	7933	15979	14235	5658	14106	15656	8496	11780	14120	12838	9352	12653	14938	11923	5548	9438	15681	1389	10490	3851	8703	20093	10090	6087	14572	8735	5790	10854	9654	14248	17470	13288	9684	3638	19146	12794	11863	6584	17155	16945	16025	16050	12821	13043
ARHGDIB|397	8428	8155	6437	5062	4976	4983	2438	3883	4236	2505	5138	6708	3415	5323	4643	6888	4667	3131	5314	9147	132	6224	7508	3780	7115	4991	2341	5035	1392	8024	9210	3435	16776	7485	5208	8876	1278	3706	5067	4314	721	5060	2548	4091	5929	11780	4438
ARHGDIG|398	151.74	230	163.36	73	413.07	632.55	8	98.57	300.37	299.47	58	55.06	81.45	0	158	3576.86	34.36	273.34	68.65	533.51	5	219.12	96.93	70	55.93	410.69	116.38	293.51	1168.56	36	61.12	377.14	71	77.07	20.06	575.39	46	44.58	43.33	553.86	193.75	64.76	74.39	111	8	151.26	193.5
ARHGEF10L|55160	1549	2406	2789	3924	3447	1234	1160	2726	3833	2127	2590	1137	3050	2956	4358	1313	2589	1149	1404	3053	69	5663	431	1055	4134	1230	923	2288	3729	1042	2138	8739	2523	2832	1621	1245	531	4764	5990	1889	1274	3535	3400	3792	1260	1679	3413
ARHGEF10|9639	1469	936	1678	2396	1322	2042	1160	1403	2119	1091	665	1488	1509	1001	2249	1204	2155	870	1723	2303	430	2652	891	612	2326	408	466	2003	1762	761	964	1370	3809	3150	724	1222	467	1283	2235	2986	576	2818	1368	1494	2084	1457	1314
ARHGEF11|9826	935	1659	2166	2146	2382	1925	1006	2465	2012	2482	2489	1744	2974	1267	1741	19455	1428	718	1271	3190	660	3596	255	1050	3529	730	1070	2387	5265	798	1652	3350	3977	2587	758	1229	512	3222	2427	1982	1632	1881	2021	7768	2036	1853	1720
ARHGEF12|23365	2486	4652	7673	6777	8545	4434	3728	4887	4172	3994	7185	4208	8378	6125	4213	5770	3153	2268	4148	9668	538	7275	1409	1604	5578	1155	2535	5862	9964	2291	4952	7017	6832	9394	2918	2488	1239	5648	6924	5469	4593	5594	6803	12011	3815	6273	3751
ARHGEF15|22899	250	342	359	187	339	205	86	260	526	256	270	207	156	181	450	290	250	20	211	335	8	140	62	63	207	71	160	375	190	54	490	335	435	260	92	102	82	206	316	219	16	368	359	446	375	103	345
ARHGEF16|27237	6	14	7	55	17	37	2	17	18	82	5	18	12	13	8	22	83	2	30	10	5	67	3	41	45	96	4	2	23	5	12	12	7	7	8	224	85	38	4	100	7	10	36	28	29	12	14
ARHGEF17|9828	1388	2599	4379	2461	3122	3251	1112	3302	2988	2179	2938	2934	2697	2308	3360	3237	2706	976	2360	5121	249	4737	543	773	3527	1272	2676	2573	5437	557	2777	7196	3946	3675	747	1335	688	3996	5608	2432	1389	5976	3302	4044	2262	1410	2553
ARHGEF18|23370	848	2148	3218	1843	3418	1159	836	1965	2551	2347	2073	2163	2913	3063	2046	1407	2010	795	1689	3827	365	3095	337	896	2238	507	910	2070	2520	476	1625	2238	3232	3711	924	1124	441	2681	2381	2665	2617	2000	2878	2960	2064	1210	1679
ARHGEF19|128272	163	102	95	179	54	156	86	96	76	37	67	123	215	53	68	92	100	69	70	63	173	222	80	123	583	154	32	164	77	47	156	50	125	72	48	102	28	70	116	61	35	98	32	18	142	107	58
ARHGEF1|9138	1786	2393	3738	2581	3452	1748	1143	3239	6070	1070	2309	3551	2840	1930	5094	1579	2463	945	1271	3406	530	5184	533	1213	4884	1170	1138	1980	2139	909	2056	2941	3545	3270	1067	1605	546	1663	2457	1972	1606	3685	2311	3688	3773	2384	3607
ARHGEF2|9181	2637	4907	7234	3397	10111	3022	2008	4038	7968	8780	6377	4586	5409	2289	6103	4512	3234	1703	2208	5397	1484	8237	1212	2640	5542	1709	3518	5363	7630	922	3273	4606	6853	4181	2951	4025	929	6268	5151	7596	1906	8165	17333	6406	6020	4090	4087
ARHGEF33|100271715	28	21	16	49	14	21	9	43	24	21	13	25	24	3	32	90	13	27	11	33	5	44	16	16	21	26	8	29	60	19	18	29	25	23	6	19	5	15	11	21	6	18	13	18	10	22	15
ARHGEF35|445328	6	13	18	22	9	41	6	12	6	11	7	24	7	7	10	24	25	1	14	26	95	5	3	0	12	5	3	16	20	3	17	16	100	26	6	8	7	1	11	53	2	10	75	13	6	19	24
ARHGEF37|389337	326	220	334	816	277	250	319	317	288	388	716	570	886	546	716	1198	713	223	666	291	15	432	104	74	693	90	106	674	1007	309	432	1098	2280	628	147	629	51	534	971	3506	676	480	73	442	531	266	297
ARHGEF38|54848	0	0	0	0	0	0	0	0	0	0	0	0	0	0	0	0	0	0	0	0	0	0	0	0	0	0	0	0	0	0	0	0	0	0	0	0	0	0	0	0	0	0	0	0	0	1	0
ARHGEF3|50650	1328	3395	4569	3138	5302	1755	768	1447	2549	1899	2325	2669	2828	3226	1470	3073	2247	1871	1434	3009	241	2873	2209	1446	3145	2073	848	1383	1991	2277	2097	1670	3874	4684	1378	1960	945	3096	2624	2790	3945	2606	2721	2574	1164	3533	1891
ARHGEF4|50649	1665	1941	3186	5228	2922	1530	803	3870	6268	1422	1702	2531	4073	4066	8264	4945	4203	1209	2136	4782	407	3895	831	942	2483	884	2084	3701	5002	770	2006	4087	2205	2360	539	1724	1503	5833	2997	2399	2508	6450	7785	6841	275	1110	4440
ARHGEF5|7984	7	13	15	27	5	179	19	11	7	5	8	46	8	16	12	26	70	8	17	34	93	10	4	2	21	7	1	11	6	2	26	19	107	18	4	8	4	7	8	174	6	17	10	16	10	41	9
ARHGEF6|9459	5610	6991	9055	6209	13465	3256	3755	4315	4201	2600	8406	5317	5156	6589	4794	3582	4478	3751	4324	8375	51	9223	2418	1964	7515	2238	3751	10628	3093	3320	6544	9795	6364	10714	3056	2349	1274	8000	8060	4043	4395	6470	8941	12501	5193	7598	3443
ARHGEF7|8874	3550	4276	5121	1767	6872	2593	1852	2870	7113	7706	5018	3119	4382	2136	8518	6252	2000	2790	2645	5769	501	12273	2100	2469	3454	5217	1955	6091	8808	1211	4896	7319	3050	3114	868	5944	2073	5974	4778	4783	2952	3362	5650	6371	2129	2621	4517
ARHGEF9|23229	1828	1472	1319	2861	1848	2587	784	1783	1207	3913	2025	1284	2636	1765	1384	5130	1927	1286	785	2722	337	3055	873	1901	2276	1260	1508	3350	7224	1520	2937	4709	1654	1332	865	2445	878	4171	2018	2788	1517	2042	3338	3194	1057	1782	1222
ARID1A|8289	1960	3742	5542	4139	5869	2354	2051	4892	4009	5548	4464	3335	6063	3712	3983	2838	3128	1255	2429	5864	1111	9539	648	2067	7995	1177	2213	4900	10306	1166	3106	5465	6069	5634	1584	3207	1293	4590	7789	4923	1923	4499	6025	6580	4123	3215	2786
ARID1B|57492	987	2131	2548	2014	3001	2010	1075	1277	1867	2877	1481	2036	2023	2230	1452	1850	1944	632	1446	3275	745	5818	695	1168	3750	463	953	3046	5634	685	1306	2688	3538	2943	741	1632	648	2746	1407	3157	1447	2791	3192	2309	2992	1599	941
ARID2|196528	594	905	1339	944	1677	677	626	1005	1052	684	1362	768	1729	775	946	637	768	1096	547	1421	185	1650	644	519	1040	719	371	1624	2199	1215	1026	1082	1251	1455	587	782	308	1351	1194	785	637	563	1096	1595	869	936	693
ARID3A|1820	62	147	154	69	95	122	60	84	59	110	59	150	133	97	59	139	128	66	76	214	59	157	17	44	164	26	56	42	108	39	84	65	644	166	31	59	20	73	133	105	183	204	69	152	264	142	67
ARID3B|10620	176	177	205	116	170	114	88	287	346	103	116	179	190	152	326	163	111	86	114	310	479	297	37	89	266	43	80	132	319	61	143	202	376	212	50	142	39	174	215	129	180	369	136	180	180	145	191
ARID3C|138715	2	11	1	3	5	2	4	1	6	4	0	3	4	3	1	9	1	3	3	4	0	6	2	1	2	3	1	6	2	0	10	0	1	0	0	0	1	0	0	2	7	13	1	0	0	2	0
ARID4A|5926	402	830	868	628	942	689	343	857	656	1096	1200	670	908	711	693	924	665	691	519	1295	87	1511	384	467	1025	421	339	669	1853	456	1702	1402	1401	1210	221	843	101	791	884	1258	677	840	546	1536	693	909	590
ARID4B|51742	752	1293	1340.23	1440.78	1451	1093	774	1460	1215	1618.81	1407	1274.04	2358.79	671	1302	1205	1058	771.1	699	1738.92	425.09	3155.33	779	864	2138	429	555.55	1840	2653.37	978	1590	1711	2236.25	1913	583	1382	342.89	1179	1133	2298	1458	1281	798	1851	1350	1928.18	933
ARID5A|10865	1558	2365	2101	958	1391	1203	1036	1776	1643	683	1897	2506	4299	1376	2423	1758	1599	1171	1143	3007	174	1216	790	1876	2673	890	769	2061	435	1498	1408	860	2504	4768	1139	883	236	2259	1652	1130	979	1274	1668	2293	2221	2637	1918
ARID5B|84159	988	2342	3747	1533	2363	2310	1752	1340	672	1417	2944	4191	4380	4223	1386	1343	2516	914	1117	3130	90	2833	523	841	3344	404	418	1963	1354	902	984	2039	3424	7042	731	1335	178	1458	2291	2287	3487	3189	1800	3220	6406	2480	970
ARIH1|25820	1238	1921	2579	1858	2636	2780	1429	1858	1842	1211	2199	1586	3227	1747	1466	2227	1361	1407	1366	2793	496	2670	1361	1193	1836	989	847	2728	2710	2116	2249	2565	3057	3003	1399	1684	527	2476	2568	2054	2657	2819	3272	2758	2178	2712	1369
ARIH2|10425	2984	3867.74	5099.76	3596.36	5589.93	2799.92	924	4166.61	5416.87	3140.63	4155.65	3744	4186.7	2145	6895.8	4033.81	3098.24	1829.48	1901	5449.74	947.96	5723.66	2027.14	2437	4988.91	2189	1652.86	3883.38	4162.79	1717.52	3991.58	3529	3054.53	3924.77	1215	3381.79	2124.45	4330.32	3062.56	2773.82	2891.24	4958.36	4072.79	4591.43	3330.88	4309.75	5253.83
ARL10|285598	52	158	232	127	392	117	48	124	71	157	167	109	193	55	88	282	158	82	79	294	18	524	39	75	206	90	92	113	724	31	197	144	196	235	81	77	69	301	161	184	136	116	86	307	103	164	84
ARL11|115761	205	230	148	162	101	159	70	56	115	28	80	215	86	123	87	211	157	168	130	157	1	259	298	60	185	252	65	55	38	247	232	61	947	298	139	225	14	50	140	93	27	109	45	35	256	498	115
ARL13A|392509	0	0	0	0	1	0	0	2	0	1	1	0	2	0	1	0	0	0	0	1	0	4	0	0	4	0	1	1	0	2	0	2	1	3	0	0	0	1	0	0	2	1	1	4	1	0	0
ARL13B|200894	278	542	809	1581	641	486	424	571	480	322	626	599	635	675	509	470	769	490	420	721	48	674	512	317	903	201	189	928	389	599	906	490	578	960	555	336	266	486	334	490	1134	1446	757	846	457	1019	250
ARL14|80117	0	0	2	0	0	1	0	0	0	0	0	2	0	0	1	0	0	0	0	0	0	0	0	0	3	1	1	0	0	0	0	1	0	0	0	0	0	0	0	0	1	0	0	0	0	0	0
ARL15|54622	280	348	254	315	352	174	113	193	279	633	318	390	350	194	223	781	371	376	192	396	16	579	596	345	430	317	98	443	498	382	827	310	545	273	311	626	168	309	219	405	68	170	214	354	386	329	180
ARL16|339231	1716	1679	1322	803	2023	697	403	1597	2405	826	1491	1235	997	829	2711	3111	1167	2995	881	1086	206	904	4414	1325	1568	4008	641	1926	886	1443	2150	1659	677	1795	3687	2208	680	3182	847	949	829	1362	1274	1115	929	1438	1535
ARL17A|51326	136.54	167.58	198.36	150.46	256.51	98.99	87.24	140.29	232.25	116.64	169.77	113.53	75.85	74.09	265.15	254.51	104.93	107.96	52.22	291.84	36	580.08	127	108.75	211.97	150.15	70.5	134.25	225.12	127.87	130.8	253.78	106.47	133.77	68.79	158.75	45.76	237.92	73.35	69.37	215.11	250.72	147.81	279.52	53.26	132.9	137.09
ARL17B|641522	2.05	4.5	8.57	8.55	3.24	1.06	6.23	7.35	5.15	5.36	3.73	1.04	3.47	1.09	3.39	4.6	1.07	2.04	0	3.16	0	32.92	6	2.25	6.72	3.3	2.11	2.05	8.56	1.18	4.33	7.48	3.37	2.21	2.21	10.57	1.07	4.18	0	4.29	8.24	4.28	6.19	2.48	1.08	2.1	5.28
ARL1|400	2768	3134	2683	3267	3474	2647	1616	2034	2562	1643	2738	2658	3442	2592	2779	4269	2090	6100	1601	2777	379	3302	7784	1531	1895	2857	992	4328	2093	5937	4119	2610	2569	3966	3264	2666	589	3816	3477	2525	2427	2420	2884	3057	3347	5671	2447
ARL2BP|23568	5101	5713	5167	5915	7205	3105	3076	6941	6414	4555	4528	4821	6837	4482	4399	6126	3381	7983	3268	5640	342	4809	9511	5709	4268	8211	2467	7185	2394	5263	7475	3167	3570	7247	5939	5980	929	4465	6466	4019	2231	5251	5999	6995	3657	7677	4291
ARL2|402	2685.84	2384	2150	2564	2451	1987	799	2567	2655	2321	1955	1409	1485	1731	2296	4317	2095	2719	1786	2204	397	2010	3260	2007	2690	5367	1008	1978	2053.07	2666	2920	4107	2910	2697	5845	3130	731	11676	2495	3546	963	2667	3815	2188	1466	1735	2643
ARL3|403	2101	1783	1316	1913	1808	1785	671	1723	2247	1425	1429	1072	1889	1043	1893	4239	1697	2887	1106	1346	129	2083	3346	1599	1283	6500	558	2256	2764	1667	2787	5228	1123	1771	3208	2366	678	2634	1273	1585	1265	1426	1403	1448	1197	2775	1376
ARL4A|10124	1470	1435	1210	1341	2112	1288	1000	6432	3733	3306	9843	2814	3054	754	1155	2449	927	1475	1873	3782	375	1263	6204	725	1441	711	748	5197	1093	2043	2981	506	807	6253	1964	3590	751	945	1641	1235	2021	1737	2052	2546	2293	3102	1809
ARL4C|10123	2951	6409	7164	5295	3692	8859	4986	4475	5936	4150	2498	5505	4620	2199	1943	4640	7398	2620	4517	10238	124	1586	1766	3576	6261	691	1407	4599	3142	5508	4515	714	7285	5872	2214	2430	461	2504	6601	5538	2328	6429	5473	12414	10929	7329	3627
ARL4D|379	247	1188	580	146	943	503	124	341	254	927	484	350	590	302	119	877	327	468	119	321	43	376	231	365	1845	475	221	297	903	230	1028	594	242	328	385	862	108	539	262	297	436	569	369	593	414	553	537
ARL5A|26225	2120	2239	2140	3232	2639	1237	1219	1459	1687	1022	2190	1991	2013	2114	1360	2363	1866	2722	1437	2412	312	2702	3730	1356	1874	1755	675	2381	1916	3586	3098	1706	3173	2853	2305	2555	699	2012	1372	1592	1230	1652	1773	1847	1643	3217	1623
ARL5B|221079	84	209	202	195	422	238	122	49	59	240	188	170	196	109	60	359	232	194	95	290	64	724	197	113	267	311	47	211	726	84	299	222	374	326	123	155	70	564	185	216	350	204	254	237	338	453	80
ARL5C|390790	1	0	0	0	0	1	0	0	1	0	1	0	1	0	2	4	0	0	0	4	0	6	0	0	1	0	1	1	2	1	0	2	4	1	0	2	0	1	0	0	0	2	2	1	1	2	0
ARL6IP1|23204	16660	18154	19298	12423	25611	11180	7896	16155	12942	19024	9709	18455	19789	21148	11814	35344	15695	18779	10535	17936	783	20901	27994	14727	15372	22449	7380	26406	18000	13412	25170	15579	12757	29086	22752	24847	7797	16267	13380	13888	24814	24469	20744	25224	9000	22142	12628
ARL6IP4|51329	2912	3430	3492	2476	4217	3539	1320	4990	6109	2466	4087	3197	4038	2374	5299	5688	3157	4212	2203	2719	998	2103	4383	3313	3155	5258	1288	3634	2368	4020	4661	2896	2804	3556	5855	4060	1085	4914	2812	2888	1371	4336	3114	2694	3481	3721	3419
ARL6IP5|10550	6488	7869	7979	9323	9003	7516	2229	4961	7091	4274	8077	7682	10100	6183	6829	10916	6976	11692	4586	7857	298	6338	16706	4805	9465	10566	2278	9938	4773	8204	9309	8549	10402	9313	7381	9766	2738	12292	7984	8411	4576	5303	8578	7458	7554	14201	6425
ARL6IP6|151188	828	1071	1258	1103	1644	453	413	1086	1423	1181	1176	1119	944	1247	1003	1100	1217	1282	705	1324	107	1832	1250	788	1887	581	446	1736	1157	697	1089	1042	679	1712	1699	889	447	2069	803	479	1522	2399	1733	1579	830	1177	835
ARL6|84100	198	186	166	335	317	125	95	150	182	160	166	114	153	84	180	477	151	345	77	159	26	156	530	124	191	302	64	275	206	177	320	162	136	306	250	208	82	190	123	151	204	160	189	162	135	330	116
ARL8A|127829	3131	3274	3498	4240	4081	2432	1916	12897	4795	4622	5942	3006	4712	2096	3604	5395	3691	2888	3465	4805	422	3681	2064	3029	4494	2121	2350	5199	3523	2314	3693	4730	3627	5673	4304	4010	1169	5289	4166	5718	2369	5844	6836	3830	2533	3712	3691
ARL8B|55207	5286	5974	6258	8915	7307	4739	1501	3492	3665	3503	5271	5275	5569	5115	4612	8503	4423	5441	3047	5361	435	4222	6406	2626	5368	3942	1768	7385	4634	4979	5887	6962	6147	7044	2483	4835	2497	6260	6564	5690	5465	5562	6028	6087	4557	8539	3575
ARL9|132946	40	53	62	14	110	24	11	72	1	50	52	61	66	44	65	48	17	115	36	61	19	2	65	27	26	3	21	38	13	4	43	1	16	228	101	124	7	2	20	34	41	30	4	44	42	71	48
ARMC10|83787	1530.83	1667.71	1279.13	1662.78	1657.82	991.91	818.21	1074.32	1534.78	1382.92	1729.03	1297.93	1743.05	1439.36	1201.67	1982.22	1049.39	1791.94	1042.66	1384	180.52	1015.64	4990.17	892.64	1576.23	1108.47	590.4	2331.42	1120.53	2251.97	1980.48	1289.67	1363.3	2073.8	1892.68	1869.17	346.16	1222.47	1333.21	1373.88	1474.18	1513.67	1095.35	1005.7	1193.45	2563.09	1219.28
ARMC1|55156	1643	1729	1521	1594	2517	1165	678	889	1081	1625	1839	1206	1492	883	636	3100	1150	2678	782	1386	187	2009	3125	1701	1351	2547	616	2111	1737	1633	2248	1526	1261	1749	1947	2469	981	2912	1384	1598	1205	1171	1561	1452	1224	2317	987
ARMC2|84071	98	75	117	407	120	81	56	71	98	48	50	96	46	61	295	109	151	109	123	142	5	71	178	57	165	28	23	172	71	124	119	67	153	135	105	76	13	101	26	67	20	167	30	50	46	97	41
ARMC3|219681	31	1	0	1260	1	33	18	1	1	0	1	1	22	36	0	24	272	1	0	8	2	1	0	27	2	3	0	61	11	0	2	3	57	1	6	48	1	14	12	10	29	0	1	0	1	0	1
ARMC4|55130	16	1	30	347	39	14	19	1	19	3	27	9	26	81	57	7	13	15	29	3	577	3	20	5	5	13	0	52	7	42	67	12	25	2	15	7	0	2	1	4	0	1	0	75	0	0	0
ARMC5|79798	474	781	1013	674	1130	555	417	1298	1029	931	361	886	1373	701	1322	927	873	400	662	1149	69	1180	173	519	939	333	429	1186	1085	198	669	796	641	1198	722	672	294	1147	845	772	433	1178	1316	1114	648	593	680
ARMC6|93436	1329	2268.94	3230.83	893.88	4244.81	805	492.96	2053	3040	3177.91	2007.96	1719.91	2000.98	1638.97	2140	2003.98	1239.76	1364.9	1612.96	2572.77	342	2131.4	1521.89	1707.86	1665.91	2847	894.88	1707.95	1641.86	954	2265.88	1020	1047.89	3161.67	2613.8	1742	716	4671.86	1756.86	1304	1570.93	1656.89	3449.73	2160.8	1094	1391.89	2675.68
ARMC7|79637	521	737	903	449	1088	478	255	1067	977	613	1153	561	869	607	788	886	649	442	458	839	79	839	423	567	1027	677	385	780	626	408	872	567	776	889	870	561	221	1119	730	571	417	667	910	763	544	453	735
ARMC8|25852	1189	1856	2037	1809	2526	1187	711	1339	1270	1351	1808	1829	2099	1555	1029	2356	1408	1243	839	1682	142	2666	1707	901	2297	1112	581	1962	2209	892	2095	1765	1635	2956	1246	1472	954	1903	1561	1351	2432	1465	1794	2166	1310	2901	942
ARMC9|80210	231	455	672	728	901	488	258	695	452	289	600	541	917	504	369	585	369	336	415	769	240	452	287	406	523	323	211	865	306	485	862	282	440	1003	363	300	115	387	560	274	420	443	459	712	473	538	341
ARMCX1|51309	1021	1082	1101	1716	1164	1153	729	1426	1475	1814	1467	1004	2302	830	1073	2136	1099	1502	729	1171	788	2382	1205	989	2174	1060	483	1863	1495	1237	1787	1456	971	1508	997	1651	410	2857	1120	1073	1264	1247	1649	1722	1418	1490	1109
ARMCX2|9823	918	1720	2265	2460	2760	3206	696	2087	4177	1101	1888	2241	1603	2023	2909	1405	2681	1085	1824	3014	1366	726	1277	809	3688	1203	732	1903	1783	1647	2192	1477	2187	2051	599	1620	440	4115	2288	1234	1676	4716	1281	2930	2538	2954	1411
ARMCX3|51566	1830	3553	4238	5715	4300	3881	1841	3578	4653	3418	5676	3550	4773	2864	3757	3818	4285	2203	3183	5480	1203	5954	1587	2214	7498	1247	1811	4272	4274	4106	5308	5088	4298	5520	1973	4208	1160	4488	5806	4577	3280	3928	3651	5557	4686	5511	2594
ARMCX5|64860	312	482	412	319	566	339	192	330	346	543	754	364	622	240	243	713	267	407	237	496	203	611	463	347	527	277	174	449	452	419	662	324	382	469	337	437	132	616	335	374	527	294	494	567	433	538	378
ARMCX6|54470	273	530	677	572	910	307	173	375	845	480	666	386	513	383	455	502	481	778	360	536	185	666	698	368	662	1340	184	444	262	699	740	375	315	685	444	572	198	1022	605	297	391	541	474	455	411	726	398
ARMS2|387715	3	1	1	0	1	0	0	2	1	0	0	1	0	0	4	1	3	0	0	2	1	3	0	1	1	3	0	3	1	2	0	0	1	0	1	2	0	1	0	4	1	1	1	4	1	3	0
ARNT2|9915	4238	7024	11047	7997	15065	5635	4412	10256	8325	5212	12986	6312	8008	10662	8252	14417	5097	3499	6956	18744	299	9352	2212	3866	3666	2430	6250	6935	16727	3799	9151	10046	6714	13931	4449	6877	2597	11385	11439	10352	10263	11265	8034	19849	1602	5935	6222
ARNTL2|56938	76	138	229	197	330	180	154	173	147	108	165	193	286	319	64	260	122	214	193	566	3	155	266	95	216	62	63	203	126	482	231	45	122	977	417	147	41	98	278	65	166	192	137	173	241	350	132
ARNTL|406	1126	1649	1808	963	3111	953	557	2390	2094	527	987	1449	2872	1863	2522	1307	654	2356	621	1225	4	579	1293	365	1348	908	682	1736	576	1157	2149	656	1167	3396	1486	640	272	892	1691	648	1434	1208	657	2710	544	1460	1450
ARNT|405	870	1334	1705	1626	1527	1184	966	1096	976	1374	1332	1735	2344	1145	964	982	1303	813	763	1661	515	2216	907	624	3448	644	482	1497	1646	1519	1267	1519	3737	1688	791	916	232	1332	1748	1768	1940	2019	1282	2378	3507	2221	983
ARPC1A|10552	7208	7771	6974	4080	9392	4565	3020	6713.89	5319.46	4648	8139.75	6391	6796	4811.71	5305.84	6831	3412.48	3714	4805	5375.49	1362.37	3516.48	6655	4130	8245.29	5249	2314	8780	3176	5703.36	7584.36	2989.27	4421.39	7404.47	6561	6992	1619	4869	5976.5	4656	6272	5798	4062.21	7718.89	5967.54	8692	5285
ARPC1B|10095	2983	5344	4420	2779	3443	5977	2158	2911.11	2519.54	1032	3439.25	7055	3612	3724.29	2743.16	3782	3158.52	1363	3580	5638.51	486.63	4174.52	2845	1682	7640.71	2622	1539	2438	972	3161.64	5029.64	1418.73	10472.6	5495.53	2817	3868	656	1686	3537.5	2477	912	3000	1314.79	3074.11	11639.5	6301	2724
ARPC2|10109	9214	10711	9477	6643	9683	9829	4499	8085	7577	5230	9413	12157	8999	6412	6765	13444	6478	6437	6060	10654	922	8751	10345	6058	10034	10179	3772	8727	4808	8437	13377	6493	11762	10855	8726	10089	2713	9664	7915	5622	3767	6904	8200	7593	13152	14882	6103
ARPC3|10094	6244	6925	4008	3828	5172	5164	2411	3967	5092	2647	5354	4661	4898	3881	4710	8382	3432	7832	3124	4776	577	5102	12593	4187	4058	9620	1895	6079	2332	7498	8965	3989	6325	6698	8370	7274	1415	7896	4187	3495	2064	4545	3976	4419	4966	9757	3578
ARPC4|10093	7953.43	9828.75	11594.2	6541.9	12269.5	7393.54	2451.68	6909.68	9128.17	4912.2	7537.03	9584.01	6892.36	6320.23	7558.6	11869.7	7151.92	10692.6	5354.48	7900.33	707.67	5009.35	13411.1	7456.23	7836.26	17337.3	3317.96	10841.7	3692.12	7894.97	10545.9	4438.37	7346.21	9212.57	7251.73	10191.8	4134.77	11332.5	8412.04	5555.6	5828.29	7696.39	4870.68	6554.21	6941.64	12775.7	6751.66
ARPC5L|81873	1146	1529	1405	1270	1608	2464	728	1033	1601	1063	1827	1672	1906	1170	1389	2963	1201	993	1282	2307	190	1776	858	1003	2153	1446	668	1282	1455	916	1941	1451	881	1524	1641	1715	472	1275	1310	1121	857	1593	2360	1496	1540	2584	862
ARPC5|10092	9484	9906	7531	5878	7504	5900	3763	4277	6995	5735	4887	10447	5380	4012	4912	10381	8336	13731	4423	6771	662	6702	24955	5809	10459	13740	2350	9069	3373	11081	10806	6887	11781	8422	7500	12397	2065	7875	6454	7570	4823	8445	8373	6079	12297	17860	6237
ARPM1|84517	6	16	6	6	5	27	59	9	12	16	7	23	78	2	3	35	7	7	25	15	2	17	4	4	60	10	1	8	34	32	14	61	56	8	8	22	2	72	3	34	1	6	10	19	28	29	10
ARPP19|10776	8948	10111	11329	7786	15068	7475	4934	8863	9297	3282	8356	8419	7727	9132	7295	18450	8102	11128	6031	11388	804	9508	17589	6648	6455	7134	4424	8738	12762	9263	6244	14164	10753	15600	12291	7353	3983	12529	8182	11470	11813	15950	12803	12976	5628	5751	7240
ARPP21|10777	278	287	256	423	558	600	60	193	286	893	412	83	146	140	163	1696	149	264	78	809	10	1824	98	54	88	323	132	132	2394	53	276	1431	557	263	22	1125	382	507	180	568	132	610	66	483	16	212	167
ARR3|407	3	1	0	0	0	0	0	0	1	0	1	1	0	0	0	0	0	0	0	1	0	1	0	1	1	0	1	0	1	0	0	0	2	0	1	1	0	0	2	0	0	0	2	0	1	0	1
ARRB1|408	294	432	322	437	403	496	105	119	238	561	237	425	201	236	389	1473	415	240	358	602	50	645	249	184	326	370	181	241	1489	269	635	533	2166	437	290	474	148	978	322	1932	96	286	186	255	583	488	168
ARRB2|409	3187	3780	3465	3471	3030	2009	1394	2559	2169	1604	2685	3243	2899	3270	3109	3954	2650	1660	1940	2937	157	5353	2320	1677	4924	3185	1393	2474	2271	2785	4458	2429	10249	4052	3841	4000	759	3287	2847	3372	1663	3772	2100	2435	3632	3923	2470
ARRDC1|92714	577	683	771	797	807	512	312	1183	1269	416	825	751	876	578	1248	788	656	457	521	1120	79	1402	309	341	895	538	366	383	699	374	692	772	1111	996	564	601	207	600	772	422	468	1003	464	1071	588	799	638
ARRDC2|27106	554	523	616	319	758	874	296	414	497	539	648	1371	625	575	640	2263	1027	512	1287	1369	75	954	504	510	1244	413	158	657	550	491	666	646	2334	1789	1757	890	178	675	733	4802	348	1913	214	734	1700	980	742
ARRDC3|57561	6527	6019	6072	1854	3588	2349	4214	3329	3798	2876	3068	4399	9649	3057	2457	3852	5030	4847	2096	4936	432	5749	6087	2819	6474	2808	873	6515	3526	4871	3875	1842	6385	4983	2247	5636	1179	4182	5384	4080	6083	5556	1734	5901	6323	5750	1157
ARRDC4|91947	2206	4402	3639	1754	2820	1869	1339	1377	2187	1185	2830	1871	1563	1639	2261	1907	2918	2130	2170	1306	20	676	3040	2035	1788	869	1570	2042	676	7755	3014	1128	8861	2772	565	4371	658	841	4207	6743	463	6265	466	909	999	1186	2011
ARRDC5|645432	13	5	2	4	4	6	0	7	6	2	4	15	1	2	11	6	9	34	2	9	0	17	3	7	20	1	3	5	6	8	4	2	39	7	7	1	1	0	3	2	0	7	4	4	4	13	4
ARSA|410	614	938	1119	1490	976	1243	375	910	644	722	1214	1753	703	730	2191	1014	909	394	732	943	55	1382	437	507	2508	829	486	551	636	510	871	1033	3182	1019	705	885	280	1409	937	1216	434	1342	1678	1411	2169	2308	1682
ARSB|411	687	1001	1179	870	1458	1016	689	1154	753	764	967	1493	958	860	685	841	622	478	820	1646	118	1254	325	495	1647	438	508	1227	977	632	915	600	1699	1464	593	767	346	993	1188	780	382	995	670	1198	1930	1232	633
ARSD|414	1467	1351	1771	1568	1950	2526	1636	2100	996	1067	1165	2440	3389	2294	1413	929	1386	1039	1270	2022	129	507	926	713	3792	186	818	1866	306	1757	1309	288	2406	1879	1158	1481	509	392	2058	1320	1521	2513	1014	2461	1835	2711	1081
ARSE|415	121	102	132	204	222	273	68	140	130	78	98	352	120	410	180	113	256	173	109	137	53	53	181	199	194	70	90	658	52	84	290	79	146	132	285	329	27	113	123	112	151	482	158	128	328	99	112
ARSF|416	138	307	129	29	151	161	9	48	14	69	70	342	40	523	193	132	48	582	28	160	0	3	51	70	712	18	30	119	37	295	162	6	102	109	426	51	3	3	315	171	57	339	8	423	194	239	278
ARSG|22901	138	150	264	73	309	70	158	118	108	147	83	365	75	276	190	283	176	187	253	198	29	202	179	119	357	94	50	222	106	74	163	220	346	156	133	236	69	130	370	141	179	341	344	528	187	313	205
ARSH|347527	1	0	0	0	0	0	0	0	1	0	0	0	2	0	0	0	0	0	0	0	1	0	0	0	0	0	0	0	0	0	0	0	0	0	0	0	0	0	1	0	1	0	1	0	1	0	0
ARSI|340075	30	676	1277	165	997	3386	257	499	47	16	721	795	78	105	137	75	130	80	158	507	11	15	287	41	87	15	208	52	62	381	109	14	301	701	492	48	17	121	331	81	172	27	10	659	702	73	277
ARSJ|79642	106	925	1399	242	1398	1025	894	351	261	161	799	966	1538	1044	252	177	242	748	162	1075	19	62	94	27	1077	18	165	126	31	281	238	46	257	1310	378	75	30	109	1106	152	296	409	458	2279	2117	1137	723
ARSK|153642	338	241	394	405	557	320	184	514	254	398	670	386	539	428	244	398	393	656	220	380	37	331	405	243	537	227	82	520	303	626	768	284	261	418	451	314	82	306	536	345	900	348	183	645	439	509	351
ART1|417	0	0	0	1	1	0	1	0	0	0	0	0	0	0	0	0	0	1	0	0	0	2	0	0	0	0	0	1	1	0	0	0	0	0	0	0	0	1	2	1	2	0	0	1	0	0	0
ART3|419	189	78	60	27	176	77	113	311	191	17	525	123	286	12	143	167	23	125	177	149	4	9	97	73	47	35	45	81	61	19	1040	20	18	19	127	90	3	88	104	22	76	135	12	416	9	50	623
ART4|420	0	1	0	0	0	0	2	0	0	0	0	0	1	0	0	4	1	3	0	0	0	1	0	0	0	0	0	2	0	0	0	1	1	1	0	0	0	1	0	0	0	0	0	0	1	0	1
ART5|116969	1	3	1	6	1	0	2	11	9	5	6	9	1	6	6	0	0	4	0	1	10	3	3	3	4	1	1	5	0	1	4	6	1	0	0	4	0	1	0	1	7	1	1	3	5	14	1
ARTN|9048	31	13	26	21	28	68	8	46	123	11	3	29	12	24	71	48	40	9	14	27	4	206	2	23	75	22	14	25	64	19	22	47	12	28	6	31	2	18	19	18	24	51	42	35	359	39	19
ARV1|64801	1082	715	614	774	905	552	374	930	773	761	938	789	800	397	944	1572	557	1325	433	617	117	914	2306	687	1131	1285	342	1213	515	1105	1489	744	613	964	978	1179	369	999	565	504	941	768	456	904	543	1483	621
ARVCF|421	581	852	1050	1776	1254	371	385	1469	2923	1688	1067	747	827	298	2239	970	863	395	1021	2139	144	3268	150	909	836	547	856	483	2280	366	902	1126	766	1003	449	1369	509	3284	967	843	267	968	1228	2235	282	640	1050
ARX|170302	71	1279	841	311	1232	237	31	596	145	491	29	84	58	999	86	362	203	132	154	641	1	19	54	134	120	59	101	359	377	72	353	57	215	232	142	382	12	26	472	202	468	1251	320	728	2	310	15
AR|367	10	35	87	283	124	42	42	4	39	90	57	54	128	187	39	10	81	72	71	141	0	287	20	20	161	58	45	58	39	4	147	86	239	335	27	58	57	204	237	110	108	107	148	164	90	125	38
AS3MT|57412	134.04	160	171.45	452.21	206.46	378.17	176.54	332.24	454	389.17	344.82	480	684.9	297	489	572	482.45	412	155.78	305	70	452.04	443	215.47	485.72	839	104.01	859	522.74	262	333.35	329	273	522	241	228.53	87.37	539.29	268.22	512	426.17	719	27	328.04	607	408.67	442
ASAH1|427	10936	9277	8201	12309	10255	4485	4812	5970	6353	4865	5364	8625	4481	4884	11781	10653	6690	8469	6425	8403	295	11817	13638	5414	7575	7796	3681	10736	5119	9307	11941	13207	23163	10918	10573	9424	3236	8384	8502	8192	2717	5978	11584	7737	8500	12536	7614
ASAH2B|653308	0	11	0	1	0	1	0	0	0	0	0	2	8	0	9	34	2	0	0	11	0	49	0	1	1	0	1	3	42	0	11	0	1	3	0	1	0	5	2	8	12	0	6	2	2	12	2
ASAH2|56624	11	0	7	0	29	20	6	2	12	12	17	0	3	7	0	21	8	2	5	0	0	0	5	12	6	13	0	0	23	3	29	39	6	17	11	3	5	5	13	0	0	20	15	17	12	7	2
ASAM|79827	11	90	23	17	36	348	14	0	11	196	10	245	9	75	6	44	83	32	20	41	120	19	24	23	143	7	2	8	105	7	41	6	172	7	1	21	2	11	56	40	19	38	38	6	1907	105	18
ASAP1IT1|29065	0	0	0	0	0	0	0	0	0	1	0	0	0	0	1	1	1	0	0	0	0	0	0	0	1	0	0	0	1	0	0	2	1	1	0	3	0	0	0	0	0	0	0	0	2	0	0
ASAP1|50807	1823	2515	3642	4097	4718	3357	2069	3101	2802	5004	5877	2853	3341	2109	2994	1955	1981	974	2102	4335	629	5645	715	1172	4311	677	1591	2309	4298	795	2745	3876	4986	3863	1552	1720	896	4739	4118	3350	1805	3036	11155	10970	3978	3461	2364
ASAP2|8853	777	1204	1660	1319	2523	1500	924	1634	1186	1158	2078	1828	2140	2138	1409	1294	991	1252	911	2460	251	2257	507	577	2162	290	927	1821	5225	985	1236	1912	1172	3320	747	703	390	1837	1480	1570	1374	1116	1920	4374	1489	1826	1410
ASAP3|55616	1513	2332	3286	2467	2723	1046	1446	3560	2014	1481	1455	1525	3465	2666	2307	896	2380	1498	1494	3704	520	3456	711	1058	3236	1306	1630	2467	1107	2468	1703	4847	1674	6348	1645	1203	393	2112	6851	1344	884	5614	3763	2052	2317	1972	3155
ASB10|136371	0	0	0	2	0	0	0	0	1	0	0	1	1	0	0	0	0	0	0	0	0	0	0	0	1	0	0	0	0	1	0	0	0	0	0	0	0	0	0	0	0	0	0	0	0	0	0
ASB11|140456	0	0	0	0	0	0	3	0	0	0	0	0	0	0	0	1	1	0	0	0	0	0	0	0	1	0	0	0	0	0	0	0	0	0	1	0	0	8	0	0	0	0	1	0	0	0	0
ASB12|142689	1	1	0	3	2	3	0	0	1	0.17	1	2	1.64	0	0	4.41	5	0	0	1	9.59	12.66	1	0	1	5	0	2	3	1	0	4.62	4	0	1	0	0	21	2	1	0	0	12.41	0	0	0	1
ASB13|79754	705	677	775	557	1121	796	345	784	717	1363	798	565	787	387	517	1768	586	760	552	842	118	1330	960	403	626	2256	317	766	1044	568	1107	1367	1144	929	569	876	353	5958	683	809	446	586	683	1996	484	716	616
ASB14|142686	8	19	25	14	17	19	4	15	8	14	18	8	17	13	13	29	13	6	4.01	24	12	44	2	6	33	10	10	25.02	34	5	22	32	24	19	9	12.02	11	18	18	19	12	12	8	49	19	23	9
ASB15|142685	0	0	0	0	0	0	0	0	0	0	0	0	0	0	0	0	0	0	0	0	0	0	0	0	0	0	0	0	0	0	0	0	0	0	0	0	0	0	0	0	4	0	0	0	0	2	0
ASB16|92591	17.26	24.28	51.37	25.09	47.27	18.25	31.86	46.73	56.15	32.11	9.09	46.59	38.25	30.61	55.52	41.56	39.81	17.3	12	67.18	7	141.75	8	12.27	48.5	14.1	21.38	44.57	80.73	6.04	28.2	39.28	28.62	18.42	5	24.29	9.38	56.03	17.18	25	51.07	67.9	33.83	46.89	11	28.09	43.55
ASB17|127247	0	0	0	0	0	0	0	0	0	0	0	0	0	0	0	0	0	0	0	0	0	0	0	0	0	0	0	0	0	0	0	0	0	0	0	0	0	0	1	0	0	0	0	0	0	0	0
ASB18|401036	0	0	0	0	0	0	0	0	0	0	0	0	0	0	1	1	0	0	0	0	0	1	0	0	0	0	0	0	0	0	0	0	0	0	0	0	0	0	0	0	0	0	1	0	0	0	0
ASB1|51665	520.67	1239.37	1725.7	1376.91	1881.59	1178.61	623.56	918.06	830.03	1173.99	1482.53	1232.64	1748.89	552	807.3	1916.54	1162.28	537.12	872.18	1470.69	244.33	2045.62	351.49	833.41	1645.49	681.35	499.79	1219.95	2201.54	471.27	1012.35	1611.66	1754.4	1615.84	811.11	748.35	586.43	1615.43	1336.76	2214.07	501.11	1117.27	2203.88	1439.48	2041.16	1278.04	748.17
ASB2|51676	13	49	14	113	34	100	8	4	13	18	28	41	18	9	23	102	49	18	20	86	1	60	8	12	20	48	27	4	110	29	35	464	143	17	5	53	3	496	41	19	3	8	104	5	14	10	10
ASB3|51130	1224.52	1371	1395.23	1171.74	1907.75	592	679.86	1240	1479	955.43	1627.33	1436.29	1998	1779.85	1910.9	1581.01	882.54	1998.61	720.56	1096	225	2016	2098.45	899.53	1331.06	1345.21	560	2018.83	1040.84	1012.11	1671.36	1613.66	791.42	1756.23	2579.85	1632	333	1635.53	968.42	1053.23	1343.3	1415.61	996.08	1705.34	806	1363.44	1151.57
ASB4|51666	4	3	1	1	3	2	1	2	2	0	1	5	1	0	3	33	4	0	6	1	0	25	4	15	0	3	1	7	19	0	7	2	28	0	1	4	0	4	0	17	0	2	8	6	3	1	2
ASB5|140458	226	119	126	193	226	14	12	2	75	126	35	26	19	0	245	107	23	60	77	63	1	20	309	29	5	19	33	220	95	32	137	20	7	35	50	138	21	984	13	70	2	2	192	380	20	81	14
ASB6|140459	1260.99	2333.39	2658.2	1794.02	2651.85	2359.02	1003.05	1196.23	3179.56	1682.4	2221.68	1973.16	2589.01	1136.82	2028.25	2356.55	1717.25	1557.59	1682.4	3354.91	313.09	2059.33	778.25	1595.14	2762.48	1371.98	1022.81	1297.6	1994.24	1485.94	1869.6	1944.2	1641.57	2497.97	1168.1	1903.98	464.24	2013.32	2127.7	1648.97	1169.19	2418.82	3702.46	3023.99	1415.09	2277.4	904.56
ASB7|140460	449	739	942	535	1108	650	413	589	500	301	791	714	947	836	542	711	511	604	367	750	134	1037	683	409	616	375	266	877	861	693	852	656	942	957	553	575	227	990	694	662	566	794	1014	875	633	806	588
ASB8|140461	1156	1682	1533	1228	1812	1040	677	1384	1309	887	1779	944	2220	1647	1698	2494	1132	1252	894	1529	86	1815	1209	994	1227	767	569	2024	2536	1679	2231	1697	1684	1762	1334	1663	459	2057	1462	1233	756	916	1818	2047	988	1516	1110
ASB9|140462	63	63	28	17	44	111	20	23	96	25	38	67	46	10	39	55	57	30	35	79	33	17	174	29	91	87	18	26	9	30	147	23	31	37	40	60	10	22	37	9	5	26	36	61	61	86	48
ASCC1|51008	1341	830	817	1229	1172	998	540	972	616	840	959	981	1229	831	762	1810	1137	1342	598	866	133	1743	1933	740	1077	3143	344	1657	1142	911	1366	2785	1225	1314	1435	1374	393	2520	876	1341	909	1558	1484	1136	1015	1432	873
ASCC2|84164	1272	1923	2446	1632	2481	1786	614	1393	1201	1956	2429	2377	1620	1225	1990	1330	1187	589	1088	2783	339	3056	691	1283	2582	953	1099	1492	996	1128	1378	2124	2620	3044	1089	1648	642	1839	2436	2142	1387	1850	3435	2759	2505	2524	4889
ASCC3|10973	598	1716	1978	1970	2071	1976	1148	1020	1056	1215	1316	2802	1449	1943	1142	1459	1305	989	1387	3508	263	3031	725	922	2866	254	1003	1861	1774	1144	1279	1825	3774	3311	1679	1024	486	1508	1067	1809	1188	2184	2072	1398	1447	1640	736
ASCL1|429	1648	1578	1088	2111	1873	158	188	2642	3351	7452	2922	167	1637	819	2499	1441	715	1317	729	1525	7	4905	755	713	1308	2889	698	3878	4207	1129	1913	2145	67	1070	786	3129	647	4933	921	2474	516	3766	2662	3088	8	303	130
ASCL2|430	55	41	43	54	36	33	25	24	49	7	31	50	27	29	36	19	44	13	26	106	2	100	12	25	38	34	18	19	16	49	23	14	150	32	38	57	6	11	21	40	11	33	14	13	33	37	46
ASCL3|56676	0	1	0	1	0	1	0	0	0	0	0	0	0	0	1	1	0	0	0	0	0	2	0	0	0	0	0	0	0	0	0	0	1	0	0	0	0	0	0	0	0	1	0	0	1	0	1
ASCL4|121549	0	0	1	1	0	0	0	0	1	0	0	0	1	3	1	0	2	0	0	2	0	2	2	0	1	1	0	0	0	2	1	7	6	0	1	0	0	0	0	0	0	0	0	1	1	0	0
ASF1A|25842	1092	1503	1036	1228	1678	1060	478	664	1490	1334	883	949	972	958	1139	1841	809	2300	679	1227	149	1853	2004	1183	1259	831	623	2004	1390	980	1340	1530	896	1660	1535	1710	432	2560	612	1127	779	1378	1899	1074	642	1247	717
ASF1B|55723	559	693	1039	205	1466	717	289	1199	835	2077	1275	843	1057	1659	496	498	752	659	834	1406	256	1763	465	768	1985	1001	418	902	582	311	1324	45	163	723	1019	786	379	935	781	512	2220	1709	646	1040	957	862	646
ASFMR1|100126270	0	1	2.01	0	1	2	1	0	1	0	0	0	0	0	0	1	0	0	0	0	0	1	2	0	0	0	0	2	0	1	2	0	0	0	0	0	1	1	1	2	0	3.01	0	3	0	3	0
ASGR1|432	190	142	103	54	129	75	49	332	172	73	293	121	244	102	172	258	60	104	65	82	20	237	82	144	57	263	74	72	136	62	386	81	143	179	51	178	41	228	100	58	35	88	63	322	87	178	98
ASGR2|433	32	36	42	8	4	15	4	13	7	2	9	51	13	26	15	30	23	11	16	38	0	12	21	6	36	7	1	19	4	20	53	10	234	33	23	12	2	5	19	15	2	4	2	6	62	58	22
ASH1L|55870	1149.95	2058.04	3230.31	3040.41	3500.69	2077.65	2091.68	1803.76	1771.27	3067.65	2556.96	1992.17	3854.23	3042.34	1948.02	2311.64	1821.52	1173.84	1408.49	3837.36	438.71	4890.91	813.76	875.16	4324.81	494.85	1163.71	2882.54	6977.07	1103	1872.38	4908.97	4259.99	4792.04	856.57	1256.46	545.02	1883.32	3569.82	3860.15	3721.36	2459.62	6298.15	3939.54	2521.5	3323.38	1457.83
ASH2L|9070	1424	1725	2312	2128	2884	1876	1048	1757	1993	1468	1388	2061	1866	1533	1581	2358	1274	1795	1470	2293	314	2688	1786	1698	2258	1766	909	2746	2099	1649	2331	1831	2144	2503	1733	2538	912	2248	1993	2069	1240	2756	1905	1874	1812	2146	1421
ASIP|434	8	52	14	37	11	13	3	21	26	3	11	23	27	9	30	15	38	42	20	18	0	14	26	14	28	71	2	17	2	43	14	27	31	53	32	31	2	86	34	14	1	12	58	23	5	40	60
ASL|435	985	1359	1641	807	1548	828	424	1338	950	554	1689	1433	966	878	1558	1442	931	1176	877	1208	335	716	1645	765	1635	1082	495	736	392	1788	1308	581	1152	1644	1009	905	320	1209	1309	556	525	1325	815	1930	1408	1501	1126
ASMTL|8623	762.82	1341	1716	2115.45	2157	1289.82	686.42	1584.65	2202.82	1922.96	1540.99	1608.89	1907	1197.97	866	2041	1479.85	770.91	830	1577.72	250	705.04	357.98	573	2266.59	887	823	1829.4	1350	649	1524.98	1730	1373.8	2583.86	1602.99	944.86	615.95	832	1853.92	875.85	1189.96	2379.85	1827.96	2364	1835.88	1159.7	1329.78
ASMT|438	0	0	1	0	1	1	1	1	9	2	0	2	0	1	2	1	2	1	1	1	0	2	3	0	0	1	0	2	3	0	1	3	0	1	0	2	0	1	1	0	2	3	1	1	0	1	3
ASNA1|439	5974	5959	8174	3731	10433	1728	1893	5416	10879	3803	5200	5326	4757	4818	7778	6701	4296	12439	3872	5737	530	3975	10547	4935	3816	15070	1822	6513	3192	4889	6881	3489	3152	8140	9753	6502	1556	8823	4799	2742	4383	4241	5756	4786	3469	4890	6823
ASNSD1|54529	2744	2774	2182	2358	3073	1466	1114	1736	2061	1972	2401	1758	3264	1779	1665	3778	1741	3974	1098	1861	447	2690	5519	1844	2332	3860	774	3643	1883	2949	4151	2369	1762	2967	2881	2557	753	3735	1808	1753	2307	2084	2604	2250	1393	3673	1355
ASNS|440	2547	2640	2375	2819	4191	1525	877	2715	7211	2212	5224	2230	2128	865	5956	3963	1431	2253	888	2788	530	2758	5057	2381	2257	1846	1262	3513	2164	1787	2383	2806	1559	1816	1721	3194	781	3383	2183	2025	2993	6226	8294	1769	1951	2583	3522
ASPA|443	105	47	13	219	34	58	33	18	55	111	167	57	30	36	130	362	166	104	170	151	0	86	244	29	169	163	55	38	239	77	262	107	207	154	89	147	16	593	199	857	5	229	359	26	7	56	251
ASPDH|554235	16	14	3	43	22	77	5	20	23	43	0	7	3	3	88	253	31	44	17	35	0	33	20	19	53	74	16	31	136	11	11	35	67	9	9	116	8	54	2	142	20	34	65	13	0	8	17
ASPG|374569	0	0	0	3	0	0	0	0	0	1	0	0	0	0	0	0	0	0	0	0	1	0	0	0	4	0	0	1	0	0	1	0	0	0	1	0	0	0	1	1	0	0	0	1	0	0	0
ASPHD1|253982	250	267	209	120	352	756	73	267	249	943	83	818	1152	442	314	1610	146	187	344	455	70	354	144	83	279	245	266	144	856	56	151	408	368	624	111	488	62	267	196	1851	337	246	247	236	481	377	735
ASPHD2|57168	288	503	509	427	663	414	107	685	748	493	1140	309	552	311	284	550	103	251	186	1071	32	399	152	248	212	155	386	130	769	123	344	296	514	1169	187	355	133	393	909	350	338	147	473	2002	309	500	878
ASPH|444	5040.98	4441.95	5145.48	4620.36	5408.4	7241.73	2673.87	2554.13	2129.25	3877.4	2777.71	6486.46	3625.04	5837.32	2850.26	4656.12	5241.6	5793.2	2830.32	3757.9	244.3	5471.86	5907.75	1830.4	7546.95	2173.78	1590.75	7141.61	3865.53	2993.14	5288.91	7365.22	5376.28	5297.31	3389.22	3707.51	1113.3	4328.26	5772	6035.42	4578.03	7231.19	5741.78	7515.14	16340.7	10123.6	5512.26
ASPM|259266	191	293	607	234	608	962	269	856	546	1804	888	366	834	266	352	270	458	214	417	1196	489	2986	179	587	1103	122	259	1125	2473	177	991	31	62	567	224	499	286	600	382	769	1173	927	836	472	801	900	338
ASPN|54829	279	425	280	78	78	410	85	32	110	8	147	629	196	96	63	85	216	191	143	167	65	21	247	75	114	91	12	41	162	89	860	40	145	117	69	77	21	64	130	32	7	20	112	331	741	562	236
ASPRV1|151516	125.23	123.62	147.14	178.99	169	72.45	75.5	253.51	245.77	359.87	63.6	214.21	137	227.28	400.7	219.82	192	114.76	152.34	146.98	22.07	691.39	105.41	178.36	217.76	118.71	169	240	204.84	70.77	89.86	206.5	240.12	221.6	95.7	205.45	92.88	536.21	144.72	257.51	96.73	238.22	740.59	211.59	89.21	80	182
ASPSCR1|79058	791	765	927	706	1206	621	306	1133	1949	767	752	778	805	598	1499	1057	770	916	505	887	136	1192	693	604	1124	1161	385	1366	703	604	862	950	537	967	948	871	283	1892	692	605	625	1255	1269	781	682	685	888
ASRGL1|80150	1388	913	865	1426	1122	762	360	2104	473	2291	1257	522	1623	2127	1386	3244	848	378	897	1408	25	2828	830	1026	2071	784	967	1314	2230	368	2664	2260	906	780	1028	1967	782	1973	1104	1686	657	2377	792	2408	168	782	533
ASS1|445	734	1899	3153	523	1837	1009	380	143	309	662	319	1435	637	45	1211	2318	1460	2025	1682	1068	127	119	995	633	1926	2559	443	389	734	7551	1001	493	1210	271	545	2165	91	227	1971	1174	157	662	124	247	5483	4241	335
ASTE1|28990	393.03	504.93	596.25	455.24	832.24	360.47	182.78	538.55	435.43	313.84	471.61	461.29	667.05	386	450.48	490.44	447.05	455.14	271.8	424.55	53.08	530.05	674.3	236.69	618.62	202.8	173.76	701.32	303.61	314.06	776.78	327.65	424.97	609.6	343.82	412.93	246.72	525.1	438.91	350.53	617.58	442.2	345.56	484.32	308.93	697.46	296.47
ASTL|431705	0	0	1	0	0	2	0	0	1	3	0	0	0	1	1	2	0	0	0	0	13	0	0	0	0	0	0	1	0	0	0	0	1	0	0	0	0	0	1	0	0	0	0	1	2	1	0
ASTN1|460	2305	3877	6672	5816	8844	2148	2867	8432	4870	7525	11852	2663	9964	3756	4663	4894	2901	2053	3555	9582	722	8891	1261	1505	2314	1205	3696	2449	10043	1247	4710	8895	2576	12564	3252	3672	2153	4472	8591	4625	4893	3973	5845	28692	279	3316	7398
ASTN2|23245	980	977	901	2587	873	958	495	956	547	2971	1367	1840	1844	3716	1500	1050	4098	1461	750	2465	54	2366	1057	1039	4824	1510	875	485	1917	973	2368	6009	3056	401	589	1802	806	4299	3484	2613	904	2104	4265	3631	224	1384	2013
ASXL1|171023	1873	3535	4641	2297	5268	2109	1367	4398	3496	4640	2736	2786	3802	2083	4260	2146	2304	2096	1504	5467	957	6840	1072	1928	4374	2223	1117	2885	4850	1386	2229	2491	3825	4892	852	2116	848	4324	2560	2876	2100	3408	3154	4133	2667	2462	2405
ASXL2|55252	161	440	787	900	1020	436	314	204	222	323	711	706	738	475	149	470	561	230	313	963	98	1784	145	173	965	87	125	304	1086	268	579	427	1951	906	205	150	130	313	851	665	762	289	807	871	634	720	176
ASXL3|80816	48	30	40	103	61	30	39	67	98	261	6	37	88	1	83	151	53	17	28	35	57	413	36	44	87	59	31	148	672	63	77	292	86	6	14	88	35	267	11	194	12	127	65	36	9	49	2
ASZ1|136991	0	0	0	0	0	0	0	0	0	0	0	0	0	0	0	0	0	0	0	0	0	0	0	0	0	0	0	0	0	0	0	0	0	0	0	0	0	0	0	0	0	0	0	0	0	0	0
ATAD1|84896	1024	1228	1144	1417	1569	1634	696	949	929	945	1465	1207	1370	965	408	2280	1266	1233	757	1603	139	1975	1128	907	401	1097	473	307	2104	869	1572	2666	1584	1598	1375	1317	65	1865	1139	1520	137	1418	1943	1777	1389	1853	847
ATAD2B|54454	190	357	470	381	542	237	215	401	503	396	571	324	605	193	354	314	264	184	262	646	119	1324	159	263	533	92	144	567	959	237	450	510	522	527	127	260	98	202	357	400	260	179	464	667	324	447	267
ATAD2|29028	695	1030	1616	841	2479	1177	658	1329	1161	2793	2492	973	2140	1013	665	808	807	642	777	1988	369	3597	567	993	2224	610	647	1153	2189	466	1887	595	528	1380	1150	926	828	1537	1281	1145	1384	2794	1827	1873	1488	1416	826
ATAD3A|55210	515	776	1107	728	1320	825	426	1687	1266	934	1486	1005	1487	1196	1272	920	578	356	691	1426	493	1490	173	798	2009	438	588	1148	941	316	1019	902	339	1142	735	684	357	1015	1482	664	741	1565	1788	1164	1550	929	1079
ATAD3B|83858	300	314	444	291	458	345	167	634	840	329	261	515	353	153	1077	339	266	217	156	574	374	846	147	325	949	290	204	435	436	166	366	429	149	342	113	385	100	357	418	194	299	756	684	504	535	681	589
ATAD3C|219293	76	122	35	164	40	112	64	70	195	24	21	103	30	11	492	72	91	83	104	78	3	80	112	16	121	20	44	120	72	21	57	53	78	32	8	78	36	82	25	162	10	22	97	32	110	33	76
ATAD5|79915	110	94	139	74	230	154	62	158	147	202	211	79	183	57	107	143	159	100	82	345	47	869	70	139	228	83	69	233	622	80	295	108	72	150	72	133	65	152	85	187	292	282	107	267	125	172	82
ATCAY|85300	2062	3818	767	1782	2043	1895	121	1991	928	16530	1270	1256	4548	6	314	8842	3635	269	2016	2958	59	8381	583	3918	1031	2429	2798	818	14350	229	4493	3722	489	729	48	10766	5149	4037	161	8036	325	136	2517	2634	24	916	81
ATE1|11101	67	184	224	226	306	185	131	62	75	170	237	188	261	160	66	381	230	119	138	303	19	677	124	86	279	165	71	211	517	117	302	351	604	365	129	140	68	384	231	419	251	199	228	268	252	319	72
ATF1|466	424	623	469	504	452	433	325	443	544	200	552	365	911	537	453	591	460	685	194	519	64	993	1002	286	564	437	147	708	648	916	884	357	761	631	446	523	143	566	453	275	383	369	524	521	737	821	318
ATF2|1386	400	1000	1068	992	1436	513	510	473	469	743	1095	898	1342	859	338	1498	941	724	364	1124	160	1670	671	403	1350	393	341	1139	1565	752	1303	773	1200	1413	661	498	338	1011	1028	847	1380	1417	1132	1385	933	1068	494
ATF3|467	3035	2018	2455	2965	852	815	1190	1163	1775	816	675	7264	2035	745	1385	1756	2549	1980	815	2732	34	693	2166	1223	4421	959	480	1403	203	1541	962	674	2593	3047	807	2140	184	1635	3323	1003	1040	4242	2429	1466	1305	4758	1534
ATF4|468	12309	12600	11571	8096	14616	9251	2935	6297	13275	9871	17787	15368	9235	3206	19200	11375	6036	9879	4243	11261	1370	10771	13568	7651	8627	14057	4874	9452	4352	10732	7916	12645	7752	14450	5229	11275	2848	23516	13442	8944	3828	10091	21643	9316	13914	18339	11577
ATF5|22809	1427	2883	2874	2606	2379	1101	680	1499	2232	611	1172	3375	1507	1594	3347	1496	1697	1217	1027	1817	353	1570	1331	1085	3204	925	1007	3277	984	1715	1074	943	3570	1772	675	2041	547	2081	2488	2928	1062	4047	6142	1006	4015	1945	1206
ATF6B|1388	2116	3231	4540	3146.35	5157	3048	1750	4143	3053.62	2578	4707	3450	4642	2456	4009	3044	2667	1992	2209	3624	431	3454	1311	1923.82	4893	2168	1441.84	4083	2347	1501.99	4477	3282	3548	3582	1739	2334	992	4175	3343	3127	3087	4460	2549	4579	3076	2891	2718
ATF6|22926	1197	1931	2564	2094	2698	1452	1169	1424	1280	1927	2180	2534	1946	2023	1062	1681	1831	1397	1311	3115	473	2732	1098	1213	3559	921	759	2031	2114	1547	2111	1939	4308	3005	1866	1667	575	2319	2050	2042	2107	1924	1975	2156	3027	2750	1183
ATF7IP2|80063	72	64	80	90	77	64	24	15	65	22	53	43	34	28	60	77	53	25	40	94	65	125	52	16	82	35	29	35	73	49	77	91	172	75	24	63	13	16	42	59	6	30	16	30	54	94	62
ATF7IP|55729	322	1076	1524	1617	2307	1041	537	722	654	1413	1001	1026	1596	1498	493	1136	1350	517	693	1793	324	3393	312	848	1700	975	498	832	4061	513	1905	1700	3052	1951	732	833	518	3120	1556	2195	1889	1219	2069	2175	1306	1430	740
ATF7|11016	1296	1529.15	2774.72	2050.9	2793	1561	1211.07	1385.52	1502.94	1032.14	1768	2284.17	2240.21	2394	1798.81	1286	2052	833.14	1273.23	2772	269	2855.62	879	1063	2672.61	785	1015.26	2145	2344.43	1646.46	1419.93	3225.2	3520.48	2844.55	1028	1235.62	367	2104.97	3132.01	2205.09	1130.75	1862	2514.13	3116.04	3194.4	1825.19	1461.46
ATG10|83734	230	193	145	177	199	280	115	211	281	97	211	270	217	161	223	330	191	253	178	169	23	199	379	150	347	192	50	278	168	274	331	73	173	240	285	248	54	262	163	233	70	335	65	173	279	296	142
ATG12|9140	1728	1394	1136	1002	1770	1018	736	902	1267	1015	1227	1147	1271	947	975	2443	1004	2276	835	1502	181	1555	3332	1052	1291	1805	572	2208	1152	1806	1712	1166	1123	1549	1744	1720	528	1311	965	1102	1299	1604	954	1233	1145	1837	865
ATG16L1|55054	710	993	1261	1065	1599	1017	463	860	1205	911	1080	1310	1126	431	1036	1569	995	888	649	1396	225	1359	936	731	1731	1002	388	1075	887	906	1213	973	1064	1302	821	1056	235	1144	914	858	496	1127	1732	1082	927	1227	730
ATG16L2|89849	437.18	460.22	631.31	814.3	543.74	425.37	201.29	844.82	912.14	322.55	260.33	831.54	384.73	182.15	1486.68	440.45	541.99	228.56	138.25	782.59	38.12	2820.49	152.83	239	1109.15	431.82	230.09	300.5	852.96	232.86	411.81	931.67	1309.73	504.88	134.66	503.32	141.39	600.39	295.63	344.63	509.81	2523.33	358.84	666.86	446.77	884.04	688.47
ATG2A|23130	627	1145	1946	1578	1914	772	728	1419	1190	1133	1740	867	1928	1884	2042	1096	1193	428	928	1833	206	2381	204	465	1919	416	753	1896	2144	331	1156	1642	2332	2138	918	839	362	2135	1818	1652	974	2079	2094	2740	928	610	1337
ATG2B|55102	367	814	1178	1105	1345	1382	359	992	1021	1060	1017	1007	1515	819	1202	1050	1077	603	634	1558	169	2738	276	427	1684	282	486	726	2849	628	1040	1775	2043	1246	268	984	341	984	1107	1782	1042	1129	942	1340	1261	1142	638
ATG3|64422	2131	2449	2402	2165	2743	1810	1090	1916	1987	1375	2117	1850	2011	1797	2141	3018	1875	2234	1440	2292	188	1937	4609	1404	2586	1378	844	2364	1219	2002	2960	2473	2541	3165	2799	2389	1164	2465	1794	2227	1781	2185	2340	1976	2333	3825	1827
ATG4A|115201	526	556	445	549	524	812	247	328	421	332	387	703	450	482	515	675	504	664	270	447	62	467	955	365	991	599	171	611	248	1127	708	451	639	569	558	679	168	432	359	421	397	491	547	367	792	1181	381
ATG4B|23192	1972	2457	3269	2359	3619	1654	1207	1888	5135	2395	2346	2507	3309	922	4651	3459	2147	1839	1756	3209	512	4389	1429	2132	4443	3056	1344	3334	1860	1573	3019	2778	2095	3080	2952	2234	795	3647	2731	1918	949	3677	3402	2942	1657	2211	3648
ATG4C|84938	575	571	500	568	648	347	387	390	500	509	547	491	589	923	629	771	557	626	422	513	55	825	1005	480	629	831	196	732	564	745	1076	457	989	681	530	1051	151	515	509	808	624	624	618	478	460	953	336
ATG4D|84971	577.76	1011.39	1072.09	382.94	1565.76	451.15	253.56	1003.97	1487.12	917.55	934.46	957.96	948.6	467.16	1128.57	871.37	608.64	645.92	514.36	1251.07	83.64	939.61	345.2	618.61	748.69	659.45	307.4	967.58	816.57	256.6	878.3	460.01	508.8	1086.23	938.5	918.47	267.28	1314.68	787.08	603.36	574.56	644.19	900.51	1015.61	666.73	567.9	941.62
ATG5|9474	1561	1743	1357	1419	1825	1385	774	673	1377	1030	926	1548	944	1254	1146	2347	1387	2328	894	1456	183	1471	3980	1146	1948	1061	505	2098	1007	1722	1611	1173	1487	2404	1918	1883	490	1670	683	1152	817	1851	1685	763	1249	2156	638
ATG7|10533	1639.64	2010.1	2699.2	1687.65	2942.18	1737.79	570.12	1368.69	1377.15	871.25	1839.2	2901.17	1606.53	2067.26	1664.95	1983.32	1410.25	1447.72	1113.94	2231.84	167.95	1991.88	1436.8	1074.68	3148.54	2211.96	656.9	1701.03	1260.79	1194.9	1992.96	1499.87	3425.76	2287.83	1200.22	1911.19	675.07	1621.88	1818.45	1803.4	1474.71	1900.34	2441.51	1550.3	2464.97	2470.13	1666.84
ATG9A|79065	2167.58	3060.58	4719.66	3750.4	4466.67	2890.37	1842.85	4470.39	3388.79	3241.67	3851.37	3297.49	5032.72	4497.92	3436.01	3457.45	3797.37	1299.47	2337.69	4457.53	428	4301.73	549.14	1836.16	5463.32	1055.81	1901.43	5031.31	5047.96	1631.98	2789.37	4663.1	4182.25	4726.34	3270.34	2067.83	1008.41	6505.16	4637.71	4051.69	3300.82	6108.33	6010.22	6210.77	3512.92	2134.47	3478.62
ATG9B|285973	102.05	46.75	35.1	390.69	29	52.4	27.84	40.3	44.82	184.69	88.64	113.85	190.05	12.9	169.63	224.28	267.11	34.08	133.86	43.12	33.77	50.34	282.37	64.99	333.92	25.38	33.04	224.44	99.13	23	541.72	38.8	41.7	7.48	16.09	247.87	32.46	25.93	88.97	131.86	28.63	70.8	9.53	78.14	47.16	138.93	20.9
ATHL1|80162	500	589	687	671	426	405	428	1743	1156	197	246	1253	348	122	1394	221	498	652	179	1393	44	988	290	346	949	618	140	113	115	414	532	665	803	599	157	284	77	248	396	210	217	2077	749	562	935	1493	1678
ATIC|471	1587	2025	2487	2957	3364	2234	1198	3095	1039	2577	3328	2343	1782	2650	2071	2353	1392	2132	1384	1485	615	2618	1668	1752	3066	2107	739	3748	1570	1258	3645	1497	2482	3261	2161	2574	725	4197	1959	2217	2247	3472	3114	3109	2073	2380	2551
ATL1|51062	603	985	607	691	1137	1039	172	823	935	1492	1019	832	530	591	565	3471	726	962	586	1112	65	1150	1027	608	698	1699	424	918	2842	698	1476	1336	1047	951	423	2065	205	1630	722	1241	501	478	731	644	499	874	427
ATL2|64225	858	888	891	964	1365	915	493	647	897	740	1142	1291	1264	694	597	1424	637	1219	380	909	250	1351	1368	506	1123	1423	329	1561	1277	1332	1168	859	859	980	962	873	240	1156	778	582	1076	821	1017	923	936	1579	732
ATL3|25923	235	472	645	481	774	486	381	373	191	297	680	546	574	573	160	374	530	475	390	707	84	486	544	217	1094	433	178	470	509	388	811	212	1288	1155	726	402	164	521	781	445	1191	875	261	680	875	1082	316
ATMIN|23300	2247	3191	2786	2406	3733	2180	1808	2659	2278	1363	1837	2538	4052	3099	1849	4206	1859	2294	1938	3074	266	4082	2294	1508	2530	1774	1244	3897	2945	1893	3123	2851	4005	3604	1046	2470	721	2812	2582	3709	3170	2602	2734	4931	2099	3075	1832
ATM|472	1290	1419	1572	1624	2025	1192	838.99	1165	1590	1453	1448	1173	1760.99	1176	1870	1149	1353	1447	913	2782	342	5262.99	1374	688	2045	1003	559	1595	1720	1339	1482	3159.99	4183	2311	534	986	402	2015	1345	1690	2345	1642	2165.99	2217	1113	2899	1242
ATN1|1822	7872	8840	12784	12541	12747	6321	5693	11639	15288	9470	8354	7761	13724	11243	17888	10375	9853	2941	5754	11966	2498	12449	1346	5592	12673	6858	5995	13817	11979	6024	6957	49832	10051	14306	5373	8222	2692	10928	25430	10107	8900	10386	17876	26135	8902	6888	10611
ATOH1|474	0	0	0	1	1	0	0	0	0	0	0	0	0	0	0	0	0	0	0	0	0	1	0	0	16	0	0	0	0	0	0	0	0	0	0	5	0	1	0	0	0	0	2	1	0	0	0
ATOH7|220202	18	6	2	17	10	6	3	13	9	6	4	3	9	4	9	67	6	11	2	9	3	13	12	3	9	29	3	13	28	3	15	13	1	2	2	19	1	12	3	5	7	9	11	12	1	7	5
ATOH8|84913	248	873	1119	419	868	330	251	397	364	4097	474	586	586	548	305	783	399	224	465	689	311	1997	318	358	1064	1002	144	239	764	352	438	1379	536	502	911	590	309	2053	303	1102	221	696	1383	622	356	378	290
ATOX1|475	1712	1592	1441	1139	1741	1593	654	1970	1590	1088	1650	1393	1316	940	1624	2833	1193	2238	1229	1395	170	1343	2344	1378	1646	4040	795	1708	956	2167	2290	2104	1266	1801	2629	2437	518	2409	1428	1468	560	1352	1273	1410	1328	1683	1456
ATP10A|57194	434	296	215	222	330	902	28	351	358	321	401	850	336	461	262	612	125	220	159	419	16	637	129	181	437	50	236	205	385	59	145	1401	500	1019	752	215	56	199	526	211	740	640	201	877	1194	263	684
ATP10B|23120	321	19	3	591	23	222	87	4	37	175	59	501	117	534	32	770	946	57	214	169	1	194	240	183	829	46	141	305	533	2	141	303	698	34	25	643	189	792	6	1103	33	1337	706	930	11	88	35
ATP10D|57205	605	905	1550	948	1790	815	695	545	554	608	696	1499	2388	1322	837	855	872	625	523	1280	226	938	527	458	1272	206	213	1908	363	456	1463	731	1737	1526	791	637	81	818	977	546	1014	1012	1231	1867	1202	1207	1176
ATP11A|23250	1026	2308	3533	1056	3903	1259	1126	1009	1353	1549	2052	2261	3263	2070	1683	1490	1159	517	1391	4594	480	4847	390	883	3825	468	1466	1386	2988	501	1484	2290	6275	5280	486	906	358	1285	3177	3114	1765	1860	1876	3666	1529	2249	1397
ATP11B|23200	471	852	1143	763	1253	1608	989	931	818	889	1239	1036	1971	479	1469	795	867	787	482	1343	173	1775	514	477	1724	397	281	1168	1470	592	1028	730	2040	1299	415	629	384	905	955	1124	2432	1016	687	1328	2019	1790	633
ATP11C|286410	202	424	497	607	472	821	305	364	265	512	296	771	447	372	328	223	496	299	224	748	154	987	245	140	1318	190	123	836	798	626	479	518	1577	780	152	293	114	347	439	319	430	487	550	499	1553	1057	321
ATP12A|479	0	0	1	13	0	0	0	0	0	0	0	4	0	0	1	8	1	2	0	1	0	4	2	0	1	2	0	14	0	0	0	1	1	0	0	0	0	3	0	2	1	0	1	5	2	2	0
ATP13A1|57130	1837	3007	5661	2553	5972	1912	1521	3932	4572	2983	3018	4007	3310	3040	4918	2291	2831	1215	2894	5208	717	5374	643	1785	3924	1328	1585	3483	2910	1094	2177	2359	3970	5069	1912	2427	888	4150	3040	2398	3317	3900	5996	4996	4213	2183	3921
ATP13A2|23400	1888	2937	3750	3175	4416	3435	1573	3381	2561	2666	3025	1896	4399	3919	2851	5040	2176	882	1942	5357	447	4372	317	1482	5365	1235	1497	3296	6416	1067	3265	3790	3493	3835	3356	2088	1041	3931	5160	2714	1548	2835	3526	4676	3813	2249	2768
ATP13A3|79572	1173	3446	5468	2457	4708	2568	3114	1965	1480	1863	2105	3819	3860	2276	1389	2390	3150	1643	1186	4633	174	3435	1740	868	5285	714	897	2051	2864	1688	2275	2241	4379	4945	705	1378	1109	1362	2839	2003	4975	2109	2363	3396	4909	6681	1787
ATP13A4|84239	338	837	2013	409	2726	174	632	830	973	403	1441	1430	681	2010	1989	577	390	524	937	1692	1	2193	512	229	1014	21	520	1181	753	193	642	1157	553	1520	388	217	393	410	1035	578	1961	1296	119	2685	89	1263	1216
ATP13A5|344905	27	24	21	190	92	0	12	35	129	30	51	11	15	1	123	24	33	68	18	58	0	565	68	72	38	315	10	50	61	0	67	154	3	30	10	131	215	1372	23	41	6	26	47	55	1	14	84
ATP1A1|476	7697.98	22837	30210.9	17049.5	30426	22421.9	14205.9	18067	12275.9	11438	17701	37141.9	32089.9	33366.8	10991	17156	15923.9	10079.8	14288.9	22432	2297.94	12156.8	7094.93	10139.9	44395.9	6299.96	10543	11055.7	24021.9	16964.8	13167.8	14494.7	34644.9	30076.9	15964	11118.9	3041.88	15683.7	20013	16586.5	27159	27682.9	21675	30707	32496.9	23959.9	20678
ATP1A2|477	22804	2255	1788	33519	6748	4642	3276	7434	6524	12425	47376	2310	29075	12010	44102	25096	6447	14285	2714	3780	97	7435	2571	5129	3705	3933	15213	74327	36701	2552	20966	29562	6618	2628	1729	7623	3120	22875	52920	26669	762	6332	23143	104864	395	5227	33261
ATP1A3|478	2209	2956	630	1956	5010	10376	164	2370	2440	12670	1250	983	4522	116	1470	21971	474	1205	507	8454	21	11108	226	1945	1799	4025	1893	1992	34777	262	3421	14396	877	250	139	8002	1659	3683	725	6169	2018	1424	4735	2846	46	893	833
ATP1A4|480	2	1	0	6	0	1	0	0	2	8	1	0	1	0	1	2	2	2	0	1	0	6	0	3	0	1	1	10	31	1	0	18	1	1	0	4	0	0	2	1	2	3	1	13	0	0	3
ATP1B1|481	3828.06	2224.49	744.18	7270.49	3391.55	8932.76	416.04	3890.63	4621.98	5264.52	1038.58	2424.15	1343.22	1709.98	2753.87	17585.1	7928.43	4528.45	3480.68	5349.65	515.88	1937.08	11820.3	2839.75	3451.5	3694.49	2013.25	7221.66	11682.9	6746.85	7183.74	6101.77	5863.09	1837.82	1238.54	9140.26	1239.69	2506.79	1721.16	10581	3877.62	4120.17	2653.35	2052.02	621.65	1801.6	1367.91
ATP1B2|482	18660	24747	35045	25196	41439	13783	23802	51045	14756	6044	34026	19194	36013	13992	28089	13215	6350	12263	17687	43283	185	12061	3017	8025	5691	7063	17587	17778	16084	8025	12584	24143	20808	50076	22499	7607	3934	25505	49530	20901	10105	31378	12554	101304	3566	13463	37550
ATP1B3|483	4259	6318	5452	3643	6266	4899	1841	4974	4092	4357	4378	5456	3753	3392	3757	6308	3702	3539	2880	4834	450	4723	7895	3576	8727	7063	1726	5033	3663	4420	7925	3825	4695	5059	5439	5365	2377	5594	4034	3175	3408	3619	5822	4664	7620	7160	3776
ATP1B4|23439	0	2	0	499	2	0	0	0	1	1	4	2	0	0	0	0	2	0	1	9	0	1	0	7	33	0	0	3	0	0	0	1	0	0	0	1	0	3	1	3	2	0	2	2	0	0	0
ATP2A1|487	22	8	10	21	7	25	26	77	123	24	5	30	21	20	55	58	48	3.01	12.02	21	5	139	1	29	39	31	11	62	21	6	19.02	49	11	24	6	52	27	18	14	14	21	59	56	40	17	30	39
ATP2A2|488	6856	11462	17254	11654	21015	10846	7517	14743	9034	14112	14064	10777	13674	17126	8731	13679	9380	5434	8736	21441	1319	24332	3562	6572	12896	4582	7782	13445	25467	5867	11004	17119	14081	23077	8415	10761	4430	17746	16525	13904	7587	10557	21253	33101	45163	11765	8921
ATP2A3|489	68	212	244	271	116	138	89	80	158	93	159	256	85	119	224	196	261	35	170	876	46	173	21	46	448	50	163	126	144	56	246	226	1252	110	39	296	20	104	116	133	22	191	110	174	337	113	51
ATP2B1|490	1706	2679	4207	2263	5293	4230	1450	2015	2226	3240	3700	3549	3122	3779	2171	5219	1596	2130	1548	4267	902	2228	3068	946	2282	836	1040	2470	8958	3448	4344	1786	4136	1313	2439	3262	503	1789	4042	3241	1084	1751	3473	4132	5578	4944	2979
ATP2B2|491	1141	699	425	1596	1652	3196	47	1617	3007	1397	1280	319	1526	1076	1453	3897	888	731	740	2134	4	4317	414	1151	899	548	696	1077	12156	337	1365	3195	894	635	178	1579	306	2101	1002	1196	644	783	1204	3420	70	634	338
ATP2B3|492	38	39	5	56	72	792	3	32	55	627	20	11	15	9	19	1003	15	62	15	286	10	55	3	2	55	39	29	90	2260	12	8	312	90	3	2	178	9	8	7	137	92	38	9	38	8	33	19
ATP2B4|493	3844	5050	7559	9045	5983	6223	4824	6565	4310	6334	4427	7329	8750	4834	6840	49214	6928	2393	3944	8913	498	9153	3098	2875	9700	2177	2932	7504	11586	5803	7167	14820	14696	8219	1706	4782	1599	5527	10872	8323	5935	6033	6541	20027	9111	7564	3934
ATP2C1|27032	3191.97	4081.07	5250.75	5750.76	5984.76	4238.53	2578.22	3264.45	3368.57	3656.16	3379.39	5355.71	4923.95	5596	3681.52	4807.56	4163.95	2936.86	2432.2	5658.45	557.92	6045.95	4145.7	1963.31	5991.38	2215.2	1755.24	4604.68	5081.39	4417.94	5085.22	5417.35	7003.03	7037.4	3459.18	3712.07	1668.28	3852.9	4188.09	4008.47	4303.42	3978.8	4726.44	5466.68	6642.07	5541.54	2559.53
ATP2C2|9914	16	7	3	62	6	21	7	36	10	17	4	15	79	5	24	65	6	23	9	9	1	73	43	6	32	28	23	14	52	8	54	28	5	3	7	22	31	142	13	16	4	12	20	17	6	20	10
ATP4A|495	1	0	0	0	0	2	0	0	0	0	0	0	0	0	1	0	0	1	0	2	3	0	0	0	0	0	0	1	5	0	1	1	1	1	0	1	0	0	0	4	0	0	2	0	0	0	0
ATP4B|496	3	1	1	3	0	1	0	1	1	0	0	0	1	3	3	2	2	0	0	3	0	2	0	1	4	2	0	4	3	0	2	0	0	0	0	4	0	1	0	0	2	1	2	1	1	1	2
ATP5A1|498	17329	17172	19585	12889	29448	13189	8428	20426	18797	15458	29931	15987	29370	12724	15995	30049	10428	19830	12148	20477	7254	16714	24224	17637	14264	34186	7427	19152	17690	17034	29384	19578	12625	25392	36523	20357	6727	33490	18390	13416	8585	12844	11500	20423	14117	16626	21178
ATP5B|506	17527	20482	26993	15951	36506	15113	9368	26380	26102	12279	35086	19439	32705	15698	23158	38632	11948	22977	13412	24246	3625	21408	24033	17176	15581	34995	9185	25684	22318	20787	38242	19398	15126	32043	33963	29268	7645	33514	26464	11475	10119	11276	31615	29643	19219	20365	27247
ATP5C1|509	4837	4218	3548	2779	5164	5201	1824	3475	4325	5127	4382	3444	4125	2373	3260	8860	2678	7590	2727	3613	610	5524	8550	3620	3722	14764	1429	5437	4014	3963	6385	5516	2972	5310	6161	6320	1332	21262	2850	2931	2899	3065	3441	7048	4157	7667	4745
ATP5D|513	2164	2883	3831	1680	5366	1523	858	3286	5911	2796	2871	2447	2896	1922	5678	2919	1818	3213	1893	3210	137	2263	2461	1736	2086	3224	1029	2568	1636	1609	2653	2153	1495	3675	4077	2361	793	4557	2407	1848	1377	3395	3897	3019	1774	1685	5006
ATP5EP2|432369	321	526	352	364	406	314	191	406	338	224	385	275	334	280	402	531	230	775	265	302	141	213	831	314	222	554	211	486	123	531	464	291	341	514	781	457	174	533	204	323	235	240	466	262	296	501	541
ATP5E|514	8186	11211	5317	3750	7671	5867	2071	7696	7190	5103	6697	4877	5374	3305	8306	9495	3527	11777	3458	5541	1385	3940	13273	5619	4835	11359	2470	4764	2598	9236	7215	5887	5248	8605	12845	8429	1675	7172	4010	3795	3272	4284	6441	4753	4987	9478	8283
ATP5F1|515	10526	7702	6231	4833	9170	4249	2955	5087	7518	4948	8466	5959	6600	7693	5892	10999	4233	10585	4290	5887	1011	6011	18454	6562	6231	15159	2523	9802	3666	10318	11304	6509	4623	9413	11182	10459	2343	8833	5914	4953	6329	5587	8395	5621	4521	12401	6685
ATP5G1|516	2937	1816	1861	1728	2783	2000	680	1910	4041	1602	2184	1188	1781	585	2816	3830	1410	4302	1080	1247	217	1406	5965	2141	2166	6622	807	2418	999	2495	3031	1912	782	1960	3500	3585	921	3483	1822	1246	743	1548	2942	1366	834	2904	2225
ATP5G2|517	7919	7418	7227	5084	9375	5566	2604	9641	9864	4066	7858	5962	9634	3960	7659	9262	5210	7105	4250	5584	1592	9651	10591	8051	4943	24025	3113	7395	4792	11115	10225	7398	5618	6764	10511	12477	2798	13717	5907	4453	2448	3969	9236	7874	5004	7543	7123
ATP5G3|518	7144	7290	6858	2695	9000	5044	3232	7171	9403	4456	8521	6386	8690	2419	6917	12718	4037	10418	4424	3930	1557	5239	14859	6168	5477	15379	2193	9392	4103	6344	10607	4938	4077	8519	6149	8945	2129	8565	6118	3890	1607	5478	8177	7128	6507	9800	11133
ATP5H|10476	4447	4075	3064	2476	4011	3668	1532	3507	4221	2174	4295	3084	3701	2782	3929	6131	2286	6216	1933	2779	321	2379	8219	3077	3641	6520	1288	4098	1740	4622	5492	2926	2517	4311	5487	5255	1007	3687	3191	2600	2526	3025	2902	2836	3216	5438	3898
ATP5I|521	4005.61	3223.62	2258.95	2582.1	2740.18	1979.95	1017.97	3101.42	3578.94	2726.7	2783.12	1867.56	2913.53	1395	3771.59	6134.73	2427.87	4392.75	1709.05	1772.21	392.62	2242.83	7013.29	3328.03	1928.1	5814.03	715	4589.68	1717.68	2891	4260.89	2714.69	1726.12	3091.1	6200.49	4481.01	1202	2335.52	1742.17	2275.57	689.24	2805.04	4110.2	2121.42	1470.31	3842.57	3069.71
ATP5J2|9551	9573	6249	5460	3827	7587	3229	2303	6236	11812	2972	9381	4286	6140	3037	7843	8829	3121	11248	4048	3847	177	2619	15766	6043	4513	13514	2270	7796	2033	8941	9092	3135	2499	6529	10264	11422.7	1922	6232	5257	2607	2652	3796	4882	4788.85	3337	8749	7032
ATP5J|522	4882.48	3915.13	2709.23	2450.46	3785.43	3463.32	1529.34	3143.92	4219.35	3111.27	3864.34	2659.43	3703.81	3327.97	3755.23	7386.16	2630.68	6333.57	2124.22	1803.16	773.08	2751.64	9313.57	3352.32	3035.08	6676.33	1238.98	5588.14	2510.61	3683.07	4824.36	3762.18	2404.19	3740.49	5470.23	6272.65	1178.19	2962.82	2440.79	2671.15	2543.81	3184.52	4554.75	3019.26	2955.03	4977.58	3848.49
ATP5L2|267020	0	0	1	1	3	0	1	1	1	0	3	0	0	0	0	0	0	0	0	0	0	3	3	0	0	1	0	1	0	0	1	2	1	0	1	1	0	0	0	0	0	1	2	1	0	2	0
ATP5L|10632	7372	5158	3623	3693	5176	2585	1624	4310	6416	4249	5683	2903	4632	2744	5895	7988	2494	8645	2494	3209	754	3591	14531	3849	3248	10333	1559	6239	2693	5615	7034	3997	3303	4555	7206	8016	1667	9314	3803	2740	2801	3599	6461	3687	2495	8102	5265
ATP5O|539	10299	6846	4353	4498	6615	4862	2282	5642	7950	5411	7045	4784	5831	4652	7424	13722	5117	15218	3115	4531	1595	5482	18802	7118	5000	12244	2095	8789	3867	7783	9907	5862	3380	6363	10018	10558	2288	5102	4596	4604	4278	4269	6346	4532	4188	7906	5464
ATP5SL|55101	1694	2705	3274	1117	3974	838	625	2019	2959	919	1905	2021	2141	1753	2411	1972	1518	1751	1407	2445	250	1544	1728	2000	1597	3175	673	1683	1467	1240	2013	1564	1662	3554	2376	2102	641	2243	1939	1248	1221	1828	2356	1995	1485	1421	2776
ATP5S|27109	285	376	369	225	662	150	65	277	424	214	462	218	140	176	352	395	249	550	211	374	22	401	556	214	266	758	143	164	323	301	504	512	252	562	277	440	84	626	302	246	213	335	587	406	123	454	286
ATP6AP1L|92270	77	46	74	58	86	125	62	178	151	129	108	58	106	68	185	93	100	68	46	100	11	138	12	44	105	47	32	48	107	38	67	164	69	93	94	83	24	141	62	132	65	235	84	95	55	73	68
ATP6AP1|537	6818	8436	10801	6605	10567	8644	4470	10169	8061	7663	10223	10760	9783	7914	7760	11412	7589	4831	6836	12077	657	14501	3743	5376	16106	5547	3584	17137	7768	6067	6815	8180	13621	10531	9694	9178	2587	10680	8663	8833	7348	12209	11965	12604	10561	9788	10144
ATP6AP2|10159	8293	10087	9530	7116	11691	9109	4828	6485	5935	5337	9615	8559	8041	8459	5663	12509	7979	9642	6108	9688	744	6748	14550	5262	12471	8116	3366	9263	5094	15061	12189	7823	11287	11983	10543	9524	2376	6966	8234	7220	8286	7410	8802	10957	11406	15039	7798
ATP6V0A1|535	3058	5181	7203	3460	8672	5166	2172	4946	3843	5501	3174	3657	7641	3993	5711	11026	3387	2414	2958	7139	224	7014	1283	2289	3461	2142	2827	4896	11694	2079	3590	9189	8083	6089	2226	4845	1287	5151	4710	8185	4299	5370	6945	7157	2517	3086	3675
ATP6V0A2|23545	842	1244	1683	1076	2354	695	646	1275	1457	1345	1096	1071	1349	764	1268	1083	991	962	721	1748	141	5263	1061	688	1120	1169	604	1557	1325	998	1553	1208	1202	1715	906	2608	620	2696	1177	993	574	1071	1919	1674	954	1456	1036
ATP6V0A4|50617	4	0	0	121	0	1	0	1	2	107	0	2	10	0	1	43	1	1	8	3	1	59	25	5	1	18	0	0	1	0	11	2	1	0	1	335	81	172	0	159	0	0	55	3	1	2	0
ATP6V0B|533	8436	7099	6563	4165	7999	4263	2314	5859	10693	3077	5849	6095	5266	5398	5887	14046	5135	11235	3870	5097	491	4847	22353	8787	8023	21782	2350	7925	3034	8490	7706	3751	5950	6722	15261	11620	2125	7270	7788	3827	3446	5630	7468	4346	5842	10076	7086
ATP6V0C|527	8106.57	8971	8771.46	6436.06	10892.1	6401.91	3491.09	9872.78	8812.53	7716.51	4583.08	8903.96	9487.62	5567.01	7600	17459	7063.49	5497.55	5047.54	10370	513	7708.17	5082.31	7778.56	8848.9	10687.3	3486.86	11558.4	9385.36	4724	6796.49	8474.35	11572	9850.98	12052.9	16810.8	2809.22	10895.7	8947.22	8308.56	3857.46	9924.66	12865.5	10525.4	7003.47	8822.33	8669.93
ATP6V0D1|9114	4527	5110	5523	4009	6087	3842	1881	4759	4159	3801	3327	4772	5575	4276	4024	10690	3565	3797	3586	5964	252	5076	3774	3442	5426	6913	2288	5912	3921	3620	6789	4221	7096	5893	4387	6433	1496	5270	4899	4145	2530	4394	5586	5928	3721	4667	3749
ATP6V0D2|245972	30	23	41	6	1	14	22	19	3	5	2	59	3	4	5	49	15	11	4	2	5	2	20	0	14	21	0	42	51	2	8	0	27	10	0	5	0	15	61	38	10	12	0	1	23	85	7
ATP6V0E1|8992	7915	8462	6151	5526	5665	5225	3201	4818	4202	3980	6422	6701	7820	5380	7078	6971	6141	10112	4579	4915	586	5412	18462	4762	7297	10057	2303	9506	2219	15405	8869	6391	10343	8558	11264	9078	1608	7007	6197	5337	3730	5595	4780	5895	7545	9466	6666
ATP6V0E2|155066	6937.84	11033.5	16044.6	13897.4	24967.4	2308.96	4056.98	19768.2	11998.7	14363.8	17562.3	6504.95	11869.7	8640.22	15785.4	18295.5	5926.5	5960.66	7006.98	10355.3	440.84	7914.44	6573.94	6221.87	14070.2	7463.84	7742.77	10516.6	13252.3	8334.66	9594.36	19598.7	5405.09	9384.48	31748.4	11693.5	4139.81	20874	13590.6	7476.54	3792.73	12605.3	13748.5	16690.3	2563.55	7396.09	16962.6
ATP6V1A|523	2543	3772	3907	4331	5534	4433	1915	2692	2254	3636	3678	3149	4515	2748	2218	9637	2570	3892	1954	4387	197	4418	4012	2146	6505	3014	1263	4502	7261	2981	4235	5450	5504	4031	2959	3964	2201	3950	3221	3771	4338	2532	4392	5254	2861	5090	2797
ATP6V1B1|525	70	50	70	124	72	40	9	207	382	176	118	134	168	2	229	60	66	56	41	4	111	278	40	160	309	121	49	302	138	19	157	138	22	81	20	178	29	113	124	75	2	6	75	314	118	179	366
ATP6V1B2|526	5954	7494	8572	6562	9946	11193	3997	4848	4714	5905	4458	9279	7725	4935	4030	19315	4312	6468	4842	11927	791	8279	6818	4962	7791	7868	2928	7513	9356	6906	6816	7212	13930	10482	6117	9499	2161	7760	6304	7823	3622	4138	10417	6988	8248	13327	4885
ATP6V1C1|528	2090	2646	3063	4289	3304	3073	1582	2379	1875	2158	2693	2560	2809	1727	1940	5065	1658	2142	1491	3423	221	3136	1930	1378	2637	1124	875	3340	5357	2127	2516	3288	4535	3347	1971	2540	833	2737	2352	2564	1964	2584	3583	4110	2802	3418	1351
ATP6V1C2|245973	177.26	195.38	212.95	135.63	215.9	126.2	141.5	353.55	133.06	92.09	230.27	260.95	284.9	160.19	185.2	125.91	113.48	205.77	69.06	161.93	41	146.13	207.59	152.23	217.86	117.87	86.78	231.82	95.43	191.67	234.55	88.19	127.69	223.37	211.03	211.37	43.41	253.65	187.78	101.17	127.78	92.84	136.72	256.13	231.58	269.51	219.45
ATP6V1D|51382	2032	3704	2988	2247	3356	2558	947	2322	2003	2174	2933	2938	2093	2822	2741	5522	1924	2942	1920	2750	207	1704	3892	1316	3007	2387	1118	3249	2864	3364	3857	3331	2959	3478	2161	3789	523	3317	2555	3187	4063	2978	2862	4354	2344	4112	2330
ATP6V1E1|529	5792	5206	4580	3696	5448	5153	1459	2303	6415	3693	4695	5162	3286	1990	3711	12116	2547	5031	3209	4467	312	3109	8465	3750	3745	5909	1612	4119	4860	4965	3436	6485	5813	5684	3739	7794	1379	6029	4589	5862	2848	3277	7458	5142	4728	7801	4742
ATP6V1E2|90423	169	61	59	227	58	110	102	104	114	243	95	118	115	75	162	205	106	110	88	144	22	293	183	103	244	204	30	280	210	126	245	113	141	98	155	167	47	505	144	190	83	114	285	103	125	182	115
ATP6V1F|9296	6971.89	5892.9	6284.85	5215.9	6859.91	4138.98	2504.85	6796.68	10497.8	4999.82	8087.8	5056.91	8662.63	3462.9	7094.67	10372.8	4518.75	9329.62	5236.65	4587.85	908.92	4354.86	11971.8	4934.9	4363.89	14578.8	2104.91	7941.26	3553.66	8641.83	7911.7	6323.91	4952.94	6697.82	11525.7	12574.9	1821.86	10991.7	5621.92	4272.77	3863.91	5920.53	6614.76	6054.59	3746.94	9222.84	7629.86
ATP6V1G1|9550	5225	4631	2824	3620	3128	3543	1849	3116	4594	3660	4254	3726	4791	2436	3080	6399	2764	7774	1958	4684	548	3465	9072	4296	3482	4365	1436	3912	2396	5037	5328	3567	3301	3970	5559	7170	980	4937	2644	2990	2695	3715	6320	4195	3113	7776	2096
ATP6V1G2|534	1389	954	659.71	734.57	1837.34	2591	217	610.63	897	1720.07	1595	498	1393.87	257	706	9834.34	457.08	1326.92	323	1532	14	1538.69	1029	793	666.32	2878.12	693	1945	5184.28	151	1323.2	6781.63	453.56	847.49	379	2539.24	522	3000	303.99	1598	1068	1354	864.41	2395	112.93	694	702
ATP6V1G3|127124	0	0	0	2	0	2	0	0	0	0	0	0	0	0	0	0	0	0	0	0	1	0	0	0	0	0	0	0	0	0	0	0	0	0	0	0	0	0	0	0	0	0	0	0	2	0	0
ATP6V1H|51606	1859	1857	1915	2666	2376	2904	1070	1690	1620	1598	2071	2064	2466	1551	1431	6955	2093	2261	1183	2334	206	1713	1930	1531	2159	2040	759	2826	3005	1642	2045	2677	2539	2479	2360	3182	893	1944	1403	2310	1127	1969	3259	2937	1718	2494	1405
ATP7A|538	286	384	509	509	510	670	311	245	307	438	289	513	394	362	345	407	549	439	260	539	148	1165	416	272	886	283	161	447	536	632	469	396	1333	567	150	615	139	340	392	799	753	549	414	379	738	800	254
ATP7B|540	90	176	248	80	331	244	71	112	203	381	217	101	234	52	142	309	85	94	77	374	55	553	37	96	157	101	78	138	268	45	187	346	224	161	66	201	55	290	215	147	48	124	149	371	132	115	114
ATP8A1|10396	768	449	698	1232	1592	1546	224	130	429	3272	204	478	622	96	726	3439	572	578	584	882	135	3512	475	176	749	997	211	1814	6486	133	1089	2231	2262	280	198	1949	270	1842	135	5800	249	483	824	1587	138	818	682
ATP8A2|51761	37	15	2	15	40	181	1	2	5	49	6	29	14	1	19	450	10	8	11	173	3	56	2	18	6	10	6	14	747	1	20	43	184	2	2	35	0	0	1	70	21	2	6	8	5	9	13
ATP8B1|5205	92	221	236.52	79.27	96	438.3	69.37	64	60.19	51	240.21	379.23	97.61	132	88	163.66	162.59	39	129.5	261.48	15	50.16	87.43	33.45	261.38	19.05	141.77	158.78	120.96	120	275.65	86	362.73	118.27	196.2	52	19	45.08	173	66	21	73	162.42	210.46	1498.06	192.45	128
ATP8B2|57198	526	1066	1493	1213	1346	1552	514	1090	1405	1362	1139	1652	1857	1022	1382	898	1017	636	566	1918	427	2152	361	647	3254	414	453	1125	1995	642	981	1492	1754	1532	424	611	283	1525	1236	966	1265	2170	2248	2520	4267	1569	935
ATP8B3|148229	56	54	74	53	48	84	29	46	60	21	27	58	55	45	115	26	40	36	12	104	38	84	58	16	159	51	48	46	15	36	46	57	250	74	36	61	4	25	60	66	29	57	23	50	103	126	99
ATP8B4|79895	226	396	323	519	200	224	173	62	119	44	210	344	122	254	190	319	213	179	168	351	3	841	239	81	441	156	119	91	141	399	367	313	1536	365	138	322	28	95	237	206	62	107	89	90	784	617	187
ATP8B5P|158381	29	24	18	13	20	14	5	16	35	9	12	17	13	16	17	15	13	38	7	13	3	19	61	14	10	16	8	16	16	23	22	14	14	23	18	24	3	20	14	14	27	26	19	34	7	45	10
ATP9A|10079	2462	5599	6357	5081	8612	3972	2517	7732	3180	6437	4507	3481	5586	3329	4316	8646	3117	2477	3443	9573	1199	8629	1220	1868	4347	1344	3875	7253	19615	1843	4909	8400	7448	10343	3710	3509	1554	6679	6673	8123	2662	3700	2740	8898	2917	2811	3790
ATP9B|374868	542	722	1100	490	1225	452	579	862	1108	697	1236	1006	1535	898	1367	897	813	402	636	1501	170	1170	278	498	997	296	323	997	1159	443	464	844	1183	1360	1079	685	287	1999	907	814	711	985	397	1025	967	548	832
ATPAF1|64756	1774	2600.77	2684.77	4012.88	3844.24	1855.87	1639	3936.65	2380	1722	4274.8	2130.55	5067.82	5110.53	3337.7	4204.87	1679.25	3333	1689.4	2782.4	430.96	3330.46	3548	1553	3621.87	1961	1302.81	6081.73	3590.78	1915.97	4369.35	4648	2536.78	3989.02	2331	2413.88	1176	3632.79	4793	2427	4461.65	4219	3872	3867.58	1626	4438.71	3196.62
ATPAF2|91647	635.36	699	868.53	630.43	982	402	294	818.54	526	547	857	502	725	691.38	936	704.76	641.31	639	499	826.7	73	748.71	613.37	457.27	464	875.99	277.64	782.58	581.84	479	904	450.65	684	825	802	798	252	1243.12	601	630	771	770	561.75	952	284	555	837
ATPBD4|89978	588	298	355	320	546	145	250	535	313	190	520	133	446	255	332	427	229	742	196	250	23	279	914	262	154	575	85	283	187	486	389	396	277	436	441	219	161	577	366	240	473	414	365	397	117	311	318
ATPIF1|93974	3327	2273	1923	2174	2892	1977	813	2777	2743	1803	3117	2015	2853	2591	2658	5154	1889	3840	1705	2300	375	3033	4127	2161	2536	3289	897	3844	1891	2931	3751	2949	1462	3360	3416	3830	1329	3463	2103	2242	2933	2332	2836	2499	1460	3905	2324
ATRIP|84126	341.55	437.01	635.64	349.73	747.38	341.42	72.12	569.41	482.18	454.9	625.85	400.13	636.2	379.13	469.43	429.03	364.83	145.9	274.3	556.82	131.23	626.63	227.22	276.4	632.91	309.42	184.11	634.36	428.46	138.01	487.22	275.18	311.74	460.84	254.77	354.73	263.67	557.52	493.12	410.33	463.07	578.34	440.82	575.15	439.4	318.77	516.57
ATRNL1|26033	299	163	7	1001	117	1131	37	110	191	511	59	695	458	335	546	1675	1383	212	194	398	13	1047	787	225	921	608	193	417	3401	57	620	1564	1647	31	10	958	196	918	9	883	296	31	1123	376	114	990	65
ATRN|8455	1503	3769	6460	3682	7136	2720	1934	4707	2659	4273	3448	3125	4239	3721	3374	2774	2907	1994	2500	6926	549	3664	964	1400	3849	1087	1459	3309	6750	1485	2730	4770	5801	6514	1436	2156	1045	3574	3361	3700	4374	2825	4041	5858	3898	3143	2751
ATRX|546	1453	1872	2148	2831	2682	2910	1271	1836	1676	2925	2473	1722	2896	1924	2050	2257	1869	1735	1344	3512	488	2268	1236	1315	3627	455	991	2984	3490	2218	2639	2022	4231	3137	1073	2208	841	626	2217	3919	2176	2284	2205	3674	2212	3021	1610
ATR|545	607	823	1293	1091	1476	1083	439	848	1079	823	827	948	1119	683	1090	774	733	631	477	1443	94	1901	724	389	1785	426	344	918	1043	511	882	1105	1310	1283	311	625	406	678	799	716	1149	867	1021	1057	911	1885	769
ATXN10|25814	6635	3946	3780	5999	5560	4457	2029	3844	3045	6791	8358	5738	5768	3130	6305	9375	2837	4019	2684	7458	979	5507	7154	5378	4682	7940	3077	5788	4717	4806	5472	5077	4604	10077	4719	9307	2655	8525	6580	5800	2351	3906	8400	8150	4914	8525	5791
ATXN1L|342371	903.49	1424.12	2564.53	2367.55	2319	1499	1018.48	1585	1433.01	923	1325	1701.55	2268	1857.83	1512	1474.11	1704.22	545	1286	2877	349	3187.65	412.13	947	2876	441.1	925	1949	1946	564	1353.09	2114.46	3482.67	2536.97	463	1262.16	504.38	1456.11	2498.06	2737.1	2331.82	1948.65	2663.62	2756	1886.24	1792.31	1066
ATXN1|6310	1286	1893	3040	2565	2598	2464	1445	2251	1844	1251	1856	1925	3464	2955	2128	1661	2157	1127	1317	3027	172	1765	987	860	2856	542	890	2060	2875	1269	1740	1945	3695	3571	719	1081	315	2007	2780	2525	3326	2406	3028	2862	2303	2232	1449
ATXN2L|11273	3288	4250	6043	4865	6611	3593	2497	5959	8044	4697	2659	5671	5535	4061	5959	3872	3725	1724	2526	6426	1278	9046	934	3267	7249	2426	2661	6329	6439	1219	3604	5698	5128	5574	2563	3587	1208	4721	6216	4508	5552	11079	9430	7535	4866	4572	4636
ATXN2|6311	920	1547	2100	2173	2587	1293	1098	1770	2356	1676	1913	1817	1933	1867	2479	1887	1495	700	1179	2723	236	2379	419	911	2112	684	875	2191	3162	801	1362	2380	2262	2358	887	1347	374	2770	2181	1906	809	2785	2742	3294	1697	1746	1417
ATXN3L|92552	0	0	0	0	0	0	0	0	0	0	0	0	0	0	0	0	0	0	0	0	0	0	0	0	0	0	0	0	0	0	0	0	0	0	0	0	0	0	0	0	0	0	0	0	0	0	0
ATXN3|4287	243	478	429	289	497	425	171	350	466	344	336	456	545	316	461	394	449	348	189	609	137	812	294	156	559	199	151	356	776	349	530	561	807	513	206	386	137	484	389	493	416	599	369	421	619	638	324
ATXN7L1|222255	186	344	419	447	578	162	203	190	294	286	688	352	359	361	237	259	177	117	353	470	49	504	133	182	547	159	187	335	576	222	377	272	478	464	93	296	64	345	364	431	265	416	234	307	272	392	179
ATXN7L2|127002	287	384	488	292	542	171	112	590	1113	456	265	376	405	281	768	316	295	204	199	472	254	832	68	351	555	415	177	578	670	148	352	551	172	406	155	413	77	615	220	391	217	576	783	353	256	287	465
ATXN7L3B|552889	2923	4468	4949	7179	6361	3224	2506	4158	3521	12222	5253	2940	7986	4092	3526	8722	4361	3633	3374	5537	1141	5753	3256	2945	3025	3721	1752	6319	8268	4367	7936	5915	4527	5611	3096	6662	1500	6804	4240	7992	3148	2239	6441	6842	2516	3395	3102
ATXN7L3|56970	1466	2202	2687	1983	2632	3006	1089	2094	2048	2103	2054	1802	2411	1605	2421	4325	2346	1085	1266	2747	632	2606	622	1464	2168	1221	1080	3126	4896	856	1898	2400	2950	2522	1503	2080	653	3832	1997	2549	1627	2912	2880	2634	1570	2037	1610
ATXN7|6314	291	578	1069	878	1103	676	303	479	557	363	691	813	965	692	500	512	707	241	344	1129	80	1443	151	195	1348	114	240	748	1123	224	472	820	1507	1097	200	318	274	544	963	737	982	705	684	1095	992	1114	415
ATXN8OS|6315	0	0	0	0	0	0	0	0	0	0	0	0	0	0	0	5.17	0	0	0	0	0	1	0	0	0	0	0	0	0	0	0	0	0	0	0	0	0	0	0	0	1	0	0	0	0	0	0
AUH|549	442	331	257	370	330	369	188	309	342	271	193	299	455	317	344	893	350	525	185	421	20	318	587	227	332	312	97	329	394	333	423	361	470	469	398	479	101	295	260	412	357	481	259	290	203	499	175
AUP1|550	5372.44	5545.15	6369.01	4191.74	7940.35	3354.81	2304.14	6643.26	8503.37	3487.38	5761.12	5172.19	5214.09	3314.77	6642.16	5935.57	4093.63	7169.3	3191.38	5992.06	1306.8	5819.68	7032.09	5194.14	6909.41	10933.1	1997.7	6919.23	2844.02	5703.91	6364.29	4019.68	4459.57	6862.77	7059.51	5738.19	1720.62	8446.5	4970.53	3173.86	2992.82	6331.29	8801.06	5968.02	5371.05	5865.53	6797.3
AURKAIP1|54998	2293	2438	2801	2119	3365	1884	960	3614	3368	1835	2820	2299	3128	3028	3563	3296	1801	2935	2024	2269	514	2032	2451	2431	3571	3006	1058	3653	1646	2520	3481	2274	1331	3253	8259	2453	833	3536	3049	1839	1831	4954	4451	2184	2185	2578	3488
AURKAPS1|6791	12	20	14	12	13	9	14	21	19	15	4	4	22	2	11	15	19	10	6	15	1	24	10	26	26	9	4	9	6	9	11	13	13	8	7	8	2	7	19	9	77	20	53	9	10	49	13
AURKA|6790	373	576	858	192	1262	918	228	1079	628	1201	839	556	639	420	489	528	321	471	359	1014	385	1194	329	803	899	442	278	705	627	246	1205	67	124	567	905	764	321	845	391	475	1036	992	677	636	857	802	463
AURKB|9212	522	392	700	130	945	732	193	1066	838	656	841	283	618	258	424	537	253	392	343	800	175	1868	255	877	475	1049	235	910	1031	124	1045	12	24	324	1053	837	390	1500	308	433	520	1072	401	644	457	535	422
AURKC|6795	33	81	77	21	61	28	18	54	96	11	66	28	47	32	118	164	44	35	38	32	12	72	450	23	48	48	10	56	38	39	36	16	135	66	27	47	17	11	21	73	60	57	20	54	19	27	70
AUTS2|26053	1245	1667	2450	2809	3377	1468	844	1193	2624	1805	1887	1813	1038	2047	1322	1238	1619	370	1389	1772	1682	2285	345	357	3672	781	954	3395	3947	1113	1639	1092	1355	2428	726	1688	423	2466	1460	2242	1150	2532	1468	4183	3062	1838	1168
AVEN|57099	273	496	518	170	624	603	192	474	611	166	382	274	602	324	342	558	201	267	334	435	237	266	387	236	282	355	140	450	329	403	424	308	337	533	551	307	116	533	364	434	155	381	399	308	489	272	358
AVIL|10677	2971	284	298	177	209	105	115	263	521	901	101	162	227	91	568	86	217	176	56	277	9	1403	136	190	258	1099	154	214	139	374	193	197	195	254	15	1268	21	153	190	901	113	76	211	183	107	216	180
AVL9|23080	160	674	761	540	985	412	314	227	209	385	812	541	688	371	122	688	392	236	303	714	49	726	175	182	684	229	108	472	1082	346	584	384	855	887	198	240	144	470	347	399	819	626	477	1023	434	640	256
AVPI1|60370	179	148	135	149	107	266	60	137	122	129	132	170	179	109	139	551	200	99	101	128	14	191	88	91	299	133	45	281	358	120	272	435	228	169	570	189	41	311	148	356	93	246	32	192	730	241	184
AVPR1A|552	6	48	75	9	73	13	12	4	6	10	21	23	12	8	7	30	26	1	31	93	2	6	5	6	15	8	8	20	17	8	71	2	23	46	4	12	6	14	14	5	1	9	13	42	11	37	12
AVPR1B|553	1	0	0	0	1	0	1	0	0	0	0	0	0	0	1	1	1	0	0	1	0	1	3	0	0	0	0	0	2	0	0	0	0	0	0	0	0	0	0	0	0	1	0	0	0	0	0
AVPR2|554	2	1	1	14	0	1	0	0	4	0	0	0	0	1	2	1	3	5	0	2	0	3	0	1	4	1	0	0	1	0	9	2	3	1	1	0	1	0	1	2	1	6	4	1	7	0	0
AVP|551	0	0	0	0	1	0	0	0	1	1	2	0	0	0	0	0	0	0	0	0	0	0	0	0	0	0	0	0	0	0	0	0	0	0	0	0	0	0	0	0	0	0	0	0	0	0	0
AWAT1|158833	0	0	0	0	0	0	0	0	0	0	0	0	0	0	0	0	0	0	0	1	0	0	0	0	1	0	0	0	0	0	0	0	0	0	0	0	0	0	0	1	0	2	0	0	0	0	0
AWAT2|158835	0	0	1	0	0	0	0	0	1	0	0	0	0	0	1	1	0	0	0	0	0	1	0	2	0	0	0	0	1	1	2	3	0	1	0	0	0	0	0	0	0	2	2	0	5	0	0
AXIN1|8312	556	1114	1402	1134	1497	718	599	1970	1498	2335	972	948	2282	1287	1237	1189	955	231	866	1626	189	1618	166	565	1470	340	601	1581	1748	276	1273	1168	1219	1910	1088	636	318	1334	1622	1268	1128	1674	2378	2157	990	980	1209
AXIN2|8313	543	500	414	1006	538	321	209	467	706	677	335	469	813	1098	827	648	678	264.11	313	602	23.07	1018	211	297	664	248	252	1767	917	312	687.27	913	478.38	626	206	381	200	851.39	577	461	459	1116	993	1021	1190	334	315
AXL|558	2054	2497	2855	3000	3161	2581	647	877	2611	647	2830	4459	2747	3751	3358	2074	2070	1352	1361	3754	799	6362	1235	1411	3183	1146	1339	946	1556	1271	1873	2561	8315	9015	3048	2349	380	1727	3996	2234	684	2475	1958	5255	6086	2685	1211
AZGP1|563	196	200	173	799	170	136	247	353	140	1096	147	1061	881	3388	137	709	520	805	257	203	4	21	2935	626	4455	892	110	1278	62	100	312	1074	242	242	155	1599	328	2425	259	578	1452	636	1662	879	326	2009	238
AZI1|22994	143	248	526	680	569	460	188	801	675	671	542	388	699	475	802	397	469	78	268	678	155	1639	22	279	1363	96	288	529	960	51	481	581	337	502	243	328	188	770	499	569	603	961	750	870	635	274	540
AZI2|64343	1811	2045	1988	2246	2329	1436	637	1511	1423	1469	2006	1898	2049	1530	1438	3189	1859	2317	560	1632	340	2524	2965	1463	2423	1303	616	2669	1685	1322	2949	1683	2421	2393	2368	1999	943	2171	1433	1352	1640	1999	1753	1488	2471	3751	1432
AZIN1|51582	6865	8384	8971	8729	11113	5067	4258	4450	5091	8985	8790	6003	7334	3680	5085	10803	4518	10034	4076	8841	855	7321	12781	5075	6125	9893	2913	7894	6673	7395	10139	9830	7523	12193	7501	8599	3599	10809	5874	6974	4638	7540	8081	10956	6032	10019	6164
AZU1|566	3	1	0	0	0	6	2	2	2	0	0	3	0	2	3	5	7	2	0	0	0	6	1	0	0	2	0	0	7	0	6	2	6	1	3	7	1	2	1	1	0	1	0	3	4	6	0
B2M|567	128213	119088	77361	101298	68738	66147	52339	48598	87128	26014	166633	65286	112367	64273	72920	90755	60772	191066	45729	141782	3383	152553	211791	93427	92186	88351	69882	50183	23589	162761	92929	64208	198662	167783	79186	130485	13639	55470	116417	70232	38490	103576	61033	66632	88080	161918	159226
B3GALNT1|8706	1728	2134	2159	2835	3718	1322	1283	1606	1835	1874	2154	1444	2713	1432	1286	6140	1524	3863	959	2221	168	2137	5147	1652	1719	1652	827	3551	1236	1453	3871	1360	889	3351	2722	2535	1245	2078	2139	1063	2022	1593	1909	2917	1456	4507	1392
B3GALNT2|148789	668.76	799.12	893.62	645.71	1413.75	475.48	471.94	1416.82	1526.89	725.08	1178.59	1133.77	1480	331.63	1295.04	646.46	540.86	870.07	336.03	1078.59	328.52	1861.33	629.58	611.68	1731.81	844.18	276.05	870.02	960.87	859.36	1002.12	794.07	696.92	1222.02	332.67	561.08	181.31	703.22	920.23	511.18	730.84	1234.49	611.01	1189.95	1137.89	1688.67	688.94
B3GALT1|8708	14	219	297	58	503	31	49	37	48	79	203	102	97	62	24	67	20	184	68	316	37	265	33	32	49	38	16	109	232	28	45	33	70	311	20	40	24	16	36	116	129	81	70	421	48	102	75
B3GALT2|8707	300	187	70	117	188	122	69	579	162	1104	186	92	444	144	28	997	132	93	219	107	17	1048	465	107	164	744	108	654	1246	10	806	259	169	227	32	1207	129	600	222	990	163	292	175	889	14	154	126
B3GALT4|8705	243	381	244	183	247	203	177	409	237	69	437	247	383	241	301	433	236	222	232	194	4	170	378	130	313	349	58	367	151	149	338	99	588	254	222	266	88	331	109	289	122	567	52	340	255	197	270
B3GALT5|10317	5	12	12	36	13	10	12	7	2	7	13	8	28	11	4	20	51	1	4	1	0	39	1	6	13	4	10	13	19	6	22	15	71	1	1	15	3	8	20	16	2	23	11	30	0	6	4
B3GALT6|126792	971	1591	2035	866	2062	1220	623	2500	1581	956	1621	1554	1908	1689	1467	1485	1178	374	1372	1815	246	1571	287	852	2249	579	804	1638	1560	473	1256	1101	1065	1650	1058	1285	449	1634	2180	1248	850	2004	1799	1260	1401	1385	1325
B3GALTL|145173	1160	1078	1729	910	2648	594	700	753	1312	850	1158	1025	1414	1238	2017	635	606	2659	997	949	53	1536	1721	535	1705	1694	322	2284	552	2164	1802	834	801	965	932	610	180	1394	1896	427	951	768	403	2582	1237	810	1639
B3GAT1|27087	4202	5518	6892	3871	8635	1644	1374	6825	3238	5365	5200	3291	5175	2421	2661	9544	2907	1113	3858	8422	16	6024	1134	2075	3528	3238	4390	2750	9262	583	2918	7128	2739	6537	1622	7338	2375	7362	3645	12640	1182	3619	7053	6742	342	3254	2788
B3GAT2|135152	727.94	129.62	75.36	2301.54	119.68	50.86	125.67	119.82	142.24	765.82	18.12	73.5	393.07	597.65	654.27	673.28	230.67	218.96	157.22	29.29	4.03	953.73	219.98	299.8	167.24	39.79	208.79	172.89	610.39	180.89	809.94	974.42	166.15	17.19	92.15	329.2	452.22	544.34	416.97	303.92	84.2	978.85	397.84	1701.86	30.62	102.96	351.26
B3GAT3|26229	2259	2108	2579	1535	2947	1862	1255	2995	2660	1299	2181	1758	3084	2098	2726	2833	1826	1825	1512	2209	225	2142	1734	1264	2937	1952	1096	2844	1212	1335	2086	1875	2241	2765	2564	1777	697	4025	2838	2110	1698	2856	1626	3254	1657	1983	2625
B3GNT1|11041	3647	3290	4390	5509	6611	2997	2226	5159	3856	3640	4304	1860	4597	4166	5191	10229	2325	4491	2838	4614	191	3398	3301	1969	3115	4557	2004	7447	6135	3683	4238	9434	2903	5078	7225	3554	1114	8143	4928	3668	3596	6066	4376	7764	1200	2830	5180
B3GNT2|10678	555	714	621	449	629	663	382	245	412	184	492	1025	662	667	377	973	468	400	377	569	165	537	650	191	874	421	167	688	554	653	879	582	1475	645	312	455	102	580	497	405	426	351	539	574	1122	1252	382
B3GNT3|10331	0	0	0	0	0	0	0	1	0	0	0	1	0	0	0	1	2	0	0	2	3	0	0	1	1	0	0	0	0	0	12	0	2	0	0	5	0	0	0	1	0	0	4	0	1	0	0
B3GNT4|79369	8	20	13	7	19	43	1	13	10	9	4	10	6	4	8	146	19	21	3	52	0	4	6	3	9	6	6	24	100	4	6	28	14	0	3	27	5	8	3	25	11	8	1	16	6	15	5
B3GNT5|84002	786	1156	1365	2052	1598	1220	1097	870	1411	310	1258	1789	1307	965	1630	990	896	1533	717	1834	73	543	2479	736	2287	201	391	2087	141	1296	1563	484	1550	1537	599	541	342	147	1376	394	1387	1075	153	1402	1929	2443	1129
B3GNT6|192134	0	0	1	0	1	0	0	1	1	1	0	0	1	0	0	2	0	0	3	1	0	2	0	1	1	0	1	0	2	0	1	3	0	0	2	2	1	2	4	0	0	3	0	1	0	0	1
B3GNT7|93010	295	385	544	765	511	367	136	1293	556	1399	762	530	384	329	294	217	912	195	639	445	15	113	228	159	414	41	610	100	141	76	384	59	1338	332	85	714	423	92	342	1369	396	129	634	824	839	560	223
B3GNT8|374907	34	72	98	10	48	47	7	19	36	2	8	65	5	20	23	20	47	16	14	25	1	24	9	7	20	12	3	10	21	13	28	6	172	57	35	9	5	10	25	15	3	33	4	21	94	28	19
B3GNT9|84752	688.16	1148.43	1498.76	1389.96	1108.79	1040.49	613.19	1512.34	777.92	508.1	926.66	1421.97	1686.43	1979.63	1200.23	543.25	1112.09	566.47	1147.92	1540.76	122.09	478.27	544.78	397.25	1767.25	47.65	771.87	1105.22	191.3	541.1	966.58	641.15	1298	1318.27	502.75	532.88	330.64	635.56	1928.37	875.61	1332.92	3009.09	172.48	2475.2	1692.86	1357.89	1306.41
B3GNTL1|146712	185.77	141.4	201.22	145.82	289.79	222.07	47.59	300.47	280.65	58.89	147.46	130.47	164.24	45.17	250.14	142.12	85.06	129.58	86.37	149.1	25.48	158.4	60.48	137.88	248.95	196.17	37.57	192.18	92.77	120.43	133.89	124.6	145.56	131.95	189.85	108.19	48.11	238.52	106.47	63.06	33.36	245.26	186.45	166.12	220.72	221.82	130.03
B4GALNT1|2583	5201.46	304.1	226.18	664.63	323.7	1434.87	268.75	174.36	209.42	19496	580.72	511.07	784.85	114.19	226.64	2969.22	648.89	319.7	238.05	954.93	21.1	3259.44	577.32	1578.93	1145.18	1263.01	597.43	1032.93	3216.69	255.37	719.33	1209.73	310.78	181.9	482.6	15536	517.46	1169.53	849.73	8234.35	60.68	1188.97	1077.22	669.12	627.56	462.06	513.12
B4GALNT2|124872	0	0	0	0	0	0	0	0	0	0	0	0	0	0	0	0	0	0	0	0	0	0	0	0	0	0	0	0	0	0	0	0	1	0	0	2	0	0	0	0	0	0	0	0	0	0	0
B4GALNT3|283358	11	50	230	67	197	390	82	7	15	47	11	184	214	10	7	96	30	7	34	24	11	28	3	127	20	12	68	13	92	5	83	71	8	247	18	81	4	77	5	24	14	7	143	75	124	62	22
B4GALNT4|338707	1190	2057	2361	1884	2646	412	1410	5125	3428	2351	1209	1436	2078	1319	5115	2593	1265	806	859	3153	348	2313	347	1560	1166	1245	1435	1647	2145	245	1498	971	454	3424	570	1440	856	1625	2235	986	994	3758	2313	4533	213	1607	2738
B4GALT1|2683	843	2308	2310	1402	1129	9905	1032	586	529	419	1198	5052	1894	2024	693	966	1549	538	703	2280	195	1712	529	575	3901	577	351	516	508	1188	1453	632	5312	1751	941	903	174	1122	1015	919	1775	1039	406	1042	9853	2604	469
B4GALT2|8704	2947	3015	3767	2192	4415	2185	1219	5315	4048	2994	3464	2748	4303	2508	2737	3222	2332	1902	2363	3190	487	2877	2114	2650	3071	2580	1743	3904	3434	1289	3206	2221	1305	3623	3931	2679	1369	5706	4738	2291	1388	3279	3084	3370	3813	3330	3100
B4GALT3|8703	1626	1786	2052	1216	2490	1090	816	1864	1704	1872	1869	1834	2438	1147	1228	2173	1196	1259	902	1677	442	1769	1255	1738	2454	2321	669	2543	1171	1386	2186	1240	1356	1564	1975	2089	609.93	2564	1613	1105	1480	1327	2095	2037	2091	2226	1278
B4GALT4|8702	630	918	1275	1572	1238	993	734	1229	910	782	1344	1093	1747	1291	1251	961	1026	690	747	979	162	1300	1170	466	1407	356	437	1490	664	532	1267	1049	1013	1925	951	771	569	1405	1209	699	1439	1621	839	1893	1203	1566	949
B4GALT5|9334	2963	7747	13711	5322	12004	3343	5646	9868	4858	5426	9323	4913	10265	3338	3696	5021	5355	4691	4440	15009	1226	3959	2572	3005	6525	3060	2551	4836	5356	7123	5391	4777	6396	14198	4733	3507	1239	6535	8023	3375	2850	2976	7033	8671	3969	6175	6251
B4GALT6|9331	305	438	172	278	373	415	174	373	64	154	146	152	805	260	354	923	388	492	97	327	107	474	881	1151	123	277	133	373	1225	361	381	644	525	38	136	599	128	404	96	371	268	24	353	198	35	89	370
B4GALT7|11285	1001	1528	1910	851	1970	1157	579	1606	744	868	1462	1283	1337	1071	1354	1289	903	1000	966	1571	245	1074	866	742	1459	1001	645	1324	904	1064	1385	1006	1127	1517	1841	956	479	1997	1361	922	645	1587	857	1385	1396	1172	1346
B9D1|27077	443.48	294.89	362.57	1042.62	508.17	277.9	207.56	409.56	329.8	182.11	431.9	326.08	521.82	279.22	706.12	813.43	349.33	791	347.65	361.86	33.49	346.78	1147.24	466.98	287.22	770.61	151	519.28	261.58	640.17	664.22	566.72	223.7	370.18	852.32	455.12	212.39	947.93	311.61	260.99	255.92	772.31	378.29	341.95	129.73	520.03	450.59
B9D2|80776	223	332	339.69	295.62	369.92	126	121	270	345.3	64	134	271.59	360.83	168.8	456	270	327	375.55	149.86	206.97	21	196	529.69	289	156	297.85	74	320.89	161	360.85	540.89	85.63	193.91	415.93	473	188.81	53	196	171	120.68	108	247	202.61	164	169	192	230
BAALC|79870	45465	26555	28563	30667	38976	7597	13848	16243	11219	25838	33224	10436	11053	15421	23348	52537	15637	41094	11057	18293	100	12844	54932	27804	17896	41970	9958	13515	9843	27740	34487	38876	13824	16631	53617	24010	9380	27285	21622	21708	2910	15405	58354	37528	1972	20750	31782
BAAT|570	9	4	6	5	12	34	3	10	7	20	7	6	3	0	11	27	13	21	5	10	3	38	13	23	3	16	3	1	30	2	10	27	5	7	4	13	8	24	4	45	5	3	32	4	5	13	1
BACE1|23621	3764	4279	5737	4459.9	6309	4837	2906.88	5083.87	4111	4331	4247	5838	4890	6917	3055	7252	4589	2469.92	5585.96	5439	379	6976	2676	2174	7111	2186	3125	5016	6665	2483	4676	7026	7644	9038	1490	4709	1642.89	5763	4469	10692.9	5683	5266	2784	6747	4497	8246	3169
BACE2|25825	728	1032	755	978	305	705	815	289	206	504	723	2041	1388	682	940	599	1634	390	528	603	41	512	698	498	1331	316	102	1130	169	752	900	370	1453	458	156	520	125	567	752	588	469	636	213	1662	4829	2349	619
BACH1|571	1077	1651	2458	1452	1895	1622	1846	755	688	859	1178	1827	1834	2256	728	1148	1597	765	744	1431	574	2460	1121	546	1874	430	531	1303	1285	946	1274	1076	4984	2398	921	981	321	612	1288	1321	1121	1430	1540	1478	2301	2239	857
BACH2|60468	270	525	665	282	870	293	220	244	404	658	232	228	390	380	546	296	273	142	210	619	269	1900	97	299	193	38	169	837	1191	80	167	303	338	523	101	441	259	445	156	323	104	236	582	291	265	147	173
BAD|572	2251.56	2614.01	2608.78	2631.62	3254.87	1396.13	1105	3071.57	4476.71	1612.19	2699.17	1219.26	3047.15	1970.17	4137.14	3691.17	1924.13	3533.21	1741.48	1874.73	161.61	1808.75	3674.79	1876.98	2099.1	4144.74	1186.81	3658.86	1593.9	2278.96	2865.93	2470.78	1550.14	3156.88	7137.02	1984.84	789.81	4530.91	2543.75	1721.21	1440.32	3189.24	3975.78	2597.78	1241.62	1491.59	3737.19
BAG1|573	1946.21	2172.38	2108.81	2057.72	2854.59	1874.32	817.88	2704.7	2092.14	1530.96	3228.38	2192.58	4300.96	2018.86	2156.3	4122.49	1708.5	1441.84	1501.13	2921.14	159.2	1995.89	1990.7	1853.4	1903.41	4214.8	967.54	1372.99	1728.46	1389.07	2824.18	1542.7	1675.39	3053.7	1032.11	3263.36	1002.05	3666.87	1446.14	2194.35	1927.07	1719.19	2956.4	1627.84	1308.85	2977.16	1028.3
BAG2|9532	289	235	179	503	292	656	92	207	282	203	183	454	200	213	253	359	353	331	114	173	39	407	821	173	394	369	69	429	249	118	335	344	229	260	195	441	98	509	209	225	234	102	500	107	1102	458	170
BAG3|9531	1486	1727	2302	2361	1672	3399	1145	1079	1181	955	1528	2021	2972	1950	1365	2040	2280	989	1212	1832	162	1293	871	777	2920	701	484	3614	965	1089	1156	4722	2903	2678	1762	779	420	2017	2092	6387	1208	3789	3057	2674	2677	2402	852
BAG4|9530	122	339	451	297	634	301	153	131	165	154	252	325	310	249	85	669	316	374	126	419	73	509	367	220	426	311	113	324	728	219	422	282	577	465	335	247	148	463	410	238	334	334	412	426	374	379	199
BAG5|9529	1100	2880	3347	1343	4401	1522	864	2362	2080	2194	2489	2349	3985	2092	2076	1594	1675	1795	1580	2883	232	2197	1292	787	3374	719	1019	1750	2881	1311	2313	1935	3190	3072	751	1661	624	2410	2488	2109	3460	2985	2245	3580	2086	3002	1923
BAGE2|85319	0	0	0	1	2	2	0	0	0	0	0	1	0	0	0	0	2	2	0	0	0	0	1	0	0	0	0	37.57	4	0	0	0	0	2	0	1	0	0	1	3	0	0	0	0	0	0	1
BAGE|574	0	0	0	0	0	0	0	0	0	0	0	0	0	0	0	0	0	0	0	0	0	0	0	0	1	0	0	19.07	0	0	0	0	0	0	0	0	0	0	0	0	0	0	0	0	0	0	0
BAHCC1|57597	504	1071	1811	998	1527	692	496	1143	2134	1979	688	763	1848	632	1547	1264	1307	293	783	1986	44	5602	157	579	2482	452	483	806	4812	230	636	1971	1321	1862	115	1129	568	1279	966	1704	566	1597	1243	2160	1006	963	800
BAHD1|22893	686	1204	1565	1014	1432	943	743	1407	1293	964	1430	855	2452	1217	1264	1614	1051	473	924	1741	320	2080	260	732	1508	623	632	1001	2197	492	846	1705	1761	1644	677	734	390	1793	1640	1376	1110	1718	2243	2222	937	586	811
BAI1|575	751	2979	4880	434	10440	1004	305	13818	5545	3152	4974	975	2796	1	1075	4122	496	471	1273	6566	97	3470	180	3172	236	548	4385	139	5685	12	2338	8884	99	2675	1862	1243	1123	13896	726	607	140	121	1171	3870	31	1421	1129
BAI2|576	2642	3907	6309	3815	8777	2938	3392	9184	4297	4598	6185	3452	8849	5341	5540	7853	2842	1331	2923	9350	176	4431	468	2662	6569	1209	4381	4695	8372	1177	4501	5569	2802	7162	6762	2119	1249	3136	7642	3740	1734	9114	7397	9141	1777	4924	7157
BAI3|577	528	963	1150	561	2058	514	350	1115	1227	1651	794	600	912	1063	825	2260	484	850	672	1822	7	2035	306	349	437	283	449	567	2478	172	459	2045	528	1087	380	868	319	1146	650	953	1122	595	1546	2537	345	670	959
BAIAP2L1|55971	9.4	31	13	17	13	855	10.65	20	15	15	21	155	33	26	17	30	20.32	4.82	8	25	44	10	10.63	13	189	2	4.85	22	33	5	86	26	71	19	7	23	3	8	13	12	38	14.34	22	27	336	41	23
BAIAP2L2|80115	68	27	32	59	35	41	21	40	30	21	23	24	10	2	174	78	28	13	12	31	8	76	23	22	165	21	23	41	30	9	57	70	8	20	10	40	17	39	19	29	7	43	48	43	26	27	22
BAIAP2|10458	953	1667	2657	2845.77	2332	2693.47	1205	3194.85	4031.73	934.19	1790	3114.81	2224	1467	2132.7	3577.2	1951.62	1270.18	1093.79	3365	113	1859.66	482.76	1296.71	3087	1061	1239	1577	3350.16	984	1205	2935	1745.31	2919	1576	1730.24	239	2620.61	2256	1496.81	1994	3436	3014	3998	2269	2155.71	2020
BAIAP3|8938	2251.26	550.04	589.58	5046.46	607.13	503.49	984.38	5024.86	2543.76	603.12	411.95	542.26	3004.66	349.01	3689.46	4539.68	2018.97	518.71	628.24	1032.12	12.05	916.87	246.69	480.15	421.81	75.12	1080.27	1547.86	2651.19	938.82	2906.45	2144	1794.64	1230.21	1124.4	929.65	76.15	527.21	4543.59	1556.23	229.46	237.66	457.18	2485.55	11.02	291.75	684.29
BAK1|578	502	903	908	442	898	908	227	811	745	382	755	938	538	422	697	799	680	734	391	910	190	641	696	688	1162	1160	294	778	416	558	886	533	851	835	779	687	183	955	699	418	345	795	660	767	958	989	796
BAMBI|25805	354	238	113	1098	88	455	117	609	112	593	570	725	529	95	242	873	957	275	647	628	188	552	910	333	275	1869	220	241	466	333	937	464	416	528	147	1428	387	1235	218	753	43	304	633	309	280	505	128
BANF1|8815	6488	5267	5968	4081	7981	3386	1970	6218	9497	4418	6095	2405	6186	3508	7749	6293	2539	8821	3645	4174	659	4614	9001	4973	3382	11746	1983	7827	2767	5258	7355	4333	2366	6228	10440	6909	2170	9208	5008	3253	2533	5909	6898	4751	2473	4382	6725
BANF2|140836	0	0	0	1	0	0	0	0	0	1	0	0	0	0	0	0	1	0	0	0	0	0	0	0	0	0	0	1	0	5	3	0	0	1	0	0	0	0	0	0	0	1	0	0	0	0	2
BANK1|55024	25	39	24	351	22	61	43	5	5	11	58	48	44	98	5	52	60	15	35	72	0	2	150	2	81	7	3	76	30	25	204	10	135	19	11	53	4	4	5	36	5	30	4	81	190	97	60
BANP|54971	326	487	623	388	669	264	202	506	525	455	318	510	735	382	531	366	555	298	312	476	54	629	211	372	641	361	185	572	423	302	457	355	463	553	260	364	94	602	694	379	322	804	630	339	547	408	388
BAP1|8314	2703	4046	5890	5441	6149	3708	1211	5763	4332	4341	5616	3849	5862	4678	4100	6303	3992	1411	3007	5861	1065	6366	981	3176	6490	1592	2322	5875	6360	1438	5070	4138	3793	4866	2163	3536	2867	6906	4065	4178	3765	5995	6603	7552	3816	3794	3345
BARD1|580	104	201	417	259	703	100	126	138	149	224	473	296	390	348	57	162	371	225	143	475	35	739	152	133	638	163	93	333	400	121	421	276	244	491	224	108	84	465	506	252	654	574	354	585	163	441	156
BARHL1|56751	9	19	25	10	35	0	8	10	21	14	3	12	7	7	19	22	17	0	23	32	0	4	2	4	30	1	11	5	0	1	16	3	0	16	23	17	3	8	21	18	1	55	0	35	0	6	50
BARHL2|343472	0	1	0	0	0	0	0	0	0	1	0	4	2	0	0	5	0	2	0	1	5	9	0	0	1	0	0	6	0	0	2	1	0	0	1	5	0	3	0	0	1	1	22	0	0	1	3
BARX1|56033	2	12	3	8	20	36	9	1	0	4	0	255	190	7	7	6	117	175	3	3	496	16	137	6	55	13	8	17	2	2	21	0	34	2	0	15	7	21	43	45	35	8	39	1	68	167	1
BARX2|8538	0	3	4	9	10	14	1	1	1	4	3	6	0	0	4	11	7	4	10	13	0	3	3	1	0	15	1	4	9	0	0	3	30	2	1	4	0	27	1	42	2	1	0	1	0	3	0
BASE|317716	0	0	0	0	0	0	0	0	0	0	0	0	0	0	0	0	0	0	0	0	0	0	0	0	0	0	0	0	0	0	0	0	0	0	0	0	0	0	0	0	0	0	0	0	0	0	0
BASP1|10409	2551	1183	600	1054	1150	2965	442	837	704	7965	575	1022	872	557	795	15766	2086	579	813	2454	997	3897	477	902	1777	2687	440	1440	7629	832	5143	4138	3739	888	578	3587	549	2606	505	2482	540	547	1494	650	1737	1502	445
BAT1|7919	7867	10293	14314.3	7353.43	17555.7	8525	4806	12798.4	15386	9045.93	11551	12695	13858.1	6249	12535	10332.7	7106.92	7687.08	6155	13408	2967	18799.3	5219	9195	17317.7	11521.9	5417	12467	11914.7	5127	11528.8	11432.4	7346.44	12739.5	7258	13901.8	3385	12190	10298	8212	8508	17634	12054.6	14323	9526.07	12153	9685
BAT2L1|84726	3014.36	6606.37	11254.9	10994.2	10972.8	9543.76	5410.74	4590.8	9721.85	10981	9293.7	7425.23	17375.9	8111.22	6599.18	8930.63	9741.09	2180.43	8314.84	22122.7	2049.58	31426.3	863.67	4305.19	15683.8	2296.82	5661.6	4625.38	26058.8	1463.1	6012.71	11346.9	15421.8	11642.3	2077.78	5199.05	2843.07	8303.26	12023.5	14153.7	7536.07	10117.4	15011.8	18241.7	6702.46	8719.31	3372.52
BAT2L2|23215	2198	3450	5107	5219	5095	5298	2623	4341	3876	5487	3708	4482	4898	2186	3744	2535	2819	1730	2576	7424	1843	8348	1402	2479	7645	1180	2044	4393	8646	2525	2899	5531	8508	5955	1284	3580	1145	4193	5063	6255	4469	4854	5445	6110	6798	5585	2517
BAT2|7916	4538	9100	15728	13135	17136	10524	7272	12948	12629	12765	15250	11848	21742	13505	10202	10529	10813	2882	8964	20437	2470	19990	1135	6208	24033	4862	8186	13808	22401	2241	10374	15564	15279	17100	5291	7466	3970	16239	17767	14684	13264	15733	19712	23277	12039	7157	8974
BAT3|7917	4259	6791	9936.81	6944.52	9998.86	8035	3847	8696	6362	9160	7658.75	7709.89	10668.9	7039	6308	8091	5852	3780	4910.76	8645	2154	9039.86	2224	5294.79	11878	5246	3701	9703.86	11360	2484	7148	8273	8649	9451	6336	6230	2549	13030.9	8952.88	8550	7390.75	11353	12510	10547	9006	6000	5587
BAT4|7918	607.01	766	822.06	733.08	966.01	651.01	318	1243.01	1014	1242	910.01	802.02	1343	967	943	1133	734.02	1118.02	508.02	745.04	87	772.01	791.02	777.02	836	1620	273	796.04	983.11	648	1064	945	693	1046.07	1465.02	912	286.04	1660.02	768	855	1354.03	1445	1238.02	1048	626.02	661	713.05
BAT5|7920	1387	2456	2698	1870	3027	1778	1071	2513	2251	1669	2661	2431	3832	1841	2295	3070	1814	1524	1621	3209	403	2319	1133	1495	3200	1821	1117	2722	1934	1178	2975	1528	2395	3016	2378	2161	731	3006	2936	1561	1612	2803	2298	3241	2451	1749	2369
BATF2|116071	122	226	187	706	156	304	114	208	339	139	1475	126	915	211	244	134	133	582	126	1447	5	362	183	119	530	106	550	101	71	153	188	110	509	1157	159	145	45	141	1991	249	198	547	160	227	100	251	2151
BATF3|55509	395	452	536	132	366	75	178	1137	453	56	292	600	472	106	281	243	303	254	405	822	3	106	262	323	320	185	347	64	32	275	315	143	89	2080	668	305	62	143	291	45	71	78	59	53	315	1351	654
BATF|10538	62	95	83	81	35	92	31	26	33	11	32	78	46	34	47	51	84	29	74	218	2	49	45	25	72	61	24	35	12	85	92	20	344	61	22	61	6	16	51	57	12	62	15	15	122	179	38
BAX|581	1230	2578	2051	1275	2288	1363	595	3226	2629	680	2279	2733	2111	1612	2415	1763	1191	1258	1338	2015	113	2054	1077	1752	1580	1751	725	1616	852	1424	2322	776	2535	2503	2396	1855	413	1307	1235	1392	1112	3255	1456	1794	1222	1838	2943
BAZ1A|11177	308	1082	1365	802	1313	1129	408	994	1340	1822	1433	1322	912	873	933	573	962	684	656	1943	186	2517	310	509	3055	659	397	909	2289	542	1642	1005	1989	1747	345	1605	227	1154	1125	1418	1176	1154	1365	1354	2116	1648	776
BAZ1B|9031	1864	3784	5745	4452	6401	4115	3049	4794	4007	4994	9326	4270	9234	5103	3401	3824	2910	1369	3910	6277	1239	5722	1300	1706	7890	938	1953	6717	5210	3586	5933	3791	3466	6608	2536	3196	1187	3988	6085	3929	6065	6496	5308	9991	5170	4544	3128
BAZ2A|11176	952.44	2104.35	3229.08	2407.11	2993.14	2192.56	1340.29	2050.14	2844.08	1965.99	2603.29	2250.67	3810.03	2024.88	3148.93	2025.01	2118.43	922.03	1143.41	3744.16	511.21	5388.53	501.61	1236.08	3671.56	595.21	1065.34	1893.97	4458.34	1022.04	1769.58	3786.34	5126.74	3644.87	930.09	1772.09	590.86	2509.72	2720.03	2375.04	1648	1723.01	3618.98	4443.16	2729.17	2152.35	1611.57
BAZ2B|29994	743.99	907.96	1109.92	899.14	1457.27	597.72	608.09	1146.23	1399.78	899.89	1414.24	735.96	2170.88	719.56	1581.64	1068.94	719.07	1100.28	540.15	1343.2	191.32	2861.73	642.59	372.79	1229.4	364.86	282.55	1744.3	3038.09	796.8	1339.04	2443.14	1612.06	1447.61	319.83	789.88	168.41	977.37	730.33	1379.77	732.47	905.99	426.82	1115.55	661.82	1085.48	719.67
BBC3|27113	134	222	154	232	117	305	77	338	504	145	280	345	262	90	320	386	123	170	120	217	12	165	111	188	108	123	106	204	337	125	222	125	410	203	341	124	139	170	96	236	45	844	129	190	146	135	420
BBOX1|8424	2650	2020	2312	3680	2991	433	1043	1513	1408	685	2745	1939	1568	2275	3497	1020	1062	3743	2235	2282	11	653	3786	623	1068	915	794	1756	580	3984	3594	1980	1523	4038	2300	819	257	3799	3259	1041	921	2876	596	4043	939	1715	2724
BBS10|79738	1307	1045	1207	1198	1899	491	413	701	828	1273	1195	661	1085	754	715	1703	1032	2170	467	1005	69	1276	2171	989	753	2441	353	1668	1005	1487	1510	1799	1035	1761	901	1378	389	1677	824	804	860	558	1650	967	479	1244	706
BBS12|166379	372	361	353	603	403	237	171	369	280	174	269	330	406	311	317	529	487	817	211	364	29	283	1151	322	372	559	111	625	205	468	697	213	471	577	306	376	64	351	264	248	191	455	253	324	169	545	207
BBS1|582	1760	1316	1891	3758	2072	855	941.87	2130	1661	1202	2015.42	1812.52	3485.36	2209	2915	1963	1551.88	1247	1509	2177	105	2844	733	856	2014.51	950	845	3241.82	1836	897	2519	2926	1813.82	2766	947	813.51	450	1962	2363.43	1351	1952.94	2768	2244	3530	900.52	942	1557
BBS2|583	2712	2755	3478	3287	4653	1829	1894	3727	2651	2815	2341	4222	5621	4346	3962	3643	3045	3856	1900	3595	112	7995	3571	1913	5064	2448	1374	4850	2429	2846	4485	7337	3395	6013	2236	1932	411	3924	3981	2902	2674	7852	3702	7587	1334	5274	3414
BBS4|585	1253	957	1136	888	1864	809	671	1404	1332	415	1770	542	1878	810	1295	1900	814	2572	813	1224	101	907	1769	1060	534	2458	372	1821	607	2315	2051	823	708	1619	1862	1349	309	1348	1198	645	942	1162	936	1184	414	1163	981
BBS5|129880	359.73	509	602	1423.49	657.22	519.53	441.43	764	661	321.58	507.52	482.27	942.06	476	557.28	746.62	446	368.47	439.23	749.73	201	480	195.52	238.3	633.15	161.66	274	983.39	532.05	437.08	665.81	580.88	733.29	586.51	343.97	264.3	87.36	636.94	529.84	648.9	496	771.51	738.24	928.61	391	594.94	528
BBS7|55212	395	487	436	785	557	538	290	437	484	523	472	688	723	414	385	968	432	536	326	607	102	682	537	432	547	378	209	830	934	478	830	478	546	734	452	569	146	605	427	610	452	608	477	596	539	724	311
BBS9|27241	598	881	1232	1851	1512	630	535	1245	707	537	1681	714	1583	835	649	750	701	549	805	957	188	832	739	456	936	527	248	1303	705	853	1992	716	752	1043	601	640	290	782	546	965	757	895	463	1316	664	1193	682
BBX|56987	1444	2347	3660	4562	4238	2711	1404	1829	1933	2076	2245	2234	3735	3187	1838	1950	3038	1631	1538	3352	261	4623	2007	1164	4340	882	748	2824	3952	1670	2704	3946	5434	4100	1461	1712	948	2032	2234	4742	3640	2134	3064	2879	1980	3360	1218
BCAM|4059	880	2350	3142	848	3027	1014	597	2822	2337	1234	3201	2688	2950	2654	1911	1337	1452	939	961	1968	624	1278	593	547	2122	628	981	1231	944	947	1803	1448	1916	3853	1346	777	411	1449	2634	1616	1338	2231	2549	5078	2907	2449	3425
BCAN|63827	33548	25625	48033	71792	80724	2424	12960	115910	96888	123710	116233	14068	44468	39816	99626	27525	33701	26720	39318	73088	224	103425	11868	33948	13354	32356	58807	80052	85309	8928	61168	209376	2036	27768	90600	78279	44160	174556	82993	34522	14652	43638	144954	387615	396	13521	95547
BCAP29|55973	5084	4783	5052	3526	7943	3218	2627	3716	4032	1698	7090	3685	3778	4690	3853	5420	2161	5266	3552	4802	303	2369	10311	2554	3598	1847	1740	6706	3248	6073	5401	3472	2913	7554	7093	3355	975	2644	4845	2734	4394	4406	2591	5115	3720	6206	3776
BCAP31|10134	6823	8370	9307	5677	9838	10193	4190	8818	7571	5250	8675	8342	9157	6470	7790	11612	6688	6450	6387	7606	1445	9413	8048	5465	11505	7318	3708	18920	4148	10958	10160	6976	9933	10304	12741	7718	2219	9235	8963	7358	4310	9806	9004	10854	9565	10105	9179
BCAR1|9564	1469	2843	3429	2204	3130	2784	1047	2981	3380	3217	1451	3557	3312	2295	2535	2762	2816	987	2242	3481	356	4068	470	2227	3316	1590	1271	3192	3101	732	2808	3045	2351	3252	620	3331	1187	5053	2688	4534	1665	3431	5787	5117	3856	2383	2318
BCAR3|8412	412	569	1236	710	2129	940	252	285	309	233	958	606	577	1136	759	502	372	425	339	382	51	304	117	274	937.98	175	198	689	403.99	294	406	563	1074.99	733	1127	237.98	54	772.99	306	506	327.99	568	771	470	1144	261.99	1138
BCAR4|400500	3	2	0	2	1	0	0	1	2	2	0	1	1	0	0	0	0	0	0	1	0	0	2	0	1	0	0	3	1	0	0	0	0	0	1	2	2	1	0	1	0	1	3	0	0	1	0
BCAS1|8537	1652	143	60	5218	343	2233	158	146	955	7897	40	866	510	6	251	13340	2045	488	5088	402	11	5750	1106	800	83	3464	757	797	2422	24	1748	1627	4915	1989	105	11552	9626	6033	33	18501	279	983	2776	2037	86	1131	528
BCAS2|10286	2168.93	1998.39	1312.82	1432.86	1887.69	1179.31	864.34	1520	1722.97	1634.03	1948.31	1621.78	2474.74	1973.18	1494.72	3370.84	1089.69	2855.47	897.1	1409.14	383.69	1514.31	3376.11	1537.69	2051.01	1468.46	587.55	2384.81	1204.87	2328.47	3363.66	1552.66	1278.61	2050.75	1746.02	2706.04	543.65	1906.1	1414.83	1410.77	2214.38	1898.16	1947.28	1295.33	1439.35	3050.63	1202.4
BCAS3|54828	891	926	1196	1338	1494	851	557	1039	939	1077	1240	1111	1281	1273	1120	1349	1155	829	636	1221	156	1631	679	630	1858	938	521	1827	1358	584	1012	1456	1335	1456	1218	1132	286	1321	895	1641	1047	1305	1379	2015	624	678	829
BCAS4|55653	1046	1253	1183	1771	1325	1072	1086	947	1245	355	1162	905	1627	923	1060	1881	1058	3712	1570	913	317	667	4274	650	948	1806	778	4210	364	2909	1982	472	1801	1863	2932	1862	410	971	780	1322	523	1053	1462	711	1144	1912	1554
BCAT1|586	2539	3849	6877	869	9923	4331	4418	7197	4188	4490	4155	5469	10878	1589	4955	2939	1310	2293	2689	9839	1527	2059	3714	2660	3891	364	2623	8409	829	1291	2720	407	6001	13790	3585	2354	507	1060	5783	3952	5670	774	5920	7178	4211	8626	9158
BCAT2|587	562	762	931	608	837	537	261	1136	1255	286	472	884	668	880	1993	500	1017	996	518	1147	257	1173	636	416	1457	706	238	686	555	400	520	890	770	799	829	753	202	579	749	712	690	1153	779	672	610	738	1251
BCCIP|56647	1462.08	1166.41	1071.54	1308.94	1442.04	1460.86	715.16	1334.99	1200.09	1231.6	1285.61	968.64	1614.1	747.63	1518.78	1873.1	1068.6	1237.11	770.26	1593.06	343.38	2428.51	1124.49	1079.59	1247.38	1290.88	467.04	2149.75	1186.59	964.23	1641.82	2277.88	1195.43	1588.41	1379	1768.67	555.68	2778.34	901.01	1483.39	1114.01	1102.7	1802.91	1362.3	1269.4	1989.4	1032.57
BCDIN3D|144233	444.26	406.1	441.02	314.31	594.33	226.98	191.56	443.11	416.25	189.99	562.14	311.57	683.73	395.6	502.94	505.07	350.61	560.69	305.93	428.33	28.24	332.37	573.9	326.16	277.6	765.72	115.7	574.76	551.17	564.07	825.28	374.37	386.83	516.8	472.52	585.27	135.43	625.37	541.74	295.81	267.87	269.71	442.16	406.86	208.22	469.15	471.37
BCHE|590	2026	231	246	3645	425	372	2912	3583	1816	3495	4131	713	3294	642	2176	1407	1787	2191	2197	2016	86	3479	2627	1416	1366	2963	1332	4264	2021	1313	4197	2840	303	1438	5701	3172	1824	5538	2689	1325	277	1545	5637	3984	575	2849	2854
BCKDHA|593	1217.86	1795.11	2293	1312	2675	866	773	2008	2296	804	2100	1970	2976	2241	1861	1822.08	1676	1588	950	1761	280	2318.96	2094	1511	1750.8	2525	475	2240	1429.31	972	2037	1731	2063.18	2042	1936	1550	659	1578	1528	1470.08	2600.06	3077	2822	2756	1559	1297.95	2043
BCKDHB|594	1321	1014	1170	1178	1785	480	669	680	808	695	453	887	948	1029	1186	990	844	1631	454	950	86	960	2635	529	1242	526	403	2414	523	1688	905	1139	812	1753	856	941	359	1315	1166	871	513	894	1330	2259	456	1292	1755
BCKDK|10295	2075	2640	3117	1980	2957	1765	1260	3346	1678	1641	1241	2956	3057	2583	1769	2457	2394	1341	1453	2557	202	2163	1131	1228	2502	1994	995	2805	1709	1238	2132	1589	3053	3004	2824	2061	741	2639	2922	2326	2004	4836	2740	2855	2486	2720	2434
BCL10|8915	552.99	673.98	630	493.99	620	581	347	449	505	352	590	937	793	800	404.96	475	516	460	316	645	131	745.98	614	430	972.99	390	201	859	347	585	711	356	809	718	432	581.97	106	526	777	524	755	803.99	541	604	997.97	1156.99	437
BCL11A|53335	300	601	160	173	264	468	82	20	364	453	17	261	206	78	92	566	114	154	175	172	201	583	69	310	248	346	100	873	850	77	222	100	133	134	27	896	60	402	3	237	172	75	378	121	199	126	18
BCL11B|64919	44	248	43	54	53	100	9	44	8	645	88	67	44	15	57	196	54	34	16	301	3	467	16	16	34	50	18	52	1404	5	82	215	226	33	10	413	28	215	39	179	48	34	117	160	111	71	13
BCL2A1|597	687	815	527	258	85	184	285	52	64	49	74	551	114	183	155	226	265	283	149	406	9	395	355	83	211	225	49	158	25	690	272	22	1394	709	26	506	32	47	238	207	27	118	18	84	488	829	75
BCL2L10|10017	0	0	1	0	3	3	1	1	3	0	4	4	1	0	1	9	0	1	0	1	0	5	0	0	2	0	0	0	2	0	1	1	0	0	1	2	0	0	2	1	0	0	1	0	2	1	2
BCL2L11|10018	1003	1068	1247	402	1502	545	379	454	442	446	1126	679	946	869	584	781	862	372	727	1366	486	1358	416	485	1361	317	400	1118	911	463	1018	848	1690	594	622	604	173	941	759	872	1040	713	686	1596	1349	507	409
BCL2L12|83596	234.66	378.56	613.85	213.97	617.48	352.51	98.6	518.19	655.81	89.67	393.21	437.44	265.49	386.06	668.64	133.4	279.52	295.83	228.49	342.92	325.86	238.96	250.64	199.98	450.55	208	67.42	437.88	74.52	280.67	260.76	106.29	291.38	525.47	462.09	155.61	46.89	197.53	322.14	115.22	524.76	477.78	317.98	277.11	419.34	446.76	533.31
BCL2L13|23786	1386	2269	2644	2789	2886	1883	883	1061	2083	1551	2898	2862	2365	1464	1750	2064	1316	1373	1687	2864	101	2303	2043	1318	2227	1416	1096	2052	1924	1723	1512	2401	3142	3963	1382	1781	699	3713	2778	2855	1645	1623	5136	3781	2390	3806	1968
BCL2L14|79370	3	2	4	6	4	0	2	3	0	0	2	0	3	3	3	1	2	3	3	37	0	5	3	2	1	1	1	81	1	1	9	3	8	1	4	2	2	8	4	3	0	1	7	0	1	4	6
BCL2L15|440603	46	15	18	24	33	9	19	39	42	33	12	21	6	7	71	45	18	19	10	28	7	53	21	25	43	26	7	21	26	14	18	44	8	20	5	30	11	8	15	29	13	25	20	24	15	23	14
BCL2L1|598	3733	5136	5395	4036	5776	4040	1757	7271	2940	4093	10121	5939	4916	3709	4685	6527	3200	5110	2969	6537	303	4976	4017	2358	4999	6273	1731	5109	3503	4082	4341	4221	8058	11414	5482	4585	1423	6237	6348	5696	2238	5847	4643	8774	3890	6177	7403
BCL2L2|599	503.8	1245.78	1557.21	1410.99	1463.46	2941.98	506.79	1477.55	1541.28	1684.12	1694.25	1707.68	1090.47	900.94	1004.47	3665.96	720.99	631.69	1228.74	2493.11	197.64	2219.63	155.17	570.97	3304.1	353.57	723.8	845.62	4386.04	414.94	1141.02	3492.08	2509.78	2278.98	483.58	1291.7	205.91	1545.99	2218.41	4444.52	1885.64	2322.77	2329.1	1884.37	2049.97	2195.87	1093.52
BCL2|596	646	737	772	1270	1030	547	479	567	686	856	659	542	745	811	729	749	753	401	454	1065	290	1018	390	303	929	159	330	694	1278	709	840	1248	1912	1055	669	447	156	993	1341	1513	303	422	409	787	468	602	704
BCL3|602	672	2008	1186	322	328	747	810	523	695	128	604	2010	988	658	735	391	987	282	731	1113	77	236	232	392	2937	281	163	380	294	810	881	183	2356	1108	233	340	66	196	1149	433	642	990	870	1583	3451	1199	469
BCL6B|255877	448	713	887	210	639	288	192	465	716	558	542	297	308	289	887	504	291	41	373	660	24	306	218	75	441	197	334	592	208	96	705	248	465	633	138	183	160	638	620	268	36	623	302	660	446	191	567
BCL6|604	3314	4568	8277	2002	3708	2672	3480	3233	2596	5020	1943	4802	6919	4456	6850	1949	5991	1507	1595	4643	148	14191	1023	1840	5649	1953	807	4360	2981	1290	1633	8352	8258	6758	899	2192	871	4952	5895	5393	3440	5666	3560	5947	5311	3791	5864
BCL7A|605	531	956	1005	500	1686	433	330	1145	1396	4232	1080	512	1396	337	572	1909	470	485	509	998	122	1642	184	700	655	1121	385	1087	4596	184	1341	2106	200	546	334	1745	643	6110	600	1660	355	519	1634	2117	601	377	519
BCL7B|9275	2607	3167	3129	2751	3660	2223	1430	3716	4099	1672	4768	2965	4589	2239	2960	4318	1974	2646	2340	2620	398	1932	3958	1644	4378	2633	1289	4242	1843	3954	4721	1604	2413	3475	3490	3341	750	3062	3722	1854	1821	3958	2143	3981	2310	4794	2806
BCL7C|9274	1154	1350	1674	973	2030	1020	524	2187.94	2329	759	1449	1360	2054	927	1676	1414	1084	2085.96	1002	1304	295	1069	1708	1194	1376	2006	745	2224	577	1114	2103	841	678	1553	2769	1275	497	1770	1482	853.93	898	1694	1172	1695	1172	1990	2322
BCL8|606	7	0	0	12	0	22	6	0	0	2	0	4	0	0	1	27	20	3	0	4	8	7	2	1	1	4	1	3	6	1	2	1	3	0	3	3	1	6	3	3	1	2	0	1	5	11	2
BCL9L|283149	887	1918	2256	2594.96	2421	1906	932.91	1978	2436	4291	1783	1649	2413	1349	2588	1621	1861	380.99	996	2292	567	3430	172	840	3109	793.99	1364	1765.99	4702	359	1667.95	3536.99	3365.99	2000	489	1190	336	3315	3375	1377.99	778	2520	2755	3295.99	2955	1648	1594
BCL9|607	532	1270	1731	1706	1819	898	683	1588	1578	2252	1234	1418	2419	1802	1061	1070	1502	464	795	2364	945	2480	241	971	2877	433	729	1431	2465	603	1477	1610	1452	1864	466	1066	326	1465	1730	1837	1536	1598	1666	6679	1261	1167	709
BCLAF1|9774	2623	4512	5694	5145	6658	4003	3051	3277	3950	4665	4077	4245	6782	4501	3939	4369	3445	3077	3182	6089	1065	9308	2579	2996	6454	999	2005	6553	7312	2975	4456	4678	4824	7414	3317	4201	1582	4803	3293	5756	3815	5612	5419	6090	3681	4683	1897
BCMO1|53630	391	108	71	78	119	36	53	41	27	39	33	162	166	155	204	80	32	204	111	71	1	88	212	254	26	178	87	401	50	176	140	156	126	169	9	60	12	57	216	49	30	95	170	306	265	229	70
BCO2|83875	53	12	21	145	22	40	44	13	90	33	10	43	49	15	164	121	46	64	77	32	6	67	90	49	64	15	4	70	63	134	234	126	64	34	39	51	4	12	40	48	9	35	43	18	22	55	43
BCORL1|63035	237	500	826	600	741	538	294	628	402	737	615	547	972	570	558	433	611	151	276	742	587	1177	71	243	2309	192	305	1268	1044	176	511	525	974	823	253	289	145	787	668	708	437	542	502	1152	795	680	367
BCORL2|286554	4	0	1	4	3	1	1	0	2	0	0	7	0	0	6	4	4	0	0	11	0	7	1	0	2	7	0	1	3	0	3	5	8	3	0	2	1	1	2	0	0	4	5	0	1	6	1
BCOR|54880	410	1052	1093	909	1069	719	598	474	531	2182	826	610	1605	845	428	930	836	222	447	922	744	3284	99	610	2071	355	463	1084	3632	252	889	803	1465	593	172	1134	450	1392	993	1508	1560	1474	1399	1455	947	625	321
BCR|613	2161	2640	4036	3787	4163	3307	610	1858	3453	6742	4932	2237	2008	1848	4034	2998	1434	732	2536	5011	500	9941	453	1424	2850	973	1601	3181	7174	605	1400	5413	5207	7095	1161	1583	887	11394	5411	3233	1350	4745	9013	18323	1913	1828	3139
BCS1L|617	947	737	926.61	782.05	1115.22	466	296	1428	1040	786	766	761	1011	422.27	1438	1006.96	584	872	364	887.1	181	1326	562	824	892.15	1559	380	991	617.54	787	1171	1030.55	465	997	941	1042	291.24	1362.09	981	675	496.31	1016	1473	860	577	770	1076
BCYRN1|618	0	0	0	0	0	0	0	0	0	0	0	0	0	0	0	0	0	0	0	0	0	0	0	0	0	0	0	0	0	0	0	0	0	0	0	0	0	0	0	0	0	0	0	0	0	0	0
BDH1|622	473	509	821	1050	1389	565	304	709	1026	554	1014	780	942	1024	1035	1102	411	611	295	607	65	291	708	241	897	101	300	480	579	219	1262	320	396	616	1343	853	382	45	696	664	998	625	367	1394	1094	1158	596
BDH2|56898	2172	1406	1003	2276	1444	796	846	1600	1591	534	1102	1349	1905	1571	2094	1879	1489	2297	877	1365	285	1228	2829	1340	1173	1357	320	2840	748	1291	3008	1820	1141	2011	1047	1638	327	2281	1296	1629	569	1954	1803	3395	863	1798	1497
BDKRB1|623	6	25	51	4	2	54	4	4	10	1	2	52	4	39	19	5	7	3	1	19	0	3	0	1	8	2	3	6	3	29	8	6	61	23	1	3	1	3	6	10	7	6	1	3	331	13	1
BDKRB2|624	122	699	503	217	62	2161	181	105	87	166	72	698	291	1209	247	410	355	114	316	557	12	105	282	53	760	26	80	518	41	874	1003	89	598	632	23	107	25	124	246	151	600	135	160	113	2879	335	17
BDNFOS|497258	761.66	199.2	286.85	657.95	394.83	119.91	271.64	390.63	318.06	431.59	506.26	189.47	264.91	334.98	794.21	633.04	275.34	409.3	325.38	411.68	6.57	348.52	686.63	199.76	198.78	423.57	160.82	826.76	136.24	329.47	583.89	461.53	204.39	541.62	499.66	523.46	202.58	532.31	283.31	432.37	214.11	457.87	190.89	444.06	130.88	280.3	232.8
BDNF|627	23.34	239.8	131.15	216.05	516.17	85.09	6.36	71.37	177.94	43.41	207.74	172.53	9.09	93.02	33.79	113.96	31.66	197.7	54.62	924.32	71.43	1707.48	55.37	27.24	17.22	7.43	9.18	18.24	68.76	12.53	45.11	33.47	26.61	151.38	19.34	43.54	6.42	12.69	6.69	51.63	42.89	37.13	16.11	140.94	446.12	39.7	11.2
BDP1|55814	500	674	832	722	987	913	445	771	971	922	1350	729	1470	509	682	706	681	846	463	1481	94	1854	485	361	1327	339	325	911	2244	673	841	1269	1489	1440	268	693	219	678	937	1292	931	828	676	1365	815	948	680
BEAN|146227	29	94	153	71	198	449	125	480	479	51	12	263	465	10	39	324	49	161	141	642	0	51	48	281	60	32	102	77	60	61	101	41	65	476	34	56	4	5	179	56	14	34	10	105	356	254	174
BECN1|8678	1819.66	2713.15	2591.23	2922.37	2498.23	1791.91	1255.45	2070.51	1417.49	1464.54	3090.55	2587.12	2242.59	2477.49	2515.28	2824.76	2217.76	1226.21	1625.94	2694.33	267.22	2967.39	1289.92	1447.94	2399.2	872.66	1128.39	2675.02	2258.81	1745.34	2589.04	2704.69	3926.41	3750.4	1872.39	2419.27	726.31	1963.18	1923.36	2731.52	2105	2564.91	3624.78	3169.84	2058.93	2175.74	1706.24
BEGAIN|57596	112	435	478	145	678	402	25	557	92	227	574	515	683	70	281	902	93	267	94	799	43	105	67	149	220	106	420	81	607	42	559	263	90	598	61	350	80	157	464	278	93	135	37	1931	733	355	205
BEND2|139105	0	0	1	0	0	1	0	0	1	0	0	1	1	0	0	1	1	0	0	2	0	1	0	0	0	1	0	0	2	0	0	0	9	1	0	0	0	0	0	0	0	0	0	1	0	0	0
BEND3|57673	129	338	465	179	616	172	140	289	292	332	159	263	280	206	203	230	196	109	168	368	75	771	90	144	506	96	145	430	642	118	196	188	161	350	93	234	132	389	203	204	136	296	420	311	233	226	133
BEND4|389206	35	14	1	9	3	11	0	1	1	7	3	0	14	0	20	236	5	1	4	18	31	425	2	24	32	39	1	14	82	0	19	34	3	0	0	92	12	59	1	106	7	1	174	8	0	52	0
BEND5|79656	548	495	402	403	431	294	186	708	462	783	550	297	777	651	394	907	461	585	208	348	150	531	478	547	736	461	203	970	507	567	666	577	141	427	451	649	164	754	669	504	689	513	420	543	585	977	414
BEND6|221336	999	888	924	1125	1082	1258	580	1003	816	560	682	474	1079	719	1426	1873	754	913	571	946	7	612	895	458	1029	501	373	1956	862	885	571	1767	484	1376	1156	671	384	1100	701	972	264	706	580	1122	467	808	618
BEND7|222389	248	277	310	410	422	166	221	364	376	526	286	209	518	177	406	378	215	152	160	313	6	1417	80	134	357	395	87	488	1259	183	378	724	199	346	128	255	86	766	281	256	118	181	277	838	66	515	167
BEST1|7439	459.1	271.02	245.02	605.07	205.03	335.06	226.02	219.01	283.04	496.03	150	454.04	137.01	132.01	714.22	1129.16	462.07	182.04	520.11	209.02	6	875.06	357.13	194.01	448.02	332.02	173.04	794.23	730.04	152.04	355.05	650.15	1832.23	226.02	92.02	1224.27	357.04	1373.11	153.01	2907.77	182.01	879.05	425.04	198.02	188.01	268.03	206.02
BEST2|54831	7	1	1	3	4	0	0	5	8	2	1	2	3	1	1	1	1	2	0	3	2	6	2	4	1	1	2	1	4	0	1	0	3	1	0	4	1	2	0	4	1	2	4	0	1	2	0
BEST3|144453	3426	416	658	497	730	40	345	475	150	1846	334	406	333	92	537	153	160	315	304	613	3	5293	369	136	546	1458	281	454	1169	334	149	903	67	595	219	469	63	1602	13626	378	149	292	731	645	29	964	463
BEST4|266675	57	28	18	141	22	19	27	95	82	8	13	81	143	66	163	31	201	84	21	27	1	8	108	16	94	17	20	324	11	133	177	20	15	17	11	37	11	90	75	82	23	153	10	18	80	57	48
BET1L|51272	1785	2274	2882	1964	2871	2752	1233	2432	2089	1558	2558	2969	1625	1757	2725	2194	1836	1315	1691	2702	360	1586	1335	1088	3000	1308	1029	2749	1114	1238	2238	1407	3403	2993	1240	1573	740	1329	2804	2250	2160	2745	1509	2842	4059	3887	2054
BET1|10282	1402	1227	815	1184	969	705	520	928	957	678	1115	969	1699	887	929	1234	693	3037	575	870	415	753	3533	866	910	528	301	1923	450	3204	1631	571	965	1187	1008	1174	213	907	875	618	1265	1005	682	939	1175	2112	778
BET3L|100128327	0	0	0	3	0	4	0	0	0	0	2	0	1	0	1	2	0	2	0	0	17	5	0	1	1	0	0	3	0	2	2	1	7	0	0	0	1	0	0	0	0	1	2	0	1	1	0
BEX1|55859	5623	5392	3529	4149	6295	3270	156	7621	4706	5577	3078	1556	5974	1444	2068	18527	1872	4562	2274	3034	218	5032	4062	4176	3020	5259	2885	2959	6514	2143	8537	5055	544	2148	409	8788	2746	11719	1572	3426	1231	175	2256	4731	243	3660	678
BEX2|84707	1273	1250	655	2484	1280	1290	100	520	1151	1880	405	1298	1661	1019	903	7196	918	1598	256	675	278	1958	2416	781	1348	1357	633	1373	2105	906	1259	1992	726	352	88	3943	1504	4527	414	1447	740	99	1668	1035	215	842	434
BEX4|56271	2574	2221	1334	4119	1824	4321	666	1565	2128	3054	1617	2695	3694	2694	1931	7934	2575	2495	1236	1356	623	4662	2832	1960	3787	2378	1052	5284	4534	2113	3688	4840	2641	1397	912	5164	1611	6168	778	4610	1700	1593	3143	4650	2233	4714	1081
BEX5|340542	138	138	21	198	165	564	16	52	515	754	458	186	350	192	201	2167	56	540	75	279	3	39	363	119	331	110	86	165	535	97	171	414	141	30	50	993	456	659	35	146	231	147	200	398	4	103	52
BEYLA|497634	0	0	0	0	0	0	0	0	0	0	0	0	0	0	0	0	0	0	0	0	0	0	0	0	0	0	0	0	0	0	0	0	0	0	0	0	0	0	0	0	0	0	0	0	0	0	0
BFAR|51283	1607	2498	2474	1575	3333	1611	1261	2218	1874	1593	1681	2600	2547	1820	1388	2725	1651	2661	1405	2607	507	1919	2785	1661	2045	2334	789	2971	1500	1872	2768	1448	1931	3006	3020	2139	654	2793	1998	1488	2609	2503	2129	2198	2451	2943	2014
BFSP1|631	15	21	11	13	17	169	4	38	22	34	21	105	7	31	12	108	55	13	18	32	7	48	14	33	79	9	16	26	61	15	50	23	35	12	5	67	5	25	10	24	26	26	9	16	138	59	17
BFSP2|8419	0	0	0	0	0	0	0	1	0	0	0	0	0	0	6	1	0	2	3	3	0	2	2	1	1	6	0	2	4	1	0	1	1	0	0	4	0	0	0	0	0	0	1	0	0	0	0
BGLAP|632	212.34	107	188.21	98.3	186.6	91	59.03	122.84	229.7	93.74	65	68.59	188.7	75.03	151.03	166.57	52	191	79.4	96.2	48	110	183.6	99	98	265.53	42.52	312.88	88.41	176.09	229.72	124.04	28	135.36	144.49	220.22	77.58	196.89	88	98.65	76.85	133.36	208.78	133	73.89	98.64	78
BGN|633	10795	17400	21371	7343	14252	45729	5988	13397	8189	10099	7263	22968	10589	8315	8398	5153	17312	2649	13636	15933	1193	1504	3859	5014	25999	3627	5036	14672	3721	6223	14879	2455	16025	16130	7108	5394	2690	11152	9054	8400	4049	31988	14049	17889	129292	5474	9342
BHLHA15|168620	1	3	3	4	4	2	2	3	1	2	2	9	4	11	0	7	1	0	3	2	2	2	2	0	7	0	3	2	8	0	2	2	3	8	1	2	1	0	0	5	7	2	5	10	2	1	3
BHLHB9|80823	460	525	639	779	869	485	300	759	449	543	610	412	1148	439	264	1215	473	409	297	627	186	623	381	395	703	230	238	879	981	371	822	286	569	379	344	724	277	243	460	735	775	482	484	1260	356	841	268
BHLHE22|27319	18	7	2	14	6	171	1	4	1	96	3	23	12	4	3	133	5	23	6	22	3	37	2	4	8	20	1	11	92	6	71	31	22	5	1	270	2	4	2	86	5	33	8	45	20	178	7
BHLHE23|128408	0	0	0	0	0	0	0	0	0	0	0	0	1	0	0	0	0	0	0	0	0	1	0	0	2	0	0	0	0	0	0	0	0	0	0	0	0	0	0	0	0	0	0	0	0	1	0
BHLHE40|8553	3197	4800	5961	5053	1828	12125	2980	2194	2398	1106	1912	9950	5621	3279	1918	2395	5815	1388	2432	5034	298	818	1207	1056	6876	284	773	1789	1437	2081	2347	1385	7943	4203	818	1205	346	886	6058	4327	4736	10126	1631	13301	17968	8845	1780
BHLHE41|79365	3835	2104	1401	8314	1479	4039	1635	1541	1687	987	1217	2956	3053	4749	3875	2984	2589	1623	2294	2840	21	5622	2371	481	2166	1200	1652	3063	1634	8288	1920	4892	9637	3509	1436	3017	287	1147	4952	5153	1813	2163	2256	3423	3678	3703	1337
BHMT2|23743	12	20	4	33	8	171	22	4	12	9	15	150	25	11	100	124	17	19	37	111	4	20	6	7	53	9	17	284	103	4	14	136	210	9	11	10	4	9	4	212	23	25	22	25	141	182	5
BHMT|635	5	1	0	9	1	5	0	0	1	3	0	7	1	1	6	5	0	1	1	0	0	2	1	0	4	1	0	15	28	0	0	6	0	1	0	4	1	3	2	2	1	1	0	3	4	16	0
BICC1|80114	21	77	49	55	43	250	39	7	12	49	30	134	182	137	23	61	105	31	20	65	38	93	14	4	144	8	7	23	110	50	123	31	322	114	11	21	5	29	95	74	82	148	35	65	600	75	19
BICD1|636	142	639	1167	625	1391	484	542	663	615	348	482	954	892	1264	482	576	503	316	448	1258	23	398	152	313	843	96	347	527	874	269	707	185	905	1497	312	270	108	385	1160	486	666	732	681	1079	599	710	483
BICD2|23299	645	1226	2339	2441	1365	3147	827	1392	1117	1600	860	1672	2212	1397	1141	1605	1911	469	973	3103	399	3448	324	606	2863	493	874	1238	3263	516	1309	2501	3272	2262	606	1476	477	1399	2159	1960	1165	1737	2112	2676	2314	2067	778
BID|637	2085	2887.36	3410.25	1673.54	3028.21	1101.43	539.12	1093.04	3758.86	2096.84	1391.54	1655.91	1008.38	675.3	2262.25	1930.88	992.23	1782.88	1527.6	1937.2	161.62	1681.79	3403.49	1439.52	960.2	4451.48	874.95	1336.77	1700.1	1313.74	1921.51	2353.86	1394.39	2547.09	1427.86	2758.91	946.12	3510.66	1914.83	921.74	392.96	1352.07	333.82	2218.2	1759.57	2093.72	3084.13
BIK|638	11	4	2	11	3	2	6	5	7	2	15	3	2	1	11	4	1	19	0	6	3	3	22	2	14	1	4	6	1	47	4	5	10	4	2	52	0	0	7	0	1	3	2	8	1	12	18
BIN1|274	2259	3054	2347	5957	3771	3879	1079	1895	2898	4243	2757	2832	2453	2219	2895	9186	2321	1186	6447	3841	853	10285	1568	1712	3601	5170	3121	2121	4021	3590	2837	4923	4766	4418	1460	6031	1303	3993	4812	10077	622	2436	2551	2288	2195	3155	2741
BIN2|51411	537	555	524	992	367	356	301	178	254	143	325	609	418	492	398	646	406	190	308	800	15	1942	196	209	561	380	351	224	240	495	555	850	2743	840	317	465	64	165	436	507	71	331	129	233	675	812	251
BIN3|55909	503	853	1002	663	992	1055	462	894	910	661	477	811	1051	451	813	841	411	643	545	761	123	752	603	584	711	640	289	1269	475	504	862	683	636	892	672	633	260	818	554	537	332	880	842	887	634	839	603
BIRC2|329	2262	2892	2698	2250	2921	1626	1654	2177	2280	1917	3050	2385	3315	2174	2315	3191	1776	3435	1485	3550	237	3449	4727	1494	2065	2176	907	3536	2249	2334	4406	1765	2972	3703	3020	1764	778	3813	3185	1790	2862	2540	1948	3209	1821	4427	1499
BIRC3|330	181	1253	902	266	107	179	908	203	31	79	201	467	877	337	252	231	188	239	64	1156	7	92	486	28	284	19	51	255	73	683	299	21	1007	719	96	110	32	67	1736	226	251	131	10	1148	429	288	104
BIRC5|332	1127.97	773.39	1183.94	331.39	1852.6	1697.95	406.35	1329.23	1697.24	1135.05	1412.99	802.61	1430.54	719.71	748.58	1609.34	789.26	1536.16	748.59	990.48	210.5	2233.99	1459.94	2791.53	1213.57	3975.63	615.79	2265.13	1119.93	459.85	2332.98	20.08	20.45	790.46	3255.84	2742.99	829.26	1791.52	863.35	793.58	887.6	1508.48	1027.05	1181.3	1181.96	1507.18	499.09
BIRC6|57448	1145	1642	2327	2207	2756	2125	1164	1521	1722	1731	2256	1864	2549	1621	1834	1534	1645	1159	1230	3516	697	5085	827	854	2852	926	887	2192	4403	1219	1463	3430	4538	2893	530	1246	665	2171	2021	2645	2003	1363	2983	2824	2006	2362	1271
BIRC7|79444	13	5	4	13	1	21	7	1	21	8	1	20	1	1	88	44	23	13	8	8	1	26	11	3	3	29	2	40	17	3	7	42	12	10	6	11	7	111	3	88	7	9	52	0	1	66	6
BIRC8|112401	0	0	0	0	0	0	0	0	0	0	1	0	0	0	0	0	0	0	0	0	0	0	0	0	0	0	0	0	0	0	0	0	0	0	0	0	0	0	0	0	0	0	0	0	0	0	0
BIVM|54841	835.45	1305	1247	488.74	1849	706	792	814	1286	1686	1688	1220	1432.62	586	1138	1686	519	1278	674	1469	189	2970	1159	917	992	1392	488	1444	1752	999	2005	1396	774	1215	458	1352	356	1781	777	715	1288	1190	1000.07	1727	1040	1082.93	928
BLCAP|10904	3264	4226	3550	3635	4139	3366	1535	4604	3052	4977	3926	2341	5060	3027	5727	8796	2159	2214	2074	4545	1230	3888	2004	1895	3607	3588	1574	4800	5486	2715	4346	5193	3351	3760	1803	4508	1202	3277	3144	2937	1988	3079	4229	4748	2130	3109	3811
BLID|414899	1	1	0	1	0	0	0	0	0	0	0	0	1	0	0	0	1	0	0	0	2	0	0	0	0	0	0	0	1	0	0	0	0	1	1	1	0	0	1	1	0	1	0	1	0	2	1
BLK|640	1	1	0	3	2	9	0	0	0	3	2	3	0	0	0	0	2	0	1	10	0	0	0	0	84	8	0	0	2	0	25	0	0	1	0	0	2	4	0	0	0	3	14	3	23	0	1
BLMH|642	1324	1621	1897	1654	2243	1435	913	2218	1543	1951	2080	1309	2153	1211	1953	1710	1724	921	1301	2211	623	2294	758	1913	1385	872	832	2715	1827	1193	2290	1583	1358	2132	1869	2193	648	2625	1295	1829	973	2096	816	1686	1841	1047	1633
BLM|641	427	732	1339	435	2139	439	728	1608	1133	310	3109	731	2231	654	1833	503	251	358	474	1635	123	1105	218	718	511	122	622	900	761	436	1318	103	396	1252	815	472	155	720	1456	425	644	1147	1674	2038	391	907	922
BLNK|29760	177	241	234	859	435	72	86	74	206	82	278	255	143	350	315	206	120	121	197	389	3	677	186	113	201	431	320	66	86	385	302	417	803	307	119	371	15	55	322	163	9	93	110	43	195	382	100
BLOC1S1|2647	4788.8	4005	2910.1	2773.29	3947.58	1640.07	1406.61	4251.63	5484.62	1425.93	3362.11	2494.69	3546.64	1912.95	5532.58	6375.33	3061.19	6611	2315.97	2847.07	205	4184.65	9329.91	3296.31	2277.39	7915.02	1235	4807.3	862.91	5222.2	5292.74	4212.04	2190.38	3826.77	7797.11	4859.56	1152.05	6109.08	2683.76	2024.24	631.03	2124.27	3836.6	2312.96	1659	4210.09	3403.07
BLOC1S2|282991	1819	1756	971	1411	1401	1843	826	1075	1342	735	1824	1545	1508	1191	1587	4278	1187	2587	763	1464	100	1764	3949	989	1311	2491	746	2164	1329	2447	2211	2406	2337	1994	2077	1332	513	1803	684	1860	916	1584	949	1051	1237	3409	1007
BLOC1S3|388552	444	651	868	570	832	560	304	652	701	374	770	567	691	479	1020	550	448	222	440	683	108	674	194	280	1055	275	334	665	457	241	446	625	927	741	318	455	186	519	824	693	381	703	809	756	774	481	696
BLVRA|644	1358	1652	1571	1714	1540	1955	758	1958	1785	1384	3491	1883	2436	1418	1423	2352	1182	1268	1153	1825	419	1088	1883	905	1624	1551	556	2416	1179	2659	3051	2260	1847	2331	2394	2218	525	2238	1233	1465	1014	1545	1968	1149	1574	2897	1765
BLVRB|645	1151	1160	1086	1256	867	1108	651	1168	1576	263	1149	1739	1640	1067	1741	1399	1870	1806	918	794	162	471	2093	565	1941	1708	385	1099	478	1800	1308	1381	2752	1595	1461	1078	221	1339	1580	1096	557	3847	1293	1739	1772	1979	2326
BLZF1|8548	678	711	546	760	645	532	316	411	582	456	823	799	738	364	476	805	467	1016	291	809	121	955	1331	579	1172	371	266	1067	518	858	796	665	944	854	613	710	179	613	569	635	1173	684	760	571	940	1975	413
BMF|90427	360	695	455	429	310	362	191	227	444	365	398	534	819	517	351	451	726	242	266	387	331	1181	250	951	1026	449	103	488	1188	565	783	296	2981	711	671	801	147	1358	266	634	101	692	534	851	781	408	237
BMI1|648	2744	2604.59	2301.66	3277.63	3153.87	1474.35	1239.2	1913.87	2215.56	5245.64	2284.63	2057.65	3684.6	1603.23	2348.56	3383.61	1999.04	3149.5	1349.91	2145.9	318.19	5616.91	4027.68	1665.48	2748.52	2435.42	706.6	4988.07	5377.51	2787.62	3460.51	3692.4	3497.3	2875.15	2523.58	3076.03	800.01	5690.56	2088.7	2919	1381.11	1804.82	3200.46	2514.17	2123.74	3581.65	1965.97
BMP10|27302	0	0	0	0	0	0	0	0	0	0	0	0	0	0	0	0	0	0	0	0	0	0	0	0	0	0	0	0	0	0	0	0	0	0	0	0	0	0	0	0	0	0	0	0	0	0	0
BMP15|9210	0	0	0	1	0	0	0	0	0	0	0	1	0	0	0	0	0	0	0	1	0	0	0	0	0	0	0	1	0	1	0	0	1	0	0	0	0	0	0	0	0	1	0	0	1	0	0
BMP1|649	1654	2109	3657	1808	3151	13235	1806	2497	2526	1259	1253	4757	1290	1888	2285	1140	1636	729	2002	3032	565	2907	579	1091	3332	753	1117	2072	1267	710	2099	1461	2043	2370	1946	1382	487	1726	2360	1212	779	2462	2191	3362	9036	2415	1567
BMP2K|55589	431	772	823	1568	941	498	381	259	575	279	441	854	651	925	434	690	871	426	527	1000	54	1965	431	242	1217	340	256	578	815	555	995	920	5519	1167	303	510	77	799	870	771	369	918	589	576	1034	1008	386
BMP2|650	331	410	759	385	268	250	245	194	189	2508	105	826	475	332	404	277	372	457	238	307	26	2362	371	241	679	4277	161	598	1507	286	344	1949	365	163	170	713	405	3433	209	467	548	581	624	659	1767	167	651
BMP3|651	7	0	0	9	1	7	0	2	0	71	5	6	1	0	0	18	1	4	0	6	2	5	0	0	0	2	1	0	16	0	15	4	0	0	1	46	0	0	1	5	4	0	0	3	3	0	0
BMP4|652	99	178	79	154	51	70	24	52	152	434	33	100	236	205	146	93	154	75	41	70	320	558	71	94	174	190	31	108	76	225	176	219	192	58	28	380	93	164	120	119	55	337	147	100	278	43	79
BMP5|653	0	1	12	26	40	2	6	0	0	19	0	81	1	3	1	173	0	8	0	31	280	0	1	108	5	0	0	0	7	2	0	1	1	0	402	165	0	1	0	1	0	2	5	0	429	9	0
BMP6|654	51.58	138.59	37.58	269.82	135.55	116.6	12.23	19.41	171.93	543.63	21.08	159.3	51.96	85.12	179.76	158.83	81.65	192.09	33.65	99.83	37.65	176.91	36.55	46.47	130.49	76.83	17.23	224.46	384.04	14.24	159.94	263.59	296.17	39.46	98.52	316.96	52.23	206.46	44.52	208.48	635.46	26.49	110.4	125.63	123.84	84.25	54.26
BMP7|655	2330	6594	5640	4625	10252	641	1271	7915	2592	2235	4828	1768	5360	3345	4320	4096	2333	2621	2074	5453	1115	2795	1728	1819	1197	2122	3181	3397	1531	1476	4863	1450	4447	5296	3885	2678	864	5550	3984	4002	6891	2825	7702	8432	228	1416	3735
BMP8A|353500	164	226	587.5	94.43	276	324	146	280.61	432.25	206	132	567	118	54	401	498	250	60	237	442	15	347	68	99	275.47	100	167	226	334	59	195	222	303.65	317	10	312.5	102.82	297	181.42	779	178	389	183.44	530	562.77	306	318
BMP8B|656	46	225	559	174.01	569	128	56	365	33	300	96	592	248	14	79	525	426	29	161	51	4	1179	55	402	130	219	528	85	401	12	99	97	518	138	3	529	331.02	811	193	696.09	104.01	89	111	164	609	1587	73
BMPER|168667	430	340	595	937	336	140	76	31	193	1664	31	400	409	175	198	363	585	91	269	248	36	1728	251	775	661	498	119	183	476	733	566	321	107	296	5	4934	1096	302	31	727	75	309	153	125	1657	510	256
BMPR1A|657	677	1261	1324	603	1432	704	480	839	736	522	1176	816	1317	1004	753	1013	840	1459	643	1059	115	1241	1058	487	895	1822	281	1363	1569	1230	1246	1389	976	1073	556	473	222	1673	962	758	983	1080	1122	1125	869	1113	868
BMPR1B|658	1280	830	1312	1778	1550	561	948	720	784	598	1169	497	1685	1772	1458	497	627	1390	713	1240	69	1501	204	310	648	545	190	2633	719	2150	1045	1999	1009	1267	512	534	167	1924	2018	1232	718	1826	747	1847	252	681	1175
BMPR2|659	1874	3092	3984	3394	4360	3008	1977	2712	2269	2780	3473	2596	4416	3618	2320	3192	2537	2563	2063	4212	452	4727	1845	1439	3638	1493	1643	3653	7159	2678	3708	4366	5196	4782	1668	2110	959	2659	3920	3245	3294	2755	3494	5356	3236	3384	3448
BMS1P4|729096	24	17	16.35	15	47	29.16	11	16	39	16	27	13	4.62	3	25	39	19	14	7.27	38	2	106.23	21	9	37.03	24	0.56	12.31	62.15	6	17.87	46	73	49	1	24	5	34	9.59	21	38	34	18.94	40	17.85	40.94	19
BMS1P5|399761	71	27	29	45	41	60	27	20	47	84	47	38	38	16	89	63	48	73	16	51	20	423	47	24	67	29	9	34	233	39	35	125	59	69	6	42	13	84	11	50	53	67	40	41	38	94	48
BMS1|9790	368	824	1105	811	1092	1809	570	1282	937	922	1297	1097	1638	977	878	851	726	314	771	1517	591	2215	219	477	1800	272	477	1148	2217	325	1206	1355	1569	1329	586	720	229	1695	990	1364	1001	1184	1313	1182	1926	1004	727
BMX|660	1	4	12	12	5	3	2	3	5	2	2	0	3	3	1	3	2	6	2	4	0	3	6	2	5	0	2	1	6	5	52	3	50	2	3	2	0	3	0	1	0	1	3	4	9	5	1
BNC1|646	0	3	2	7	0	5	2	1	1	0	0	17	1	1	1	9	6	0	2	5	32	6	2	3	3	1	0	4	3	0	8	0	24	2	0	10	0	13	1	13	0	5	5	3	8	0	0
BNC2|54796	186	122	148	131	55	1162	48	59	40	52	63	728	41	543	76	64	310	71	122	139	240	134	75	73	298	22	17	46	241	367	168	74	639	133	55	114	21	37	82	274	82	101	15	66	1363	265	40
BNIP1|662	663	627	670	396	928	333	244	674	690	474	889	488	729	335	726	1227	477	1205	362	563	77	631	1156	785	585	2150	248	1015	401	638	980	425	272	766	1401	755	252	1001	623	318	387	670	285	536	441	676	635
BNIP2|663	796	1106	1084	952	1020	953	764	832	903	377	1202	1309	1392	1146	842	1039	828	658	751	1333	158	1422	845	470	1116	354	366	850	1001	1102	1594	872	2529	1527	592	567	282	1025	1024	885	1347	1356	1267	1231	1615	1745	684
BNIP3L|665	7492	8486	7593	7671	6873	5927	4919	5543	4184	5773	3795	7804	9220	6478	4116	8622	6589	12144	3846	6164	749	6122	12955	3895	6739	5536	2095	12138	6037	7033	9445	6147	10886	9551	4975	6968	3257	7021	7953	11185	8789	13173	6497	10993	12043	11763	5664
BNIP3|664	3232	3226	2916	1789	1661	2860	1065	2911	1446	3254	1385	2784	3166	2295	2236	4234	6574	3844	1199	2303	434	1497	3257	999	3677	1609	781	6081	2029	1819	1969	3851	2506	2940	1852	2551	1045	5359	3386	7238	6708	7417	2028	3849	4096	2933	1793
BNIPL|149428	16	9	9	20	15	3	6	12	13	10	7	11	11	6	53	10	20	16	5	11	5	30	22	10	22	21	4	17	16	7	7	21	8	14	1	4	6	11	8	10	12	15	8	19	7	7	18
BOC|91653	868	1291	2477	2272	1999	2141	1060	1192	1131	2523	1034	1852	3912	2083	1847	549	1123	732	588	1103	373	2644	280	316	3101	914	345	3147	1429	591	972	780	1431	2920	467	599	168	2796	1612	1620	3021	2577	1905	2773	2014	2762	2052
BOD1L|259282	652	1078	1455	2078	1330	1751	901	1089	1090	1904	1585	1192	2123	1234	1304	1511	1303	798	852	2314	272	3248	513	817	2047	233	341	1741	3891	583	1220	2714	3623	1916	469	1113	299	842	1533	2383	1057	1911	2080	1986	1588	1215	768
BOD1|91272	2322	2680	2331	1451	3430	1329	1253	2662	2970	1930	2477	2162	3599	1619	2902	3525	1770	5649	1406	2237	792	2781	4792	2929	2466	5947	782	3981	1808	3163	4109	1366	1216	2968	3715	3855	790	3082	2417	1250	2161	3979	1984	1824	2113	3088	2149
BOK|666	549	311	359	119	413	434	99	261	418	725	140	567	249	54	224	2154	696	237	915	294	356	1075	268	812	154	778	374	589	1287	49	569	406	1181	320	135	1626	351	2307	186	5159	33	389	377	384	439	394	373
BOLA1|51027	653	388	362	537	501	278	186	757	509	516	300	342	605	266	588	658	520	731	261	354	30	402	1149	437	474	1096	150	586	209	392	725	349	279	495	1230	674	141	842	370	431	318	671	434	609	230	654	422
BOLA2|552900	2211.01	2246.96	1759	1319.02	2531.27	1472.11	678.33	2133.86	2341.3	2363.11	924.7	1595.17	1931.57	786.68	2128.53	3160.43	995.72	2350.41	1229.85	1884.43	158.27	2219.66	3461.84	2281.91	1781.77	4007.54	841.61	2808.21	1523.21	1359.94	2638.32	1280.95	1577.45	2731.92	3427.08	3262.01	797.95	2659.96	1675.76	1199.77	1103.04	1485.12	3325	2053.3	1111.33	2748.16	2082.35
BOLA3|388962	839	635	464	526	611	479	239	576	641	326	597	430	526	421	591	912	338	880	361	478	77	300	1532	417	570	870	226	682	236	945	764	437	356	700	1090	586	131	684	441	381	263	464	1096	462	564	956	787
BOLL|66037	0	0	0	2	0	0	0	2	0	1	1	0	0	0	0	2	0	0	0	1	0	0	0	0	0	0	0	0	0	0	0	2	0	0	0	1	0	1	0	0	0	0	2	0	0	1	0
BOP1|23246	299	365	858	563	997	862	194	1542	561	2168	1209	269	910	290	639	387	245	132	296	743	504	1111	61	629	565	43	245	348	484	76	650	804	469	890	476	532	663	2436	441	560	227	377	1054	333	476	630	1118
BPESC1|60467	0	0	1	0	0	0	0	0	0	0	0	0	0	0	0	0	0	0	0	0	0	0	0	0	1	0	0	0	0	0	0	0	0	0	0	0	0	0	0	0	0	0	0	0	0	0	0
BPGM|669	2166	1772	1431	1812	2130	926	682	1734	2062	1919	3353	1388	1729	1384	1424	2991	1101	1692	1518	1608	198	1276	3262	1149	1508	1662	723	2221	1365	2263	3064	3463	906	2195	2357	2432	622	2270	1723	1544	1372	1374	1679	2017	1185	1855	1656
BPHL|670	950	683	662	796	1048	634	469	1026	746	657	1013	717	707	466	873	1099	560	924	395	833	114	1040	1005	724	701	2303	273	883	538	783	579	694	468	818	1047	828	252	1199	678	495	501	780	701	1011	658	912	760
BPIL1|80341	3	105	240	15	70	0	1	22	2	69	0	10	6	1	17	0	33	4	4	3	0	10	29	49	36	25	30	0	6	91	64	3	2	0	0	22	0	3	31	35	1	100	0	1	188	0	2
BPIL2|254240	1	1	0	0	0	2	0	0	0	7	0	2	0	0	0	29	0	0	0	0	0	0	0	0	14	0	0	14	0	0	0	0	0	0	0	0	0	0	1	1	0	4	1	0	0	1	0
BPIL3|128859	0	0	1	1	0	0	0	0	0	4	0	0	0	0	1	0	0	0	0	0	0	0	0	0	0	0	0	0	0	0	1	0	0	0	0	0	0	0	0	1	0	0	0	0	0	0	0
BPI|671	0	4	2	8	1	40	3	0	2	1	0	37	1	1	2	1	1	0	0	8	1	2	1	7	1	1	3	1	9	0	12	1	19	1	0	4	1	1	1	1	0	0	0	2	114	0	0
BPNT1|10380	1395	1188	1025	821	1725	597	537	1816	1394	1199	1117	711	1408	628	1115	1764	1050	1660	678	1040	251	1436	1681	1534	1607	3814	438	1561	852	979	2228	1059	846	1543	1216	1222	446	1867	1013	797	1255	1188	1067	709	596	1502	894
BPTF|2186	1128	1874	2721	3013	3263	2199	1538	2701	3389	2430	2776	1800	4082	2115	2583	1920	2187	1167	1502	3520	433	6606	791	1006	3606	611	1049	3161	6580	830	2380	3745	3711	3313	711	1538	584	3066	2332	3127	1836	2470	2987	3377	2320	1853	1233
BPY2|9083	0	0	0	0	0	0	0	0	0	0	0	0	0	0	0	0	0	0	0	0	0	0	0	0	0	0	0	0	0	0	0	0	0	0	0	0	0	0	0	0	0	0	0	0	0	0	0
BRAF|673	82	216	285	290	303	151	118	125	103	175	361	217	276	136	81	252	162	75	94	304	46	375	78	65	333	55	70	206	576	101	299	156	319	316	119	171	69	208	213	276	332	352	224	316	273	337	76
BRAP|8315	825	1098	1216	1219	1349	833	640	958	945	1175	1144	984	1512	1036	1012	1077	868	626	625	1329	208	1905	667	690	1056	464	519	1848	1390	1064	1234	1466	1369	1519	771	1142	351	1926	1191	1281	852	1224	1697	1531	962	983	686
BRCA1|672	388	444	785	578	1061.03	632	428	677	437	904.29	788.71	515	1048	951	631	360	644	255	457	1228	95	1815	379.71	472	929	219.9	251	1208.71	1047	294	832.69	337	458	732	256	352.03	234	552.82	322	676	1257	1314	712	859	386	587	450.6
BRCA2|675	95	98	178	51	254	200	115	81	139	279	198	141	206	93	88	100	110	98	116	345	61	1146	84	95	278	53	72	242	245	43	352	24	223	125	27	123	62	148	164	136	121	197	136	295	234	190	85
BRCC3|79184	346	661	651	676	823	912	423	663	434	695	822	656	1043	728	474	896	453	436	459	805	169	1625	339	408	1194	181	289	1441	768	730	980	614	885	935	544	593	154	558	627	709	850	740	636	827	795	1078	455
BRD1|23774	572	545	804	933	826	844	337	785	819	1641	1350	1232	1065	603	1372	814	658	293	448	1762	204	2062	208	637	1486	412	596	1006	1383	298	643	1191	1403	1372	240	1054	333	1627	1297	1259	649	997	2013	1984	1417	1246	904
BRD2|6046	4134	7802	9221	7995	10592	7118	5430	7838	8560	7159	11366	8954	14539	6505	7049	9646	6801	4314	4576	10231	1330	13224	2913	4555	14055	3691	4064	12158	9518	3309	7762	7490	9592	10957	5343	5915	3072	12474	9110	7749	7222	11303	10724	11059	8431	6798	5499
BRD3|8019	857.11	1829.76	2184.12	1902.41	2734.93	1688.44	858.64	765.01	2235.37	3099.94	1990.46	1283.69	2916.51	2027.9	1143.2	1639.16	1959.99	862.7	1288.46	2910.92	380.2	5038.43	277.98	1079	2932.28	960.63	874.5	1302.49	4789.19	452.25	1550.8	2149.09	1806.76	2130.74	775.36	1860.91	771.52	2577.05	1851.85	2827.41	2049.51	2889.47	2258.78	3652.99	1182.41	1256.25	550.42
BRD4|23476	1470	3830	6270	2947	5914	2133	1531	2895	3834	3980	2402	3502	3925	2319	3286	2159	3241	1247	2495	6863	744	4367	618	1715	3830	895	1540	3193	5110	907	1934	2776	5352	6528	1044	1818	749	5309	4183	3781	2857	5261	5323	4720	4125	2741	2467
BRD7P3|23629	0	1	0	1	2	2	1	0	3	2	0	5	1	2	0	6	2	4	0	1	0	0	2	0	2	1	1	5	1	1	2	2	0	2	0	3	0	0	1	2	4	4	12	1	0	4	1
BRD7|29117	980	1590	1839	1007	2139	985	1026	2467	1839	2335	1654	1503	2703	1672	1562	1854	999	933	1501	2698	166	2737	775	1165	1795	715	993	2762	1659	1025	2632	2210	1591	2437	1016	1666	692	1649	1562	2086	837	1928	2117	2623	1354	1794	1239
BRD8|10902	2053	2411	2836	1517	3903	1364	1239	2532	1977	2560	2835	2156	4256	2334	3089	3505	1694	2811	1387	2743	445	5292	1677	2116	2853	2488	880	4077	4118	2018	3563	2746	1871	3513	1705	2588	847	3823	2409	2046	2212	3477	1470	3270	1501	1685	1602
BRD9|65980	998	1346	1742	996	1900	1060	800	1940	1838	1471	1639	1187	1982	918	1518	2154	901	737	1068	2018	268	2260	648	975	1540	425	760	2548	1929	541	1617	1913	1247	1688	578	1594	519	2507	1437	1993	679	1506	1127	2103	1109	946	1204
BRDT|676	0	0	0	1	0	0	0	0	0	0	0	0	0	1	1	3	0	0	0	0	0	1	0	0	1	0	0	0	1	0	0	1	0	0	0	0	0	0	0	1	0	0	1	0	0	0	0
BREA2|286076	7	3	13	16	4	5	4	16	25	13	2	4	10	4	8	4	8	6	1	9	3	28	3	8	8	4	5	1	5	5	4	22	5	11	4	10	1	7	3	11	5	9	16	3	1	5	7
BRE|9577	1134.91	1281	1490.98	1580	1750.97	1337	750	1560	991	1146.98	1070	1206.83	1431	1073.99	1305	1469	1151.96	720.94	847.96	1241.94	235	1411.96	728	920	1460.1	617	603	1552.94	916.98	1280	1385	2029	1652.6	1479	1190.92	1391.9	357.99	2345.97	1264.95	1309	592	1144	1727	1153	1109.93	1553	789
BRF1|2972	586.2	1354	2026.65	1023.75	2195	960	446	2409	2086	1767	2049	1323.12	2638	1762.73	1819	1564	1202.61	693	1430	2327.74	315	2255	284	560.55	2220.55	497	1067	1224.54	2428.63	439.23	1578	1629	1708	2212	738.08	1310	570	2772	1951.78	2463.02	1318.55	2381.36	1217	2422	1163.11	1054	1712.64
BRF2|55290	717	871	919	660	1213	680	365	729	983	710	636	685	721	407	621	1455	455	1192	453	717	244	799	1273.96	1012	794	1762	278	1216	650	616	808	800	644	1046	1235	960	294	1277	885	632	391	865	1372	615	733	873	845
BRI3BP|140707	51	132	163	80	270	77	65	198	85	101	222	120	192	134	97	200	116	123	60	169	13	165	96	82	193	119	55	73	234	76	223	61	248	173	136	79	27	215	169	107	111	148	68	190	130	172	111
BRI3|25798	3708.6	3759	3346	3487	2901	2469	1715.35	4613	5381	2192	3548	3664	4089	2076	3439	4131	2827.68	2801.18	2607	2874	586	2360	3958.37	2070	4140	3504	1103.15	4731	1071	4089	3637	2560	5633	3668	4277	3708	697	4056	3261	2726	1719	3882.66	3415	3674	4569	5405	3715
BRIP1|83990	80	102	183	45	328	203	48	137	224	280	259	81	228	151	43	131	147	41	67	307	63	947	55	103	376	68	55	227	462	21	343	14	25	87	106	108	48	210	82	119	341	219	216	351	133	173	73
BRIX1|55299	935	1065	985	620	1546	757	515	1060	1284	1077	1266	1062	1469	717	736	1304	658	1281	629	1090	280	1139	1381	1064	1140	938	360	1694	798	987	1719	764	637	1322	1134	1482	351	1572	885	871	1136	1123	907	1045	1180	1260	949
BRMS1L|84312	503	680	640	554	892	465	200	780	719	807	661	632	492	525	605	1269	529	1002	452	823	95	1196	677	378	792	1154	286	385	1204	736	1520	799	551	1197	369	1371	158	1073	642	720	652	786	586	924	539	929	491
BRMS1|25855	992	1444	1779	1457	1966	1143	630	1890	1785	1343	1626	871	1596	1087	1587	1410	987	1038	1245	1602	191	1393	970	984	1579	1101	622	1746	898	1202	1992	1152	1368	1892	1990	1422	506	2258	1216	1228	995	2058	2171	1294	970	1220	1393
BRP44L|51660	2899	2970	2103	2128	3560	1163	1184	1962	3232	1055	918	2811	946	2153	3323	3718	1567	4438	1453	2308	103	1423	7368	1219	1499	2621	816	2123	995	1832	1802	2528	2042	2177	4777	2932	788	3670	888	2294	1193	2869	3979	1340	1064	3221	1451
BRP44|25874	2584	1961	1227	1664	1427	911	791	1339	1857	1536	1952	1510	1708	1513	1632	3280	1445	2942	1184	1426	145	1457	4584	1417	2463	2622	670	2737	1011	2992	2780	1352	2357	2486	2962	2785	579	1915	1871	1449	1491	1824	1522	1826	1634	3719	2311
BRPF1|7862	473	992	1502	992	1571	969	284	1039	1063	1191	1124	1169	1331	907	777	925	1026	248	611	1301	222	1822	143	511	1845	403	430	1397	1655	230	798	925	1253	1164	294	741	469	1597	1196	1048	1094	1340	1832	1537	1123	949	645
BRPF3|27154	717	1156	1875	1673	2111	1167	919	1575	1160	1463	1727	1588	2684	1336	1228	1691	1025	368	770	1760	305	26077	186	637	3346	534	736	2232	3132	306	1527	1404	1848	2100	636	1150	340	1672	1809	1616	1434	1445	1516	2118	1716	1156	844
BRS3|680	1	0	0	1	0	0	0	1	1	4	0	0	2	1	2	1	0	2	0	0	1	5	0	0	2	1	0	12	1	0	0	0	0	0	0	2	0	2	1	6	3	1	1	0	0	1	0
BRSK1|84446	1083	1962	1850	1184	2500	1644	496	2272	2681	1555	1485	1702	1648	501	2611	5561	1012	576	720	2121	295	2860	429	1632	1160	844	988	2150	5062	231	1034	1306	994	1802	976	2277	575	685	1385	3213	1231	1618	2209	1759	730	1274	1333
BRSK2|9024	458	511	360	550	812	625	32	1420	1865	1997	605	237	621	101	764	2048	297	257	433	1125	7	1832	99	558	921	866	609	867	2576	14	959	1133	225	347	156	1038	508	1038	640	1369	267	1230	497	1371	12	568	271
BRWD1|54014	2320	1603	1706	2663	2045	1782	1072	1735	2412	2140	1717	1648	2429	1854	1871	3654	2062	1643	932	1527	572	4524	1827	1077	2722	1168	865	3523	4394	1388	1956	4871	2260	2227	645	2539	723	1349	1654	2194	2525	1960	2922	3087	1458	2025	1263
BRWD3|254065	35	167	236	182	299	298	97	82	91	311	213	141	225	70	63	174	206	29	82	293	86	849	10	65	477	16	52	137	982	35	224	279	574	292	95	108	27	185	121	306	374	142	201	290	414	198	57
BSCL2|26580	2265.85	2265.21	2589.35	4341.89	3410.45	5168.47	1616.84	2802.78	1756.91	2373.35	2684.02	2717.78	3482.57	3365.42	3803.4	15124.7	1589.86	1646.4	2196.75	4795.64	288.1	4247.85	1651	3772	5799.04	1710	2425	7700.08	6621.46	1422	2328.37	3095.3	5036.1	2431.55	3003	2989.09	903.39	4184.85	2004.24	2614.14	1923	7348.41	6630	3844.63	3611.88	1955.62	2741
BSDC1|55108	3233	3473	3921	3598	4219	2731	2169	3786	3635	4042	4021	3183	5298	5326	3648	5742	2922	2803	2267	4297	378	6158	1905	2613	5176	2627	1947	6081	4977	2201	3719	4401	3313	4173	4084	3378	1366	4830	4970	4291	4266	4338	5124	4881	3414	4123	2712
BSG|682	15594	29587	35941	12104	43893	19588	11571	31589	33477	25825	21902	31873	30943	25668	28886	24576	17188	27218	21564	30474	822	25448	16870	17195	21456	20094	11488	28416	14497	14912	23629	18597	15330	33416	29770	28418	6766	41647	23246	19343	20058	23093	36770	34461	26978	23915	34671
BSND|7809	1	0	0	0	1	3	0	0	0	1	0	4	0	1	0	1	4	0	0	1	0	0	0	1	3	0	0	0	0	0	0	0	1	0	0	0	0	0	0	5	0	1	0	0	0	2	0
BSN|8927	466	667	859	788	1637	2454	70	786	807	2053	558	220	1006	215	680	3879	204	212	319	2189	24	2038	57	274	627	226	705	692	10991	73	335	1999	515	542	52	1127	418	755	362	2029	686	513	627	1373	63	420	317
BSPH1|100131137	0	0	0	0	0	0	0	0	0	0	0	0	0	0	0	2	0	0	0	0	0	0	0	0	0	0	0	0	0	0	0	0	0	0	0	0	0	0	0	0	0	0	0	0	0	0	0
BSPRY|54836	13	13	5	68	14	46	4	5	17	10	15	7	6	1	11	173	9	24	11	26	1	18	4	7	1	30	11	13	62	7	7	42	101	4	15	17	6	8	0	79	4	15	4	12	11	15	0
BST1|683	249	352	256	121	262	197	121	78	199	63	158	217	98	118	372	202	389	198	239	144	12	89	572	173	172	344	55	169	95	64	233	70	751	282	92	213	27	351	82	148	119	356	154	55	455	360	59
BST2|684	1634	1903	1321	4266	970	2520	1397	5336	1493	588	14181	2727	9626	2265	1828	1499	1083	3816	1721	4097	190	4114	2279	1731	5318	975	3809	4195	920	3298	2646	952	5719	4777	1569	2173	200	499	8337	2136	996	5102	592	995	2857	3123	10542
BSX|390259	0	0	0	0	0	0	0	0	0	0	0	0	1	0	0	0	0	0	0	0	0	0	0	0	0	0	0	0	0	0	0	0	0	0	0	0	0	0	0	0	0	0	0	0	0	0	0
BTAF1|9044	568	677	948	915	1052	1000	362	548	1126	669	670	731	823	361	801	642	980	484	325	1555	112	3007	349	319	1274	564	342	611	2444	453	681	1911	1497	1119	209	507	216	985	780	929	1327	744	870	938	1147	1355	598
BTBD10|84280	1261	1656	1576	1414	2071	1187	677	1277	1350	1209	1823	1505	1575	1091	1387	3088	1075	1623	916	1732	113	941	1948	933	1303	1230	576	1902	1496	1237	2506	1157	1637	1788	1718	1687	418	1646	1446	1097	1181	1531	984	1358	1254	2530	1299
BTBD11|121551	217	421	531	175	251	473	50	25	33	28	45	1544	124	1380	51	420	1167	562	632	384	66	76	263	405	368	393	142	258	464	2119	93	670	1178	106	20	269	17	60	51	369	171	40	11	801	1079	96	230
BTBD12|84464	288	427	847	424	844	372	268	814	500	1070	302	451	581	436	644	644	476	118	296	965	50	1703	50	350	761	160	354	577	1021	92	511	670	657	715	173	380	207	520	629	724	547	767	731	912	366	483	493
BTBD16|118663	4	1	1	3	0	8	4	0	9	1	3	0	5	1	0	14	7	4	7	3	1	5	7	4	12	4	1	0	3	0	2	2	4	1	9	21	0	0	0	31	3	10	1	6	7	3	2
BTBD17|388419	548	116	131	349	420	14	123	1641	542	797	710	125	619	53	739	667	99	163	211	438	3	537	33	182	149	877	344	1234	408	54	1039	1345	26	30	1281	714	266	1937	276	252	13	534	573	1858	2	42	731
BTBD18|643376	8	6	8	5	8	2	4	2	8	4	3	6	5	5	11	15	6	2	2	8	0	17	4	5	4	4	6	3	20	3	4	7	4	4	2	11	3	5	8	5	9	9	0	5	3	1	2
BTBD19|149478	21	73	64	108	51	54	31	46	39	9	17	79	28	12	83	36	87	16	16	94	0	67	15	11	130	15	12	28	29	26	40	39	178	79	9	12	4	15	28	48	30	104	43	31	52	73	49
BTBD1|53339	4210	4222	4315	3026	5780	3621	2293	3996	3846	2267	5570	4456	4765	4583	3906	5468	2309	3432	2569	5695	427	3722	4255	2760	2582	1958	2011	3674	4215	4165	5872	4663	4400	6486	4405	3981	1243	4698	4795	4193	4369	3855	5653	5479	3119	6935	3313
BTBD2|55643	3402	6545	9314	3494	12124	2720	2409	8851	11325	5892	5116	5294	7505	5831	6788	6061	4367	3391	4585	8896	453	7313	1875	3215	4414	4008	2388	7173	7771	1985	5443	4104	4319	9562	5148	3980	1931	11877	5573	4089	5124	4683	7252	7177	4485	3347	6347
BTBD3|22903	2729	2426	4258	3147	6953	2530	765	3160	2671	3551	3345	2093	2122	1361	3325	5563	1677	3645	1513	4187	449	4550	3860	1122	2293	2193	1649	2585	4866	1289	3755	3860	1955	6226	1925	2404	1008	5562	4144	3478	2635	1446	2646	3440	1647	2540	3216
BTBD6|90135	1151.86	2314	2452	902	3129	1639	447	3165	2422	1601	2792	2973.88	2951	2437	2228	3147	1693	2372	1496	2592	431	1318	1174	818	3207	1647	1195	1338	2584	1347	2796	996	1581	2469	2035.92	2146	712	2040	2682	1444.94	2133.98	2683	1909	2922	3106.89	2376	2578.89
BTBD7|55727	404	1080	1682	874	1923	983	474	984	928	774	1372	1217	1772	1292	973	629	1113	665	779	1705	362	1907	448	375	1944	317	500	908	1885	747	1117	1216	1801	1440	266	588	288	1073	1510	1046	1411	1200	1282	1637	1473	1515	730
BTBD8|284697	1	0	1	12	0	4	1	1	1	2	15	1	9	10	2	8	4	0	1	4	0	20	0	1	16	2	1	4	39	1	10	0	47	1	0	1	0	3	0	17	5	5	3	3	3	1	0
BTBD9|114781	332	810	1114	1115	1208	1050	505	930	592	893	953	931	1299	940	637	1223	731	309	659	1643	159	1408	116	407	1184	202	439	860	2722	185	827	1369	1518	1132	363	586	237	1110	921	960	780	640	805	1820	1096	567	475
BTC|685	0	1	0	241	1	3	0	0	0	44	1	30	0	6	2	9	7	3	0	0	0	0	3	1	5	0	0	1	6	3	6	0	6	0	2	10	2	0	0	2	1	38	0	0	19	23	0
BTD|686	553	651	863	919	1129	495	118	486	424	732	548	511	547	694	1014	621	1006	736	402	568	83	668	1234	507	664	1135	224	927	443	632	1029	550	834	588	442	1093	493	897	432	696	344	639	565	487	569	713	346
BTF3L1|690	0	0	0	0	0	0	0	0	0	1	0	0	0	0	0	0	0	0	1	0	0	0	0	0	0	0	0	0	0	0	0	0	0	0	0	1	0	0	0	0	0	0	0	0	0	0	0
BTF3L4|91408	4024	3024	2241	2130	3618	1241	923	2277	3395	3051	2494	1931	2597	2303	1856	4378	1877	5115	1218	1929	495	3534	7002	2537	2742	6104	898	3839	2478	3113	4239	3071	1840	3121	3071	5660	1087	3854	3020	2318	1821	2437	2899	2239	1696	3895	1751
BTF3|689	10558	11409	9840	6654	13224	7659	4288	10750	12995	10597	10580	10227	13158	7573	7586	12418	6772	14736	5440	8739	1514	10244	15877	8815	8992	24296	3214	11183	7506	16005	14927	10384	7337	12080	15221	15062	3238	13849	8149	7107	8240	8544	5979	9946	10975	12716	7504
BTG1|694	5787	7685	6127	3536	5787	3097	3453	4150	4739	8170	4129	7541	6623	4040	4119	5434	6272	4283	2068	4194	626	5462	6820	2854	4972	5185	1594	6172	3417	4583	6350	3918	10312	5929	5400	6736	1092	6466	4968	5140	2131	7433	5734	6437	9550	8339	3794
BTG2|7832	11733	4990	3566	3690	3406	1502	2182	3874	4043	4938	3691	10212	8404	2114	3507	4529	3707	3300	2078	3899	84	7924	2574	1552	15773	4446	1315	4004	3222	4046	4049	4072	24107	4363	2270	3745	933	8583	3100	6112	3289	4562	4911	15358	2602	7080	2994
BTG3|10950	2245	2042	1365	1648	1552	1388	1116	2058	1730	1854	1843	1968	3120	1917	1601	1756	2655	2549	910	869	386	1687	3139	1753	2794	1723	642	3845	1014	1589	2801	1537	1255	2053	848	2110	561	1258	1512	1109	2459	2816	2958	2769	2384	2634	1586
BTG4|54766	1	0	0	2	0	8	0	0	0	0	1	2	0	0	0	0	0	0	0	0	0	0	5	0	2	0	0	2	0	0	1	0	0	0	0	1	0	0	0	0	2	1	0	0	2	4	0
BTK|695	593	519	400	800	484	241	245	131	252	115	457	635	311	445	249	586	350	288	364	606	2	1283	554	299	700	617	227	265	152	627	652	315	1857	866	907	765	73	173	403	387	80	328	158	209	572	1196	296
BTLA|151888	3	10	8	7	5	6	5	1	2	3	2	8	6	0	7	3	4	8	3	57	0	3	45	6	1	0	2	15	3	5	22	5	49	7	6	7	4	2	4	11	0	8	10	1	5	13	3
BTN1A1|696	2	1	1	0	4	2	1	1	1	0	1	15	9	2	0	2	8	0	1	3	7	72	7	12	21	2	5	149	1	1	3	6	0	1	0	115	0	5	0	1	1	0	4	1	3	3	0
BTN2A1|11120	759	1087	1123	994	1022	1072	612	1117	1082	1080	1058	1176	1406	497	1076	1537	942	661	540	1526	208	1826	528	695	1868	420	491	1225	1318	486	1022	1287	1553	1415	730	1031	255	1256	1085	1074	937	1368	1192	1187	1464	1100	948
BTN2A2|10385	470	622	607	1027	576	369	304	479	367	414	801	699	1136	540	537	532	546	511	325	946	100	1521	452	429	1030	291	298	843	467	357	946	906	1179	924	267	410	132	897	778	529	504	1025	592	1028	652	665	305
BTN2A3|54718	24	42	43	39	67	55	28	23	39	9	48	71	69	20	41	17	51	41	17	50	10	163	36	20	96	11	18	51	20	21	54	40	53	60	9	12	4	23	79	10	52	102	27	87	35	70	57
BTN3A1|11119	1147	1223	1356	1632	1462	1118	788	1082	774	728	1692	1105	2470	905	832	1259	1103	1813	471	1997	234	3942	2078	806	1728	1259	935	1245	1222	1053	1758	1501	2140	2448	796	1145	209	674	2158	1237	1147	1446	894	1501	950	1635	1674
BTN3A2|11118	1671	1928	2198	3175	2042	3762	1894	867	1204	789	3069	1021	2914	961	1258	1311	798	1785	518	4049	227	2842	1625	1285	5172	713	2164	2603	1388	2749	2950	2308	3592	4717	1210	1651	273	833	4022	2490	481	3180	1131	2857	1093	4050	262
BTN3A3|10384	712	782	839	1660	676	1099	605	584	433	426	1367	949	1223	978	596	824	873	973	398	1724	195	1652	718	511	1813	607	1141	1306	741	947	1481	711	1774	1556	616	711	90	552	1922	1227	590	1715	841	1284	1006	1123	1688
BTNL2|56244	2	1	0	4	1	0	1	3	4	7	0	1	3	3	1	5	4	0	0	0	0	2	0	4	0	0	2	5	4	0	1	0	1	0	2	2	5	2	2	2	1	2	0	2	0	0	0
BTNL3|10917	0	0	0	0	0	0	0	4	17	0	5	0	1	2	5	4	0	5	0	0	0	0	1	2	6	0	0	2	0	0	0	14	35	0	0	1	0	0	0	0	0	0	0	0	0	0	0
BTNL8|79908	14	6	8	2	3	10	0	3	1	3	2	12	0	2	4	3	7	0	3	4	0	3	6	5	12	0	3	7	4	0	2	1	4	5	16	2	3	7	9	0	0	10	0	16	21	2	3
BTNL9|153579	86	45	30	38	47	25	8	309	361	222	223	66	109	98	175	237	82	28	29	43	1	186	33	86	365	14	40	215	135	4	64	1096	52	161	145	130	32	68	80	71	13	181	176	146	24	41	312
BTRC|8945	550	1091	1047	1177	1516	1455	435	1200	975	1177	1336	841	1319	816	838	2264	818	502	659	1669	237	1821	415	596	1181	593	587	1084	3783	469	1299	2107	1413	1171	810	1190	274	2111	906	1734	991	647	1073	1304	890	1200	597
BUB1B|701	372.58	407	840.46	158.1	1070.55	828.9	262.73	713.86	704.73	749.72	913.45	315.84	783.64	603.62	337.19	557.33	367.48	335.53	440.65	1169.53	310.96	1961.73	307	874.73	668.5	418.54	348.55	634.62	1407.36	257.54	560.79	29	42.34	582.77	624.94	447.89	540.52	906.54	493.71	679.8	1012.44	1481.26	1283.56	981.91	657.7	546.63	373.76
BUB1|699	470	608	965	299	1412	771	363	1088	844	1275	1378	839	992	907	395	750	554	665	596	1286	567	2248	464	994	742	568	439	1530	1379	338	1836	55	106	795	1083	956	417	961	770	739	1179	1966	928	1247	1041	1166	460
BUB3|9184	2422	1993	2083	1903	2771	3654	968	1929	1856	2730	2282	2029	2699	1814	1516	3561	2238	2602	1460	2650	354	5135	3010	1765	2915	4130	875	3057	2421	2292	3809	2662	1843	2203	1817	3385	968	4464	1763	2803	2716	3485	3102	2582	2921	3891	1558
BUD13|84811	606	846	903	644	1191	479	391	1028	1289	837	1192	678	1249	704	803	995	554	799	503	968	147	1138	642	482	925	951	302	1473	898	456	1316	672	704	1120	771	705	212	2345	878	690	1050	1234	730	998	508	1082	648
BUD31|8896	5065.78	4226.99	3003.54	2975.65	4604.21	2447.14	1663.89	3887.32	5789.62	2541.38	5828.7	2927.29	4098.02	2852.41	4518.11	6573.56	2052.83	5196.01	3022.42	2673.69	442.64	2085.35	10508.3	3264.15	3101.03	5700.06	1505.35	6948.94	1309.39	4029.17	6732.71	2563.78	1744.78	4769.78	4615.64	5161.57	1189.89	4219.03	3476.48	2304.49	3230.16	4385.41	3436.04	4313.37	2382.18	5880.09	3346.36
BVES|11149	365	193	132	565	133	628	125	70	64	630	124	1163	196	932	222	516	892	351	400	139	165	952	97	263	1046	158	221	238	486	343	380	472	759	154	40	431	110	1180	278	898	20	446	601	171	778	1208	45
BYSL|705	471	712	1111	642	1304	717	302	1077	916	1162	885	797	1092	578	654	1069	594	499	528	997	309	24595	348	710	1110	1511	424	1193	846	283	1048	652	470	1108	675	1209	373	1643	899	789	535	803	2023	920	793	681	923
BZRAP1|9256	297	399	367	1410	496	1058	440	786	1363	1082	281	506	1236	401	1504	3947	343	387	73	1558	90	3264	110	352	683	486	456	1004	2931	203	764	3118	457	654	56	766	237	1471	16	1338	675	1158	331	2124	176	509	665
BZW1|9689	9317	11072	10248	9451	13373	6637	5521	8524	7912	6283	10160	10233	10924	7863	6741	11154	6866	13177	6053	9697	1053	7458	14142	6643	8742	7749	4014	16779	5396	14496	16188	6727	6906	14926	13259	11153	3263	13279	8920	6448	7025	9192	10163	11205	11859	14015	7651
BZW2|28969	2045	2414	2497	1304	4069	2552	1207	2180	3252	6468	3124	2774	3027	1177	1399	3986	1261	1898	2601	2237	1040	2550	2474	3551	1646	4921	666	2748	2386	890	4642	1291	790	3035	1335	8052	1141	4009	896	2160	1089	892	3208	2825	2645	3045	1880
C10orf105|414152	294.95	27	22	1733.77	23.69	77.58	111.98	121	44	34.9	27	38	111.95	413	661.97	179	300	47	274	36	0	124.16	23	46	238	7	24	437.95	170	313.89	913.94	39	332.65	35	153	69	11.78	34	309	274.09	21	371.98	5	22	22	30	44.95
C10orf107|219621	177	75	39	539	65	78	124	56	105	22	147	84	74	44	442	252	173	198	127	92	0	33	614	27	72	15	18	155	41	285	180	28	81	62	164	159	24	6	19	153	14	126	2	208	43	274	20
C10orf108|414235	6	3	8	10	3	7	12	1	7	10	4	23	5	13	7	10	21	5	3	8	0	8	10	5	13	1	8	10	15	1	6	11	16	3	5	6	0	12	6	20	2	16	15	9	0	3	4
C10orf10|11067	8876	5518	6285	1298	3171	6068	7409	1324	2700	1188	2096	2486	15381	283	3901	2060	3422	5344	2243	2599	34	3207	1314	2760	7129	1203	321	4317	565	14818	2784	1129	10703	9242	2230	1491	234	5496	9001	9335	410	2518	1752	9206	7504	12001	1776
C10orf110|55853	53.73	21.35	15.46	25.42	20.77	50.51	10.85	19.39	54.39	33.15	13	28.05	16.05	4.26	30.51	323.46	36.51	207.15	43.84	38.37	5.14	81.33	415.27	19.61	31.44	45.42	15.22	152.7	74.87	87.67	31.68	114.6	30.78	23.76	9.51	57.84	11.99	43.21	27.98	117.48	18.33	22.98	35.68	80.57	15.17	25.38	44.42
C10orf111|221060	25	13	16	28	17	4	6	17	12	6	6	20.05	5	10	19	43	15.04	19	5	11	1	24	7	5	14	38	5	28.05	41	10	13	6	6	11	6	30	1	45	3	14.03	13	12	8.02	28	9	18	10
C10orf113|387638	0	0	0	0	0	0	0	0	0	0	0	0	0	0	1	0	0	0	0	0	0	0	0	0	0	0	0	0	0	0	0	0	0	0	0	0	0	0	0	0	0	0	0	0	0	0	0
C10orf114|399726	79	130	137	126	166	130	33	254	123	280	57	217	107	193	194	213	158	133	104	122	30	72	90	47	190	105	38	123	295	92	217	52	180	221	82	157	41	195	162	147	91	208	93	87	128	257	141
C10orf116|10974	502.49	220.84	77.74	743.73	121.8	388.11	78.9	136.81	187.74	326.9	84.66	212.51	246.29	13.78	85.31	1238.75	115.71	803.34	330.84	218.75	12	196.84	136.25	77.7	63.62	362.97	66.95	1398.59	391.59	683.58	98.54	1123.55	502.66	98.66	143.72	560.8	25.77	78.96	59	1016.47	60.35	145.96	130.99	33.88	369.77	185.39	49.57
C10orf118|55088	95	168	196	228	225	289	97	69	119	144	163	179	191	161	101	324	231	112	90	266	32	641	134	92	334	44	69	229	483	106	237	350	619	338	89	116	39	142	154	360	196	168	168	250	283	333	91
C10orf119|79892	1322	1987	2073	1556	2375	1973	808	1502	1533	883	2090	1962	2478	1681	1227	2052	2048	1713	1104	2225	329	2536	1867	959	2390	1859	573	2483	1757	1535	2648	2528	2959	2760	2076	1622	476	3122	1739	1905	2375	2129	1992	2157	3007	3074	1146
C10orf11|83938	85	80	55	78	57	36	55	23	42	1	44	132	78	117	57	82	86	99	76	51	2	62	171	50	116	118	41	86	2	86	88	41	133	108	72	100	7	16	57	65	51	138	6	10	119	123	42
C10orf120|399814	0	0	0	0	0	0	0	0	0	0	0	0	0	0	0	1	0	0	0	0	0	0	0	0	0	0	0	0	0	0	0	1	0	0	0	0	0	2	0	0	0	0	0	0	0	0	0
C10orf122|387718	0	1	0	2	0	0	0	0	1	0	0	0	0	0	1	0	0	0	0	0	0	0	3	0	0	0	0	0	0	0	0	0	0	0	0	0	0	0	0	0	0	0	0	0	2	0	0
C10orf125|282969	258	160	175	162	157	133	59	114	132	44	92	179	104	72	138	201	166	165	189	129	25	221	268	123	137	499	40	71	52	199	199	55	316	156	144	328	25	113	76	102	26	109	136	39	128	292	197
C10orf128|170371	28	37	29	22	10	11	7	5	25	12	9	10	8	2	11	97	30	18	27	48	0	36	50	11	12	69	2	14	27	22	85	20	172	12	10	53	2	26	10	76	0	9	14	2	43	20	10
C10orf129|142827	0	0	0	0	0	0	0	0	0	0	0	0	0	0	0	0	1	0	0	0	0	0	0	0	0	0	0	0	0	0	0	0	1	0	0	0	0	0	0	0	0	0	0	0	0	0	0
C10orf12|26148	19.44	54.79	67.29	70.59	74.51	75.56	35.2	18	26	35.64	51.05	41.09	71.63	52	19	62.85	67.13	16.2	37.63	83.12	19.8	152.2	17	22	108.91	9	10	44.66	305.87	8	53.49	51	222.73	76.67	23.41	37.19	9.96	70.66	65.86	102.93	61.15	67	124.72	73.81	129.32	87.72	16
C10orf131|100127889	3	1	0	6	1	0	0	0	3	0	0	2	0	0	0	5	0	0	3	2	0	2	1	1	1	6	0	1	2	2	2	2	1	0	0	1	3	4	2	2	0	1	2	0	0	2	0
C10orf137|26098	340	323	428	353	531	436	196	400	429	366	432	424	502	197	445	579	402	292	171	498	119	1199	299	242	722	389	132	562	678	176	541	707	516	407	196	397	145	735	342	449	580	536	457	395	500	607	353
C10orf140|387640	89	76	63	55	129	56	50	130	56	332	64	86.45	125	131	143	106	42.13	91	47.97	99	59	107	61	27	279	28	30	279	408.69	64	121	68	57	64.63	33	89	14	107.05	131	71	130	168	78.73	115	75	115	65
C10orf18|54906	834	1001	1447	1448	1792	1631	631	923	1022	2367	1087	1174	1467	902	1007	1238	951	705	822	1789	241	4247	835	527	1747	981	567	1426	3545	789	1329	2756	1844	2021	547	940	445	4461	1317	1478	1504	1217	1905	2544	1634	2051	1051
C10orf25|220979	125	131	151.81	290.04	239	76.5	68.01	174	153	143	111	93.15	141.81	119	124	164	116.86	208	109.52	169	87	748	128.38	89	158.49	400	64	150.53	433	95.24	154	150	193.7	245	126.16	228	36	990.45	112.38	212	167	166.46	375.36	166	91	199	90
C10orf26|54838	1978	2911	2825	2105	2773	2030	1154	1472	1411	1514	2246	2294	2529	1877	1955	2621.77	3164	1544	1640	2652	211	3496	1752	1248	3102	2721	876	3267.33	3493	1583	3236	4435.93	5888.91	3268	2186	1815	723	4583.88	2096	3074.54	1631	2027	2240	2467.91	3848	2550	1822
C10orf27|219793	1	0	2	0	0	0	0	0	0	1	0	2	0	0	0	0	0	0	1	2	0	1	0	0	0	0	0	0	0	1	0	0	0	1	0	0	0	0	0	2	0	0	0	0	0	2	1
C10orf28|27291	244	313	359	337	448	397	143	298	249	310	435	270	375	296	288	432	431	227	175	491	79	713	167	187	457	273	115	317	457	229	426	423	628	444	219	319	80	467	315	427	236	310	554	223	462	521	169
C10orf2|56652	275	329	518	397	600	311	169	502	412	787	501	297	681	357	428	475	370	259	283	459	96	1008	220	263	399	606	161	629	1037	169	528	892	346	522	300	432	164	1390	391	461	459	504	1219	438	341	377	332
C10orf32|119032	1131.96	810	507.55	1144.79	672.54	642.83	365.46	457.76	1005	530.83	845.18	722	730.1	582	1156	1824	757.55	1499	610.22	850	78	1015.96	2018	639.53	781.28	1001	388.99	1480	1026.26	1622	1020.65	1346	925	1390	1211	816.47	193.63	1660.71	693.78	1091	324.83	980	610	627.96	698	1261.33	437
C10orf35|219738	173	128	51	366	77	255	93	369	255	136	215	157	459	225	343	1516	209	220	118	181	34	67	278	112	296	512	75	358	452	514	470	208	148	187	226	409	101	258	10	278	207	552	185	239	71	246	191
C10orf40|283025	0	0	0	0	0	0	0	0	0	0	0	0	0	0	0	0	0	0	0	0	0	0	0	0	0	0	0	0	0	0	0	0	0	0	0	0	0	0	0	0	0	0	0	0	0	0	0
C10orf41|100131213	66.24	110.12	88.09	157.18	80.22	65	46.16	92.14	118.07	28.22	236.65	114	188.11	95	124.13	58	81.48	165	88.49	42.42	19	54.34	165	52	167.51	90.35	43	192.7	36.19	322	133	63	120.48	178.91	180.3	57	22	131.36	120.28	39	44	269.39	38	103.25	113.19	122.45	129.22
C10orf46|143384	1156	1288	1228	1546	1442	1587	657	1014	1050	734	1275	1489	1207	1262	1061	1457	1839	740	697	1621	276	3007	979	767	2267	1040	474	1466	1608	1213	1519	1981	2759	1574	1048	1429	391	1850	1249	1615	1088	1294	1538	1212	2415	1911	792
C10orf47|254427	36	50	55	33	60	22	11	21	91	34	35	35	32	17	54	50	29	8	30	47	53	12	21	14	38	17	25	60	30	6	75	49	68	42	19	36	7	78	37	15	3	37	58	56	88	16	32
C10orf4|118924	366	282	257	394	261	695	166	275	301	489	416	341	331	265	452	600	293	412	296	713	27	772	304	229	601	225	136	355	838	381	354	1553	536	349	237	633	72	591	233	943	457	544	334	365	602	548	282
C10orf50|645528	1	2	2	4	0	1	3	1	2	1	4	3	0	0	2	0	2	1	1	2	0	3	1	0	0	0	0	1	1	2	0	1	9	1	0	3	0	0	1	0	0	0	0	3	2	6	0
C10orf53|282966	0	1	0	1	1	0	0	0	0	0	0	0	0	0	0	1	0	2	0	0	0	0	0	0	1	0	0	0	1	0	0	0	0	0	0	0	0	0	0	6	1	1	0	0	0	0	0
C10orf54|64115	3215	3330	2773	4357	2563	1159	1036	1125	2155	1021	2637	3260	1865	3645	2299	3265	2893	1028	1838	3192	28	5099	2951	1971	5153	1690	1386	1487	1765	3251	2897	4638	12118	3759	5664	2734	584	1973	3150	3361	499	2479	1239	1839	3296	2342	1918
C10orf55|414236	46.01	43.01	43.54	9	25.65	152.87	1.33	27.94	10.82	16.01	15.69	42.26	7.02	7.83	25.37	11.01	51.67	20.1	11.64	70.72	0	11.41	63.14	2.52	15.82	14.02	10.84	2.01	2.48	9.62	41.67	7	27.84	48.35	9.02	26.3	1.23	9	42.64	15.96	16.15	17.11	1	84.88	60.48	27.5	26.63
C10orf57|80195	618	499	596	1040	763	619	420	850	542	416	650	660	735	594	1006	808.06	687	475	549	645	93	781	583	343	723	555	290	1292	768	683	855	1118	750	712	588	608	214	1201	607	541	623	805	564	985	649	1029	542
C10orf58|84293	2530	1962	2104	3554	2510	1980	999	2490	2338	2853	3385	2016	2080	3032	3862	5260	2382	1759	1536	2329	231	3671	1373	1322	4128	1296	1167	5217	4491	1628	2529	5584	3204	3072	2566	3088	823	701	2490	3456	1391	3437	3706	5140	2025	2780	2711
C10orf62|414157	1	0	1	0	1	0	1	1	1	0	0	2	2	1	4	2	7	4	1	1	0	1	3	3	8	3	0	1	1	0	1	3	4	3	1	4	0	4	1	5	8	6	4	4	1	0	2
C10orf67|256815	7	3	0	34	1	4	3	0	1	2	0	19	4	1	1	21	10	0	1	5	1	0	10	10	17	0	4	6	4	0	11	0	11	1	2	11	0	1	1	13	1	0	1	2	2	7	1
C10orf68|79741	4	4	8	1	5	9.67	3.82	2	7	1	7	3	1	1	9	5	2	2	5	21.32	0	3	2	0	5.47	8	2	5	12	3	3	20.15	3	5	2	2	0	13	4.5	4	3	7	2	0	3.34	6	1
C10orf71|118461	0	0	0	0	0	0	0	0	0	0	0	1	0	0	0	0	0	0	0	0	0	0	0	0	0	0	0	0	0	0	0	0	1	0	0	0	0	0	0	0	0	0	0	0	1	0	0
C10orf72|196740	434	521	820	1055	678	810	406	961	442	635	857	737	653	658	720	684	813	157	532	1304	25	920	287	274	567	178	439	909	836	335	1041	530	1306	800	337	297	116	869	432	1350	276	739	546	964	1478	686	495
C10orf75|90271	274	194	182	267	214	240	113	229	124	263	438	131	258	135	166	510	260	263	180	155	10	221	193	167	291	277	103	331	310	208	391	430	193	317	317	359	76	567	228	611	167	509	94	272	200	403	127
C10orf76|79591	753	972	1217	1026	1337	1053	476	870	777	792	1136	958	926	929	887	1259	923	683	720	1243	115	1501	592	497	1202	1216	435	1026	1352	825	1087	1325	1909	1333	914	874	218	1608	1019	1273	620	911	663	837	1267	1296	688
C10orf78|119392	265	193	110	197	154	176	83	136	148	193	127	214	129	151	136	289	220	323	119	137	18	420	401	128	145	379	41	267	244	259	285	290	311	167	194	421	65	352	135	403	167	270	131	141	182	308	76
C10orf79|80217	53	8	17	833	23	42	69	68	97	5	19	22	32	15	327	31	131	40	97	37	3	41	67	21	63	14	1	97	14	79	147	117	49	78	16	43	3	7	11	33	11	85	17	31	4	57	3
C10orf81|79949	59	24	20	33	11	195	6	27	3	25	47	22	8	98	46	3	228	0	19	14	0	12	2	59	55	52	24	67	4	195	39	95	61	29	8	50	3	157	61	76	15	232	103	51	53	122	4
C10orf82|143379	2	0	0	3	1	7	1	2	1	11	2	4	2	0	0	24	0	0	0	3	3	6	0	5	3	1	1	6	34	0	0	7	2	4	2	11	1	3	1	7	9	1	0	0	0	5	1
C10orf84|63877	1091	986	708	918	1128	818	398	613	1065	563	898	680	993	696	848	2210	806	2033	498	758	84	1117	2378	774	773	2222	234	1303	712	1121	1511	827	823	1135	1357	1288	250	1365	687	921	939	918	771	669	755	1490	496
C10orf88|80007	294	264	246	201	317	341	108	217	250	230	505	305	295	204	216	566	290	265	179	274	56	448	319	128	325	350	90	353	373	210	329	392	299	246	161	347	69	354	182	320	308	227	211	228	297	343	184
C10orf90|118611	52	43	20	108	63	168	96	185	284	81	172	154	128	165	22	450	131	86	234	176	1	285	56	16	89	56	19	57	278	42	18	312	728	204	23	148	24	254	252	1334	276	185	202	213	115	159	107
C10orf91|170393	0	0	1	1	1	1	0	0	0	0	0	0	0	0	1	0	0	0	0	1	0	0	0	0	7	0	0	0	0	0	0	0	0	0	0	0	0	0	1	0	0	0	0	1	1	1	0
C10orf93|255352	9	33	49	119	58	14	18	38	15	6	44	8	30	9	46	50	34	26	14	42	2	37	33	23	25	19	12	43	28	29	117	24	12	56	42	7	3	61	27	19	7	40	1	44	7	28	27
C10orf95|79946	6.05	4	2.13	6.18	3.04	5.05	0	7.09	10.56	5.16	3.04	4.01	4.11	2.22	7.07	17.51	7.11	8.07	1.5	4.15	1.14	18.35	1.02	2.04	7.14	8.18	4.19	4.24	10.64	2	0	6.06	6.34	9.14	1.02	2.03	0	10	7.5	1.03	6.14	6.12	4.08	4.16	5	8.34	3.66
C10orf96|374355	0	0	0	0	0	0	0	0	0	0	0	0	0	0	0	0	0	0	0	0	0	2	0	0	0	0	0	0	0	0	0	0	0	0	0	1	0	0	0	0	0	0	0	0	0	0	0
C10orf99|387695	0	0	0	0	0	0	0	0	0	0	0	0	0	1	0	0	0	1	1	0	0	0	0	0	0	0	0	0	1	1	0	0	2	0	0	0	0	0	0	0	0	0	0	0	0	0	0
C11orf10|746	4058	3617	2726	1540	3217	1584	1078	3055	3434	2346	2875	1461	3339	1786	3294	4520	1918	3543	1466	2161	465	2801	5532	2807	1901	6696	748	3127	1460	2651	3729	1954	2122	2842	3917	4370	1163	5460	2103	1642	1425	2879	1838	2029	1752	2809	2452
C11orf16|56673	0	0	0	1	4	1	0	3	1	1	1	1	0	1	2	1	0	5	1	1	0	1	4	0	0	2	1	1	0	0	4	0	1	2	2	0	0	1	1	2	0	2	1	1	0	1	0
C11orf17|56672	1034	824	853	1009	948	807	547	1211	922	682	1322	946	1340	769	1204	1335	581	1115	675	888	29	653	1531	493	950	1293	413	1143	370	732	1493	740	972	1082	1110	859	272	1232	1037	650	689	1043	591	1185	1020	1652	875
C11orf1|64776	624.72	298.81	204.2	466.63	305.24	375.78	196.84	401.35	343.82	263.22	354.48	258.57	358.71	299.87	610.48	748.63	317.95	733.01	311.54	246.81	91	371.96	1177.5	255.24	257.89	797.54	121	353.29	213.96	454.47	539.63	733.33	344	373	809.59	451	114	1152.14	279.48	378.58	365.86	672.87	520.67	413.29	179	647.16	286.85
C11orf20|25858	12	9.8	3	44.61	12	4	9.82	14	8.08	8	7	2	13	1	8	50	9	11.69	1	11	2	3.09	3.07	0	4	10	2	5.13	2.94	0	3.49	7	11	2.45	5	10	2	5	4.47	7	6	10	0	3	0	3	7.18
C11orf21|29125	9	20	15	32	19	23	4	13	24	2	13	9	1	5	20	12	21	11	6	53	1	137	7	13	30	6	14	4	8	24	15	20	94	11	9	17	1	0	5	9	0	12	5	14	24	10	24
C11orf24|53838	987	1322	1712	1154	1666	2001	565	1391	1308	976	1337	1185	1173	1143	1216	1349	1117	743	1032	1645	242	1223	856	955	1694	1152	633	1372	910	552	1315	906	1659	1547	1139	1104	614	2344	1807	1494	987	1711	2553	1376	2473	1450	1261
C11orf2|738	2930	3456	4800	3509	5816	1741	1390	5175	5022	4870	4185	2140	4932	2103	4475	4032	2615	1865	2454	4383	857	6136	1276	2021	3559	3143	1588	4164	4907	1658	3112	4743	2873	4934	3659	2764	1282	8523	3572	3394	2549	5460	4948	4736	2249	1612	3577
C11orf30|56946	387	674	901	758	1121	393	287	471	684	995	898	468	946	574	469	749	469	447	369	964	84	1888	365	273	956	360	260	723	1712	231	916	725	885	995	263	467	235	851	831	748	1021	779	816	986	573	860	395
C11orf31|280636	2890	2588	2147	1842	2807	1224	986	3433	4425	1479	2713	1836	3001	1240	3302	3792	1636	4554	1412	1916	417	1836	4791	1982	1644	5323	850	2902	1413	2930	3845	1514	1391	2846	4054	3149	748	4371	1823	1205	1077	2159	1584	1925	1603	4937	2403
C11orf34|349633	0	0	0	3	0	1	0	2	0	0	1	0	0	0	1	0	0	0	0	0	0	1	2	1	1	0	1	0	2	0	0	0	0	0	0	0	0	0	0	2	0	0	1	2	2	2	2
C11orf35|256329	8	11.41	10	23.88	9	21	4	10	12	1	8.74	12.5	7	12.97	10.26	7	23	3.97	3	13	1	28	5	1.17	57.44	5	2	1.42	2	3.47	7.07	7.77	41.94	6.35	7	18	2	6	2.68	10	24.74	165.37	4	14.63	5.62	40.62	3
C11orf36|283303	0	0	0	0	0	0	0	0	1	0	0	0	0	0	0	0	1	0	0	1	0	0	0	0	0	0	1	0	0	0	0	0	0	0	0	1	1	0	0	0	0	0	0	0	0	0	0
C11orf40|143501	0	0	0	0	0	0	0	0	0	0	0	0	0	0	0	0	0	0	0	0	0	0	0	0	0	0	0	0	0	0	0	0	0	0	0	0	0	0	0	0	0	0	0	0	0	0	0
C11orf41|25758	369	710	907	2260	1339	2003	252	966	1027	1498	1784	960	912	417	1261	2085	637	360	610	2173	12	1659	314	305	1095	290	815	811	7123	224	842	3253	455	931	198	876	258	1603	1114	717	806	781	538	1510	679	1485	1252
C11orf42|160298	0	1	2	1	3	2	0	0	0	1	0	0	0	0	1	1	1	0	1	3	0	1	0	0	1	1	0	1	11	0	0	7	3	2	0	1	0	0	7	2	0	2	1	1	2	3	1
C11orf45|219833	109	67	67	155	67	69	50	24	47	33	83	87	56	48	128	93	93	28	44	91	0	195	71	56	135	28	37	44	46	146	82	64	467	70	55	102	18	28	98	56	19	51	22	40	80	133	34
C11orf46|120534	1242	1240	956	1447	1381	780	573	848	971	921	1655	901	1470	874	1201	2039	620	1856	608	1177	255	1399	2229	741	917	1451	473	1871	1113	1301	1968	1036	1075	1561	1544	1403	332	1588	1253	863	970	1109	523	1174	910	1909	896
C11orf48|79081	1379.71	1172.78	899.94	996.78	1244.8	686.7	405.9	1497.14	1420.9	864.81	1369.88	530.91	1281.8	621.67	1594.14	1774.75	638.76	1529.93	724.86	951.81	232.95	1115.08	1618.33	790.89	736.81	2169.69	473.96	1546.87	753.54	881.94	1806.25	1208.57	796.68	1337.92	1930.91	1495.61	427.76	2029.7	942.61	850.77	573.78	1128.75	744.94	948.88	493.75	1106.98	1093.82
C11orf49|79096	2464	2420	2850	2273	3717	1408	1320	3937	2558	1578	3077	1833	4062	2049	2985	4068	1319	1834	1814	2509	115	2600	1787	1268	1502	2183	1342	4320	2387	1381	3375	2588	1271	3550	3679	1728	713	1754	1944	1772	1321	2809	1438	3367	1041	1757	2294
C11orf51|25906	950.26	1227.18	943.74	739.18	1403.53	764.17	409.11	1168.96	1483.8	1192.04	1187.08	756.24	945.9	491.07	1332.11	2246.6	577.38	1274.3	869.52	685.26	92.36	839.7	1972.3	918.29	756.23	984.95	424.43	1299.24	921.24	680.56	1855.89	792.44	636.68	966.09	2571.77	1551.54	623.7	1372.2	569.12	714.46	448.31	1180.41	876.73	868.03	526.4	1527.86	550.38
C11orf52|91894	32.06	4	14	22	3	26	9	6	5.39	32	3	15	11	4	20	15	22.3	7	10.08	5	5	30	36.05	20	18	155.17	10.11	36	17.15	6	17.1	38	18.12	7	2	15	10	130.83	6	24.32	6.13	19	11	9	21	8.08	6
C11orf53|341032	0	0	0	0	0	0	0	2	0	1	0	2	0	0	0	0	0	0	0	0	0	0	0	0	1	0	0	0	0	0	0	0	0	0	0	0	0	0	1	0	0	0	0	1	0	0	0
C11orf54|28970	1104	998	1206	926	1739	413	421	869	1388	931	896	622	1096	627	1358	1067	752	1713	507	961	134	1757	2560	611	664	1845	358	1641	776	663	1460	999	1027	1227	983	1260	310	2681	811	725	1132	1058	1386	1012	396	2032	589
C11orf57|55216	1946	2143	2146	2001	2570	1059	1052	2180	2089	2042	2431	1313	2732	1468	1685	2346	1335	2330	1264	2192	409	2889	2252	1489	1753	1810	819	3451	2042	1382	3263	2002	1480	2802	1899	2416	706	4125	1708	1809	1953	2087	2790	2034	989	2361	1738
C11orf58|10944	6876	8139	6740	6593	9147	4448	3650	5930	7228	6523	7374	6677	8322	5684	6762	11939	4546	11047	3836	6564	660	7549	13559	5796	5215	12521	2235	10452	5247	6326	11377	4682	6181	8923	7893	9482	2777	11709	5754	6505	6251	6881	4289	6153	6700	11381	5170
C11orf59|55004	6149	6003	4989	4450	5979	2429	1805	4496	5985	2784	5382	3897	4353	3744	5275	7547	3755	7748	3509	4295	277	4285	9517	3614	3885	10874	2049	5797	2717	4992	6738	4818	5496	6094	9159	6245	1844	9534	4688	3903	3325	5094	7627	5533	2468	7475	4896
C11orf61|79684	469	499	641	329	788	289	299	763	971	451	624	361	599	256	1058	575	260	542	219	786	205	1058	381	262	490	469	220	777	604	271	555	467	269	507	284	454	129	683	389	378	373	539	490	672	280	894	661
C11orf63|79864	104	64	83	772	77	201	171	56	58	63	216	99	350	205	261	187	150	47	215	143	25	9	92	74	227	4	19	355	79	155	431	12	160	265	181	90	32	1	129	125	144	144	11	113	97	163	54
C11orf64|283197	0	0	0	0	0	0	0	0	0	0	0	0	0	0	0	0	0	0	0	0	0	0	0	0	0	0	0	0	0	0	0	0	0	0	0	0	0	0	0	0	0	0	0	0	0	0	0
C11orf65|160140	14	1	3	19	8	14	8.01	4	9	9	13	3	6.01	1	8	10	2	17	3	8	1	21.01	1	7	5	9	2	3	1	9	14	10.01	10	6	7	3	3	11	10	4	7	7	13.01	17	3	24	2
C11orf66|220004	73	52	47	422	101	16	43	54	131	46	14	42	41	50	227	109	50	55	49	55	2	100	67	20	37	35	15	92	53	8	178	117	45	71	68	38	2	80	35	37	43	107	51	49	13	18	66
C11orf67|28971	347.47	389.46	375.42	342.39	436.52	286	174.2	407.28	437.52	256	589.86	295	411	411	480.46	372.96	340.77	340.37	295	315	29	331.12	397.6	230.49	386	451	137	479.81	270.82	343	549	686	416	334.36	454	373.45	107	540.27	551.57	451.51	258.14	382.21	537	485.7	276.53	585.86	311.72
C11orf68|83638	2059	1606	2255	2134	2619	1661	845	2744	3144	1606	2202	1209	2961	1504	2667	2616	1626	1703	1203	1921	252	2243	1331	1108	1824	2147	975	2514	1775	1012	2161	2062	1817	2822	1990	1675	524	3871	2738	1716	1384	2891	2855	2630	1077	1374	1743
C11orf70|85016	15	31	14	1009	8	79	31	9	15	40	9	107	100	127	70	38	124	329	59	27	17	24	203	66	154	156	1	344	6	309	498	80	96	27	108	73	5	182	3	55	40	172	93	67	41	261	5
C11orf71|54494	557	205	196	929	353	256	213	777	361	356	306	243	288	614	415	918	550	749	302	353	43	904	1425	201	457	711	119	575	459	134	864	754	461	392	628	764	281	1800	146	736	1011	729	561	754	128	788	369
C11orf73|51501	1897	1552	997	971	1554	869	455	1295	1835	1220	1311	942	1236	842	1781	1875	808	2252	617	993	134	1570	2647	1068	880	2468	490	1568	853	1065	1800	1331	614	1553	2129	2095	461	3119	886	920	815	1169	1459	925	721	2274	1135
C11orf74|119710	503	381	181	508	258	454	111	305	336	536	379	239	271	232	344	711	234	307	160	314	67	546	536	291	322	232	122	469	357	368	650	461	306	361	396	500	92	483	142	457	219	358	248	287	284	795	208
C11orf75|56935	319	327	217	246	225	429	98	77	319	146	162	278	94	146	239	323	164	106	198	429	20	463	366	133	226	440	69	200	112	251	339	446	1014	277	124	426	55	552	224	168	131	274	158	171	378	440	141
C11orf80|79703	209	214	286	191	426	180	155	296	354	235	234	497	172.19	134	376	520	99	218	173	386	2	346	260	128	330	199	74	208	265	107	193	142	101	442	403	117	44	246	121	116	143	382	155	267	370	193	213
C11orf82|220042	286	263	406	126	617	195	180	549	350	532	616	135	497	233	272	365	191	509	242	383	94	782	354	335	278	274	153	554	449	97	979	63	66	309	517	246	247	681	292	188	334	353	797	339	149	428	204
C11orf83|790955	638	722	813	472	1057	249	206	1041.63	1492	338	1058	318	864	425	1051.64	766	569	935	347	462	87	539	1022.59	462	458	1587	244	874	411	623	938.55	513	288	786	1649	728	223	1186	612	403	380	766	634	716	280	522	1259
C11orf84|144097	534	931	923	599	1207	662	452	1479	1512	1286	1103	601	1235	582	826	1178	635	496	704	1182	404	1539	310	676	1335	609	503	1481	1161	316	1101	688	528	855	931	1050	310	2075	963	729	540	1521	840	1243	683	571	833
C11orf85|283129	2	0	0	1	0	1	0	0	0	0	0	0	0	0	0	1	0	0	0	0	0	2	0	0	1	0	0	1	0	1	0	0	4	0	0	0	0	0	0	0	0	1	0	0	0	1	0
C11orf86|254439	1	0	0	18	0	0	0	2	0	0	0	1	4	3	8	1	4	0	1	0	0	1	23	0	4	18	0	2	0	2	11	1	2	0	0	6	0	5	0	4	0	1	3	0	1	0	0
C11orf87|399947	117	53	2	989	93	524	17	34	72	76	21	59	88	214	20	1350	127	176	14	277	7	116	49	190	225	24	56	114	1858	19	170	191	36	1	1	257	31	29	7	83	150	21	30	341	112	119	24
C11orf88|399949	5	3	4	315	3	14	3	1	3	4	3	11	1	3	43	10	17	0	23	6	1	5	58	0	7	2	1	22	0	4	203	3	6	5	8	6	0	1	2	9	0	2	1	2	4	4	2
C11orf90|387804	2	0	0	11	1	4	0	0	2	5	0	2	4	1	0	15	6	1	0	1	0	11	2	0	0	7	1	13	17	0	7	3	1	1	1	3	1	9	0	4	1	1	0	4	0	5	0
C11orf92|399948	68	21	18	118	9	14	42	57	30	26	35	55	40	105	85	94	61	42.1	42	51	3	50	39	25	401	29	2.03	49	32	32	56	21	81	35	42	57	13	173	61	62	13	79	9	95	13	195	29
C11orf93|120376	86	41	34	158	21	45	63	225	66	114	59	103	52	119	279	84	113	68.9	84	162	1	106	86	47	123	44	9.97	67	41	57	118	58	105	54	76	91	17	209	57	105	21	337	3	124	41	242	92
C11orf94|143678	1	0	0	1	0	0	0	0	0	1	0	0	0	0	0	0	0	0	0	1	0	1	0	0	0	0	0	1	2	0	0	0	1	0	0	0	0	1	0	0	0	1	0	0	0	0	0
C11orf95|65998	843	1546	1449	933	1651	761	554	1157	1435	2949	918	786	2210	696	1522	2058	667	406	627	1484	482	2754	319	808	1337	954	580	2159	4252	201	1450	1336	808	1070	360	1551	424	2349	1118	1591	421	1183	1278	1803	1001	732	712
C11orf9|745	1054	305	131	1135	592	4554	194	777	1280	2171	235	1146	328	109	244	5646	3253	271	3904	829	142	6655	329	1186	253	1232	1253	606	5099	13	685	1108	9986	1077	107	8569	2450	1260	205	18844	240	793	376	143	494	625	347
C12orf10|60314	1421	1420	1745	1101	2191	1173	618	1913	2131	671	1773	1140	2219	940	2094	2404	1165	1582	976	1616	230	1912	2013	1455	912	2607	625	1779	1158	1869	2005	1232	966	1903	2274	1643	482	2304	1301	838	746	1090	2210	1665	948	1281	2463
C12orf11|55726	556	870	952	784	1129	729	384	834	700	878	432	863	972	746	783	867	682	738	457	1049	243	1064	863	664	712	683	311	1024	923	1048	1322	875	993	1218	853	1400	255	1100	1184	891	686	528	1315	716	1044	1224	715
C12orf12|196477	0	0	0	0	0	0	0	0	0	0	0	0	0	0	0	0	0	0	0	0	0	15	0	0	0	0	0	0	0	0	0	0	0	0	0	0	0	0	0	0	0	0	0	0	0	0	0
C12orf23|90488	2146	3220	2655	2440	3399	2716	1520	2524	2029	1403	2967	2786	3496	2160	1930	2734	2570	3642	1250	2296	340	2997	4856	1874	2171	3249	899	4230	2005	3818	4915	2600	1823	3949	2312	2794	1006	4153	3309	1522	1921	2139	2459	3772	4155	5002	2345
C12orf24|29902	732	545	456	453	797	480	189	703	727	728	432	347	832	306	637	1613	421	1266	279	485	97	896	1379	522	455	1925	186	768	544	533	949	639	270	740	813	1075	199	1631	460	401	358	775	752	596	301	755	546
C12orf26|84190	116	104	129	103	166	90	57	103	142	107	159	169	139	153	167	145	134	209	52	102	9	118	245	41	106	187	19	147	65	186	164	77	146	182	125	144	24	136	100	98	81	118	102	96	130	211	99
C12orf27|283460	2	1	0	1	0	0	1	0	0	1	0	0	0	0	0	0	3	0	0	0	0	0	0	0	0	0	0	0	0	1	0	0	0	0	0	0	2	1	1	2	0	1	1	0	0	0	0
C12orf29|91298	1386.09	1113.75	1119.76	1091.09	1869.89	529.56	469.46	850.19	1481.97	994.42	1075.76	679.07	770.9	698.91	1158.91	2197.38	1110.23	2713.33	546.15	1061.29	104.64	1106.94	2886.15	2484.44	742.32	2290.53	396.66	1942.33	884.55	1898.2	1817.5	1198.23	736.75	1790.31	2174.92	2081.72	442.75	1514.98	977.59	919.24	632.45	1336.63	1273.05	1108.22	663.99	1334.19	993.75
C12orf32|83695	1141	1505	1571	1023	2005	1006	602	2175	963	1205	2345	957	2056	1407	972	1770	897	959	875	1699	233	1222	1267	1065	1094	1952	743	1829	831	2159	2462	3145	1203	1457	1579	2535	658	2121	1649	1353	1558	1035	1041	2311	1029	1331	1350
C12orf34|84915	384	614	363	610	649	259	52	1037	827	5663	723	252	407	124	483	969	455	152	596	610	71	1719	169	645	190	1068	385	510	3220	62	925	1535	839	326	357	1555	488	4665	294	3016	31	447	1927	1543	135	224	191
C12orf35|55196	325	647	636	732	754	828	427	442	488	598	528	694	951	616	518	647	753	251	373	1307	129	1066	292	288	1001	132	200	787	1315	471	1072	754	3146	965	347	434	108	486	869	794	343	443	441	698	1033	1198	409
C12orf36|283422	0	0	0	0	0	0	0	0	2	0	0	0	0	0	0	0	0	0	0	0	0	1	0	0	0	0	0	1	0	0	0	0	1	0	0	1	0	0	1	0	0	1	0	0	0	0	0
C12orf39|80763	42	2	0	27	0	5	0	2	6	5	0	0	2	26	68	63	12	55	4	4	0	1	10	7	2	0	0	2	24	11	24	17	1	1	11	21	3	6	35	35	0	10	0	46	0	22	7
C12orf40|283461	1	0	2	0	1	0	0	0	0	1	1	0	1	0	1	0	0	3	0	0	0	1	0	0	0	0	0	0	1	0	0	1	1	0	0	1	1	0	0	0	0	0	0	2	0	0	0
C12orf41|54934	1736	1855	1790	819	2932	649	710	1647	3137	814	2477	1233	2422	925	1702	3298	1143	3202	963	1589	156	1494	3500	1261	1031	4937	668	2562	2160	2531	3502	919	935	2189	2951	2421	660	3105	1662	745	780	907	2246	1691	858	1830	1614
C12orf42|374470	0	0	2	4	0	0	0	0	0	0	0	1	0	1	1	0	4	1	0	2	0	51	0	1	3	3	0	1	2	2	3	1	0	0	0	1	1	2	0	3	0	5	2	0	0	0	0
C12orf43|64897	569	696	659	552	811	497	280	702	629	718	927	520	847	479	643	1358	448	751	481	751	115	639	584	493	431	718	303	853	705	661	1075	555	514	811	615	736	245	1548	565	523	261	558	909	767	366	665	534
C12orf44|60673	1008	1407	1837	1002	1869	1536	553	1693	2119	712	1689	1498	1965	1096	1948	2040	1380	1148	1038	1722	183	1396	1484	1374	1368	2109	692	1779	1189	1896	2388	1096	1132	1851	2305	1761	532	2392	1666	944	596	1030	2817	1621	1610	1582	1771
C12orf45|121053	251	305	168	164	181	240	125	290	266	252	303	193	257	128	192	313	121	286	181	270	47	249	395	219	159	172	103	303	168	316	405	117	158	278	365	281	79	362	140	218	84	185	290	214	250	520	287
C12orf47|51275	1387.09	1044.51	729.38	565.94	1100.75	467.24	345.02	851.53	1735.71	759.87	790.59	500.96	975.17	402.16	1080.06	1720.43	668.41	1652.69	460	735.89	117.82	550.4	1879.29	922.58	511.19	2184.16	220.93	1085.12	526.95	1099.94	1388.38	914.45	473.54	869.25	1138.9	1326.71	290.73	1437.03	654.2	585.19	501.4	925.75	976.89	976.15	379.76	970.34	821.84
C12orf48|55010	301.53	249.9	280.51	118.46	435.01	271.59	98.74	240.09	333.57	358.79	397.71	180.6	274.31	151.82	227.99	408.85	257.48	601.8	164.26	362.74	67	592.97	731.27	443.04	223.9	702.03	76	384.07	217.85	288.57	731.73	45.91	78.3	257.65	427	545.92	110.41	370.84	197	154.83	181.77	380.3	222.44	209.72	250.74	530.36	180.5
C12orf49|79794	888	1769	2256	1366	2301	616	1136	942	690	952	1452	1257	2697	1826	689	1416	1140	1080	900	1793	119	1527	594	663	1508	783	621	1918	1967	1096	1148	940	2569	3816	1227	964	565	2108	1803	1404	784	2040	2446	2402	803	1694	568
C12orf4|57102	1153	1263	1325	740	1889	641	547	779	1060	755	1104	991	946	576	1182	1648	883	1307	630	1453	117	2155	1779	956	775	1732	429	1299	994	1867	1392	2112	1359	1706	903	1508	265	1120	1201	841	1118	563	1292	855	906	1542	815
C12orf50|160419	1	2	0	0	0	0	2	2	0	0	1	3	1	1	8	5	0	2	2	1	0	0	0	0	2	0	0	1	1	2	2	1	6	4	0	0	0	0	1	0	0	1	1	1	0	3	2
C12orf51|283450	948	1351	2007	2336	2197	2144	784	1591	2223	2665	1610	1319	2324	1374	2009	2858	1627	686	1080	3410	260	3023	273	891	2129	661	1034	1879	9963	401	1276	4817	3518	2564	398	1519	590	3545	2140	3215	1042	1732	3017	3125	1203	1318	1487
C12orf52|84934	715	727	860	1120	1078	788	334	1179	891	720	1029	650	1114	775	968	1084	749	700	551	839	112	584	647	541	781	669	401	971	762	1048	1076	805	728	881	1435	751	247	1571	1042	561	351	856	1786	895	792	861	942
C12orf53|196500	1534	1471	1666	829	2484	1407	42	2323	2352	2393	1825	877	3583	63	3251	3774	876	425	360	1767	219	3150	633	1391	448	3221	1063	2113	3577	300	1739	8490	748	2569	211	2566	1036	3573	1999	1569	1294	693	2041	4477	232	1006	1021
C12orf54|121273	2	0	0	4	1	0	3	1	3	1	0	0	0	0	1	4	1	0	1	0	0	0	0	0	0	0	1	1	1	2	0	7	0	0	5	2	0	0	1	1	0	0	0	0	1	1	1
C12orf56|115749	1	0	0	1	0	0	0	0	0	0	0	0	1	0	0	4	1	0	1	0	8	2	14	0	1	0	6	0	1	1	1	0	17	0	0	5	0	0	0	6	0	0	0	0	0	0	0
C12orf57|113246	5116	4076	3660	1675	4636	1741	943	3959	7890	2085	4179	2329	4391	2138	5490	5800	2560	6562	1726	2154	885	2729	8687	4119	1791	30604	1251	2785	1890	10842	5385	7296	1348	4464	9297	5441	1221	5533	5420	1528	2903	988	6116	2548	2557	3104	4561
C12orf59|120939	184	138	88	300	148	94	80	45	67	41	79	184	72	135	47	118	48	58	93	193	0	332	123	79	124	158	64	77	33	181	121	96	579	202	51	244	21	31	158	50	12	55	45	47	56	326	84
C12orf5|57103	1025	1322	1145	896	1360	900	579	1289	962	616	2449	1390	1196	915	1155	1440	726	610	841	1602	75	1395	1036	743	923	1128	604	1143	1062	1805	1673	1532	1629	1702	1391	1665	349	851	1442	925	557	1504	1029	1070	658	1753	1070
C12orf60|144608	114	41	35	73	26	17	38	65	62	81	19	50	52	48	56	76	81	125	26	46	7	101	302	72	21	151	9	88	21	131	81	52	49	44	62	103	26	69	49	44	87	30	66	26	18	53	50
C12orf61|283416	11	24	16	36	20	20	31	43	14	22	7	10	18	20	21	25	27	13	16	19	2	20	17	13	17	13	8	37	17	37	31	7	16	19	14	16	10	40	3	19	7	21	32	12	21	19	11
C12orf62|84987	1760	1419	764	1020	1161	843	332	943	1676	380	1096	745	1156	714	1462	2339	933	2600	672	784	94	1125	3690	1046	796	2852	458	1329	750	3513	1620	1030	1064	1138	2639	2291	438	1570	875	724	447	508	1505	996	592	1823	1097
C12orf63|374467	4	3	6	179	5	6	5	4	5	2	2	1	5	2	54	3	41	43	21	13	0	5	34	1	42	5	0	15	2	96	87	0	36	27	0	2	0	2	12	11	1	51	3	18	2	9	3
C12orf65|91574	520	714	627	500	875	536	374	803	731	1026	1075	455	1208	755	707	1322	477	775	396	614	95	656	643	492	691	669	325	864	816	630	1091	657	491	616	656	779	240	1547	585	609	573	1042	965	869	399	607	533
C12orf66|144577	162	194	206	249	301	130	104	129	154	178	196	181	227	136	136	261	201	273	128	212	21	248	312	146	174	342	59	196	162	204	285	138	292	324	175	242	82	182	223	216	125	112	220	247	112	284	127
C12orf68|387856	242	420	545	522	838	619	167	822	300	124	650	635	894	1413	1162	1005	315	447	316	697	8	152	133	451	169	206	248	199	633	204	782	346	502	476	631	350	127	181	438	233	396	309	385	4048	59	387	540
C12orf69|440087	4	0	4	4	0	0	4	5	2	1	0	2	4	3	3	2	3	3	1	6	7	10	4	0	7	6	1	10	0	1	2	4	1	5	0	6	1	3	2	3	9	0	3	2	1	8	2
C12orf70|341346	4	6	8	4	3	11	1	12	16	1	4	2	10	0	7	7	0	1	2	14	0	6	7	2	4	1	1	4	0	13	4	2	5	16	5	3	1	0	3	1	0	1	3	0	8	4	1
C12orf71|728858	2	0	0	3	2	1	0	0	2	2	0	0	0	0	2	4	1	0	1	3	0	17	0	1	3	1	2	2	1	1	0	1	4	0	0	15	0	0	0	3	0	0	0	2	0	2	0
C12orf72|254013	100	65	77	135	99	84	39	112	87	92	74	71	132	64	112	132	92	78	51	70	8	150	118	56	73	102	50	100	100	181	162	113	134	77	103	97	23	142	132	122	54	94	86	85	59	139	51
C12orf73|728568	337	330	251	218	329	194	162	328	520	241	328	194	346	148	436	809	281	527	192	230	47	430	605	292	209	369	104	683	289	351	314	356	169	308	515	524	92	796	236	196	138	306	492	303	165	331	348
C12orf74|338809	0	1	3	0	0	0	0	0	0	0	1	0	0	0	1	0	0	3	0	0	0	0	0	0	0	0	0	0	0	0	0	0	0	1	0	0	0	0	0	1	0	0	1	1	0	0	1
C12orf75|387882	803	283	325	813	418	559	208	231	355	320	391	205	443	216	330	724	186	207	191	384	50	507	305	435	396	364	319	500	141	518	429	368	138	224	877	478	164	307	210	232	71	158	541	154	461	354	235
C12orf76|400073	2048.03	1112.07	1250	1230.72	1899.3	546.3	411	1270	1967.1	952.78	694.79	574.02	884.5	714.13	1509.36	2755.61	1261.96	1507.43	904.4	1112.1	115	2140.15	1579.79	1142.85	614.18	1541.11	598.4	1767.32	1254.49	781.53	1119.82	1665.45	636.47	1856.04	1302.61	1776.06	573.87	3034.82	1082	1330.2	828.92	1060	2642.29	1039	146	1015.75	795
C12orf77|196415	0	0	0	0	0	0	0	0	0	0	0	0	0	0	0	0	0	0	0	1	0	0	0	0	0	0	0	0	0	0	0	0	0	0	0	0	0	0	0	0	0	0	0	0	0	0	0
C13orf15|28984	4736	2049	1481	1956	1599	1654	826	1764	2723	3106	4960	1746	2652	1290	2892	6148	1408	1968	1501	1387	223	10131	5959	1306	1825	3696	811	4323	1210	1512	3240	4959	1194	2293	3599	3741	1141	7360	3517	3787	325	2573	1968	6189	1532	2411	3862
C13orf16|121793	7	8	4	3	19	20	2	5	32	10	1	3	9	0	47	46	2	12	1	22	1	24	18	4	12	14	4	5	29	5	4	44	0	0	1	12	0	9	9	19	1	2	9	4	3	9	8
C13orf18|80183	855	1153	948	371	1484	477	481	623	836	131	2572	518	1644	358	882	1126	397	603	372	1040	12	323	485	1039	1028	245	472	797	144	549	2028	269	1719	851	602	622	53	96	1026	575	252	203	170	2168	436	1610	1303
C13orf1|57213	585	636	548	491	702	778	316	409	743	540	530	378	677	265	747	1408	324	705	342	556	49	569	1023	380	420	511	204	846	665	672	638	885	642	633	255	649	169	845	586	704	488	363	596	804	432	622	568
C13orf23|80209	976	1450	2035	1066	2918	888	820	881	1923	2188	1617	946	1491	749	1497	1509	953	662	947	2072	499	3804	424	1222	2535	915	874	2272	1686	495	1851	1781	1966	1497	410	2025	541	1931	1703	1593	747	1080	1682	2285	981	1220	1175
C13orf26|122046	17	64	35	141	28	7	94	9	34	6	29	92	53	64	112	71	77	50	54	57	1	1	355	31	74	2	7	83	1	61	199	0	83	5	10	20	1	0	31	37	60	60	2	87	41	50	13
C13orf27|93081	636	477	346	126	549	291	163	202	589	547	791	416	349	219	317	745	207	866	199	265	93	1027	1126	435	546	642	150	662	501	296	440	297	172	348	469	856	146	1221	148	242	425	459	517	375	416	742	387
C13orf28|122258	0	0	0	0	0	0	0	0	0	0	0	0	0	0	0	0	0	0	0	0	0	0	0	0	0	0	0	0	0	0	0	0	0	0	0	0	0	0	0	0	0	0	0	0	0	0	0
C13orf29|283487	67	128	140	98	64	636	149	38	37	28	64	170	77	48	165	92	78	59	181	184	6	46	102	41	740	19	62	290	42	51	87	39	187	125	10	25	22	185	62	77	50	79	418	72	199	160	107
C13orf30|144809	0	1	0	792	0	1	0	0	0	8	0	2	0	0	22	11	32	1	1	2	0	0	10	1	15	0	0	13	2	0	103	0	2	0	1	10	0	8	0	4	0	0	0	0	0	1	0
C13orf31|144811	157	139	133	177	65	487	258	35	72	155	100	193	185	202	119	405	236	82	307	189	7	193	114	99	621	49	37	228	385	77	368	137	1209	155	60	359	30	47	126	1383	49	95	52	105	403	435	98
C13orf33|84935	15	347	44	8	25	224	187	39	25	8	14	1069	227	137	1104	36	125	39	134	119	2	1	203	12	187	7	3	91	81	21	501	12	313	24	2	19	2	13	26	81	173	4	9	53	3816	145	6
C13orf34|79866	227.7	247.01	329.65	139.74	421.92	342.56	167.94	215.72	389.14	515.25	445.81	296.19	271.07	110.79	244.68	297.06	137.89	335.73	177	436.56	98.8	661.49	293.66	294.51	254.03	341.29	160.26	431.07	331.01	178.77	577.91	167.66	200.05	256.73	160.12	392.88	131.66	265.81	308.7	203.02	189.72	352.23	162.97	384.14	333.52	431.19	176.06
C13orf35|400165	0	0	1	1	0	1	0	0	0	0	0	0	1	1	1	0	0	0	0	0	9	0	0	0	3	0	0	0	0	0	0	1	0	0	0	0	1	0	1	0	1	0	0	3	0	1	0
C13orf36|400120	16	24	1	19	79	57	2	22	13	38	28	73	4	268	13	265	5	40	1	111	3	8	6	4	3	10	6	18	343	7	4	39	3	1	0	124	5	4	3	17	30	12	1	377	6	11	2
C13orf37|440145	1210	974	724	398	955	745	365	344	822	915	944	751	909	371	500	2299	489	1876	413	691	154	1008	2491	964	630	1600	303	1381	910	883	1482	621	664	634	569	1527	405	1010	780	664	709	964	774	667	1195	1392	875
C13orf38|728591	98.1	57	59	15	75.26	19	7	34	198.1	43.74	64	40.57	30.59	0	61.85	99.35	15	119.01	53	31	12	47	136.2	33	95.98	50	7	62.67	4	66	136.65	77.24	36	63.41	12	73.11	7.34	61.77	114.01	32.12	0	47.33	32	142	20	85	25
C13orf39|196541	4	0	0	0	1	1	0	0	0	2	0	2	5	1	13	7	0	2	0	1	1	2	0	0	0	0	0	0	6	0	0	1	0	1	0	0	0	0	1	0	0	3	0	0	2	0	1
C14orf101|54916	240	569	803	315	920	435	177	503	902	549	412	997	309	278	712	374	490	434	282	931	139	1000	250	253	662	348	155	243	465	403	504	641	795	693	106	709	44	474	343	460	322	492	320	413	1080	1369	350
C14orf102|55051	143	395	572	295	588	320	137	478	423	558	605	443	764	591	399	388	329	181	344	673	76	436	78	132	543	89	186	347	433	181	490	243	659	600	186	419	119	556	410	654	450	498	453	683	322	293	344
C14orf104|55172	411	757	614	356	1017	316	126	711	893	659	774	401	516	408	552	889	486	1103	428	644	171	731	775	513	583	1447	249	483	893	450	1462	552	356	952	419	918	123	1311	498	364	591	635	632	700	386	729	601
C14orf105|55195	0	1	1	7	0	4	0	1	0	0	0	7	0	1	1	3	2	0	1	0	0	0	0	5	3	0	1	10	0	2	9	1	0	1	1	5	0	12	0	1	1	0	1	0	0	1	0
C14orf106|55320	241	414	448	340	597	487	182	292	345	556	377	488	371	440	197	434	453	408	360	706	279	1693	458	279	798	191	167	295	879	194	1166	249	1483	551	286	398	131	426	598	258	531	842	273	713	598	866	286
C14orf109|26175	714	841	711	498	872	408	250	970	1020	555	934	681	1062	597	748	858	697	1221	462	695	84	891	1200	388	796	1022	296	613	485	811	1367	685	998	1149	505	1059	303	1361	685	601	876	782	752	851	482	1537	743
C14orf115|55237	0	1	0	0	0	0	0	0	0	0	0	3	0	2	0	0	0	0	1	0	0	0	1	0	1	0	0	0	0	0	1	0	1	4	0	0	0	8	0	2	0	0	0	0	0	0	0
C14orf118|55668	197	436	528	271	916	201	142	241	362	317	578	408	313	322	211	397	324	490	232	569	53	772	329	186	569	285	171	267	733	222	685	415	680	701	165	419	72	516	564	372	613	556	493	801	372	633	270
C14orf119|55017	1985	2476	1816	1062	2713	1530	527	1941	2749	1149	2206	2240	1371	1415	1283	2233	1120	4579	1231	1799	218	1679	3281	1519	2049	5941	675	1870	828	2210	3441	1350	1965	2594	1345	2827	309	2753	1960	1250	1273	1709	2562	1719	1995	3826	1904
C14orf126|112487	703.93	751.43	789.13	823.96	1312.83	442.68	254.79	962.74	883.5	545.3	1204.51	529.36	505.13	446.18	974.67	873.62	372	1399.39	649.47	630.59	133.91	992.73	1549.88	659.81	598.67	1658.29	371.56	838.64	682.95	1133.89	1593.02	675.8	645.28	1136.33	647.69	1209.5	256.69	1256.14	993.32	823.99	559.19	670.23	725.75	934.36	378.95	1232.48	615.6
C14orf128|84837	173	145	111	194	135	81	44	98	131	408	130	91	172	151	74	222	112	129	104	122	49	263	76	84	221	469	76	109	159	173	432	228	257	100	58	1108	158	504	128	337	87	330	202	174	70	154	117
C14orf129|51527	996	1212	792	565	1254	605	218	672	917	616	1029	700	673	467	632	1968	939	1897	478	786	95	775	2055	674	948	1339	328	811	710	1166	1863	588	882	1070	769	1744	386	1374	779	802	648	588	721	736	853	1658	809
C14orf132|56967	1722	1466	659	5935	1035	3837	376	2021	1345	7045	2755	4448	2161	6432	4098	6106	5034	2413	1815	5786	144	5040	915	1590	7582	2290	2890	3177	9052	1781	5172	11478	4188	6544	687	4584	1515	8526	4893	7137	3825	5379	5403	7535	2756	2522	549
C14orf135|64430	878	1906	2592	1617	3194	1280	726	2431	2377	2139	1958	1992	1467	2586	2448	1507	1854	1734	1878	3200	288	3091	1091	885	2402	1095	859	1858	2378	1642	2962	2387	1989	3225	941	1584	396	2430	2038	1835	1740	2937	1779	2842	1610	2765	1393
C14orf138|79609	134	234	181	93	223	307	50	284	430	220	154	262	150	67	283	288	190	264	93	243	70	300	157	139	359	191	59	175	313	170	216	221	163	177	34	248	31	188	133	149	181	250	133	160	239	381	168
C14orf139|79686	56	128	162	142	85	325	54	111	241	245	147	279	497	166	247	127	180	56	160	256	6	515	36	97	410	53	55	125	256	43	84	217	678	366	38	87	24	214	273	568	48	279	208	83	729	230	89
C14orf142|84520	621	678	470	484	692	335	111	571	690	271	638	488	651	450	703	668	460	1672	396	435	54	394	1889	442	738	822	152	507	190	940	1259	345	311	903	578	778	170	408	528	312	738	509	441	543	321	1131	508
C14orf143|90141	97	134	174	119	244	136	40	142	117	84	122	131	146	125	133	145	118	210	90	154	39	104	189	78	133	148	54	114	67	177	264	120	135	150	123	106	46	135	96	74	125	164	83	132	117	211	120
C14orf145|145508	37	79	132	116	182	162	20	160	113	175	132	129	89	105	91	69	114	54	77	199	56	427	23	63	217	11	32	135	342	33	159	105	131	167	39	124	43	76	101	168	180	292	174	180	215	148	77
C14orf147|171546	2381	3538	2759	2093	3136	2258	931	1383	2545	1685	2639	3268	1828	3607	3004	2055	4253	5288	1501	3150	204	2732	9739	1881	4452	4258	842	2006	1203	4866	3615	2625	2689	3524	1939	4237	624	4224	2735	2330	3821	4652	2387	2868	3931	5043	3187
C14orf148|122945	31	21	20	34	34	10	4	35	40	13	20	32	21	24	82	13	32	29	17	27	1	71	19	9	24	17	6	29	11	53	51	36	26	34	4	21	4	16	13	14	29	31	22	27	11	19	19
C14orf149|112849	267	463	566	455	737	449	87	436	731	260	282	531	91	154	855	300	536	606	245	495	65	588	181	331	782	464	158	458	214	460	629	681	517	781	239	402	57	766	274	210	101	806	520	252	628	829	617
C14orf153|84334	738.33	1497.82	1354.52	625.71	1913.32	760.26	269.83	1311.72	1683.64	677.59	1112.17	1122	1133.96	638.48	1297.5	1393	823	1662	691.72	871.26	171.98	504.2	1806.42	740.16	1153.55	1160.03	523.33	909.62	572.04	1030.73	1565.45	629.03	683.68	1533.19	1446.26	1549.07	314.08	1328.52	947.06	649.26	801.27	1166.88	1060.5	822.51	987.1	1667.2	1154.87
C14orf156|81892	1178	1558	746	578	1046	918	250	1140	1177	819	1160	861	455	504	1370	1897	565	1544	621	830	195	983	1802	762	976	808	490	994	831	1035	1736	1114	752	1377	1019	1954	260	1788	708	827	585	800	979	734	963	1736	1053
C14orf159|80017	801	1128	1530	2452	1620	1266	599	1403	1135	1544	2559	1903	2824	2028	2483	1723	1413	1469	1214	1894	109	1660	827	540	1781	541	945	1738	1817	1044	2293	2397	1801	2181	782	1247	400	2789	2259	1354	1244	3173	1975	3524	1145	1641	2177
C14orf162|56936	4	19	5	83	17	37	0	6	6	21	5	5	4	12	6	65	15	4	7	26	3	0	1	5	63	4	8	5	95	9	49	16	9	0	1	24	4	4	2	12	7	7	8	5	4	10	2
C14orf165|414767	0	0	0	0	0	0	0	0	0	0	0	0	0	0	0	0	0	0	0	0	0	0	0	0	0	0	0	0	0	0	0	0	0	0	0	0	0	0	0	0	0	0	0	0	0	0	0
C14orf166B|145497	1	1	0	5	1	1	1	0	1	0	1	1	0	1	4	1	2	2	0	0	0	7	4	0	1	4	0	2	0	4	0	1	0	0	1	0	0	2	4	2	0	2	0	2	1	5	1
C14orf166|51637	2548	4085	2983	2352	4057	3311	941	4048	4264	3174	3681	3220	2461	2199	3323	3495	2239	4216	2289	3283	903	3122	4993	2901	3610	6578	1351	2824	2496	8962	6098	3357	2828	4204	2129	5268	725	5061	3300	2837	1371	3711	2963	2534	3762	5105	2582
C14orf167|55449	671.13	933.85	896.34	954.6	1169.21	652.25	257.36	1034.87	771.23	237.14	984.43	725.06	617.9	700.62	1081.96	1026.1	654.04	1174.64	535.11	698.42	50	644.66	977.82	350.42	988.33	1003.18	328.45	836.53	604.6	840.48	1406.38	1456.43	1126.9	1176.11	552.93	1104.72	219.63	1512.08	816.51	709.49	1148.09	1255.48	1235.56	1180.09	685.36	1243.52	729.09
C14orf169|79697	119	329	401	162	416	330	153	455	138	133	235	204	290	365	197	302	205	85	385	200	66	173	75	223	497	38	169	264	234	274	149	89	450	314	109	252	43	138	124	262	271	376	88	477	227	306	170
C14orf174|161394	10	63	66	167	91	35	23	110	22	12	42	38	55	106	89	37	67	35	91	113	7	53	13	19	74	11	7	68	63	70	199	30	90	170	11	16	10	34	24	39	151	76	15	62	21	64	21
C14orf176|643382	19	12	26	20	37	15	23	122	103	47	53	41	23	88	64	20	22	52	39	66	1	61	12	12	51	29	24	24	17	18	51	23	25	45	24	15	7	49	27	33	66	118	28	48	15	54	65
C14orf177|283598	0	0	0	0	0	0	0	0	0	0	0	0	0	0	0	0	0	0	0	0	0	0	0	0	0	0	0	0	0	0	0	0	0	0	0	0	0	0	0	0	0	0	0	0	0	0	0
C14orf178|283579	3	4	3	1	7	1	2	4	8	1	3	2	4	2	5	6	5	7	5	5	0	7	2	4	3	7	1	1	5	0	6	7	1	4	1	8	0	5	6	5	2	3	2	2	2	1	1
C14orf179|112752	537	850	899	520	1054	548	271	1066	1268	441	881	672	590	430	1302	869	497	1497	413	695	63	505	942	509	715	1011	272	687	340	678	1203	687	383	1065	791	1089	154	923	556	419	401	1089	498	857	607	1198	995
C14orf180|400258	1	0	1	15	1	0	3	1	1	6	0	0	3	0	10	0	4	2	4	1	1	0	0	0	25	3	0	7	4	4	12	0	0	1	0	1	0	2	1	8	3	5	2	2	0	0	0
C14orf181|400223	31	35	28	24	36	33	14	56	76	17	20	53	31	38	104	14	53	33	25	42	5	44	29	9	85	6	13	35	26	21	36	46	34	66	9	36	10	53	35	20	93	83	5	76	34	58	35
C14orf182|283551	1	2	1	3	2	16	0	2	3	0	1	3	0	0	1	2	1	0	2	4	0	1	1	1	2	0	0	3	1	1	3	0	4	2	0	0	1	1	1	1	2	1	1	0	10	5	0
C14orf183|196913	0	0	0	0	0	0	0	0	1	0	0	0	0	0	0	0	0	0	0	0	0	1	0	0	1	0	0	0	1	0	0	1	0	0	0	1	0	0	0	0	0	0	0	0	1	0	0
C14orf184|650662	0	0	2	0	2	1	0	0	0	0	0	2	1	0	2	1	3	0	1	0	0	0	0	3	2	0	1	0	2	0	2	1	3	0	0	0	0	0	0	0	0	1	0	1	0	0	1
C14orf19|280655	13	13	32	23	21	16	6	24	11	12	12	25	22	12	16	27	16	30	14	12	8	19	32	17	20	36	6	48	10	15	21	29	22	28	28	25	10	27	6	17	36	15	20	15	24	25	9
C14orf1|11161	852	1268	1652	1116	2396	1006	423	2278	1735	1572	2954	2118	1406	2114	2016	1395	1064	1560	869	1470	257	1220	997	809	2061	1095	937	1260	976	1097	2333	1973	769	2441	785	1911	406	2903	2134	1271	1561	1672	2271	2871	902	1479	2082
C14orf21|161424	73	353	652	353	786	237	125	204	268	422	632	393	340	291	159	315	209	153	333	681	68	795	20	153	782	128	241	217	963	104	469	468	734	852	149	226	90	651	676	495	523	561	367	895	346	357	273
C14orf23|387978	161	442	405	15	610	257	41	171	234	389	115	323	202	72	83	232	38	245	59	246	1	33	123	42	205	22	37	6	122	4	159	47	92	92	23	133	19	30	239	86	230	163	18	252	616	304	246
C14orf28|122525	88	160	97	77	133	139	43	147	176	159	125	141	93	81	179	162	151	119	87	127	8	213	160	46	122	145	36	90	118	159	156	230	176	135	47	139	25	174	70	153	177	144	58	150	103	195	92
C14orf2|9556	2514	2821	2202	1309	2963	2062	637	2482	4020	2155	2650	1745	2554	1285	3286	5430	1845	4913	1592	1775	547	1690	4530	1823	1975	3781	869	2377	1662	2961	4091	2763	1590	2554	2347	4793	921	3923	1772	1894	1411	1816	2623	2056	1652	3194	2878
C14orf33|100129075	70	67	80	95	184	55	28	152	110	120	106	92	71	87	88	98	87	210	67	85	14	140	79	56	110	253	29	36	86	113	145	132	108	140	32	192	17	150	73	96	88	79	120	78	87	156	66
C14orf34|645687	1	4	2	0	0	8	1	1	1	1	1	6	0	2	1	2	3	1	0	1	0	1	2	0	3	3	0	1	0	0	1	0	11	2	0	4	0	8	3	2	2	3	2	1	15	7	0
C14orf37|145407	187.83	517	594.61	457.24	720	460	166	507	358.76	486	518.78	877	518.65	530	325	436.15	760	355.7	416.53	588	61	957	242.62	210.53	550	261	221.11	385.56	1000	147.27	822.34	740	718	1183	140.24	545.72	114.6	787.95	315.38	601	194	491	317.67	918	326	605	264.87
C14orf39|317761	13	0	0	2	0	0	0	0	1	0	0	7	0	0	0	3	0	13	27	1	19	18	33	1	0	1	0	3	0	0	0	4	0	1	0	2	0	1	0	0	1	0	3	0	0	28	0
C14orf43|91748	658	1544	2050	1086	1610	1304	860	1565	1497	1086	1631	1841	1751	1720	2092	773	1607	606	680	2833	292	2970	276	448	2497	482	686	941	2118	529	881	1650	3530	2187	244	617	168	1722	2523	1628	3116	2420	1084	3715	1738	1588	1133
C14orf45|80127	230.53	266.29	249.35	560.34	265.03	293.6	115.88	424.14	205.27	70.43	234.44	274.54	183.9	225.66	547.28	279.73	290.73	505.1	209.68	270.91	14	138.62	396.58	99.28	368.44	109.5	95.52	239.7	138.1	393.31	565.01	235.61	242.9	448.34	219.08	217.65	37.34	152.38	205.9	160.15	287.73	434.63	80.79	366.56	252.34	384.34	163.26
C14orf48|256369	0	0	0	13	0	0	0	0	0	0	0	0	0	0	0	0	0	0	0	0	0	1	0	0	3	0	1	0	0	0	0	5	0	0	0	1	0	1	0	1	0	0	0	0	2	1	0
C14orf49|161176	6	48	66	62	71	43	7	13	28	59	118	73	150	39	14	55	41	16	30	95	2	193	4	18	128	22	14	28	173	6	20	78	293	182	16	16	6	162	121	162	40	94	179	73	149	50	27
C14orf4|64207	1661	5423	4520	1548	3649	1422	1281	3791	2541	2131	2257	4070	4037	4090	1591	2688	3225	1717	1975	4875	550	2305	858	1403	3982	751	1824	1826	2402	1546	2905	2236	7028	7200	822	1618	363	2532	5041	1837	2563	3718	5190	6097	3452	1981	3671
C14orf50|145376	55	24	12	185	16	8	10	20	17	42	32	83	20	73	121	28	41	34	52	8	2	4	167	18	68	6	5	7	9	7	174	9	32	37	7	102	6	4	32	56	29	110	1	20	22	142	18
C14orf53|440184	0	0	1	1	0	0	0	0	0	0	0	0	0	0	0	0	0	0	0	0	0	0	0	0	0	0	0	3	0	0	1	0	0	0	0	1	0	0	0	5	0	0	0	0	0	0	0
C14orf64|388011	108	74	75	119	115	13	27	18	9	142	180	92	62	49	172	59	54	180	89	133	0	111	77	30	156	160	41	96	39	167	154	163	85	106	43	203	22	234	200	91	15	97	88	171	20	209	61
C14orf68|283600	1	0	3	1	0	2	0	2	0	0	1	3	2	4	0	0	2	1	1	0	0	1	0	0	3	0	0	1	3	1	1	1	0	4	2	0	1	1	3	4	0	3	0	2	4	2	0
C14orf70|283601	0	2	0	0	2	0	0	0	1	0	0	0	0	0	0	2	0	29	0	0	0	0	0	0	0	0	0	1	0	0	0	1	3	1	0	0	1	0	0	2	0	1	0	1	0	1	1
C14orf72|145200	2	8	3	0	1	5	1	3	4	2	1	15	8	3	1	6	3	3	1	7	0	1	8	1	4	3	1	0	5	1	2	0	7	1	0	8	0	0	2	3	0	1	0	0	13	7	2
C14orf73|91828	1	2	4	0	1	4	0	1	0	0	1	0	2	0	0	0	1	1	1	6	0	2	0	0	0	0	1	0	1	0	0	1	1	3	2	0	0	0	1	0	0	0	0	2	0	0	7
C14orf79|122616	327	683	892	530	1106	284	184	757	321	292	539	565	613	418	836	458	521	784	457	601	24	335	718	285	599	472	266	310	278	602	770	347	253	1055	301	473	180	881	462	323	483	1007	354	855	267	614	689
C14orf80|283643	101	229	375	83	414	270	67	658	435	540	353	213	475	209	444	237	304	63	291	550	55	462	35	225	353	102	203	160	469	43	394	159	109	208	213	410	142	782	252	287	155	429	482	311	221	307	284
C14orf86|283592	79	163	127	112	129	14	43	112	68	6	130	61	166	99	267	30	130	196	54	114	2	85	288	38	45	235	49	59	70	236	273	4	95	209	55	25	14	162	166	36	77	94	25	99	2	53	119
C14orf93|60686	323	319	360	250	429	263	136	636	364	581	314	307	357	283	520	284	232	209	229	491	87	866	188	258	465	388	161	381	464	173	483	374	369	382	237	482	65	802	293	317	261	850	498	409	229	291	364
C15orf17|57184	2582	2503	2597	2431	3429	2279	1277	2857	3522	1138	1765	2879	3448	2292	3537	4062	1650	2661	1305	2833	419	3025	2011	1571	2104	2530	1132	3340	3076	3462	2547	4866	2306	3391	1889	2314	806	3488	2884	2448	2569	2096	3832	3284	1433	3496	2037
C15orf21|283651	15	35	39	5	14	4	9	10	9	5	12	18	11	6	15	15	12	7	3	5	0	16	10	11	11	10	2	10	16	15	22	13	13	10	7	14	8	10	14	10	3	15	10	6	5	17	4
C15orf23|90417	616	646	770	336	1001	699	291	946	718	701	894	391	728	614	586	1308	365	735	698	935	198	1066	854	1201	509	890	518	702	896	403	688	616	284	759	1412	873	490	1528	526	591	854	1155	995	989	508	575	449
[truncated: 18,606 more rows]
