# Supplementary material for: Gibbs process distinguishes survival and reveals contact-inhibition genes in Glioblastoma multiforme
Source: PLoS One. 2023 Feb 16;18(2):e0277176. doi: 10.1371/journal.pone.0277176 (PMC9934342; doi:10.1371/journal.pone.0277176)
Supplement: S8 Data — (XLSX) [file pone.0277176.s010.xlsx]

## Sheet: LH-CIL RNA-Seq
	raw_count_TCGA-06-0749-01A-01R-1849-01	raw_count_TCGA-06-5418-01A-01R-1849-01	raw_count_TCGA-41-4097-01A-01R-1850-01	raw_count_TCGA-06-0645-01A-01R-1849-01	raw_count_TCGA-06-0210-02A-01R-2005-01	raw_count_TCGA-19-2625-01A-01R-1850-01	raw_count_TCGA-06-5410-01A-01R-1849-01	raw_count_TCGA-06-0747-01A-01R-1849-01	raw_count_TCGA-06-0210-01A-01R-1849-01	raw_count_TCGA-27-1830-01A-01R-1850-01	raw_count_TCGA-06-5412-01A-01R-1849-01	raw_count_TCGA-06-0745-01A-01R-1849-01	raw_count_TCGA-06-0158-01A-01R-1849-01	raw_count_TCGA-14-0787-01A-01R-1849-01	raw_count_TCGA-06-5417-01A-01R-1849-01	raw_count_TCGA-06-0646-01A-01R-1849-01	raw_count_TCGA-06-5856-01A-01R-1849-01	raw_count_TCGA-06-0750-01A-01R-1849-01	raw_count_TCGA-06-0649-01B-01R-1849-01	raw_count_TCGA-12-0618-01A-01R-1849-01	raw_count_TCGA-19-2624-01A-01R-1850-01	raw_count_TCGA-06-0157-01A-01R-1849-01
?|100130426	1	0	0	0	0	0	0	0	0	0	0	0	0	0	0	0	0	0	0	0	0	0
?|100133144	8.3	40.49	19.89	9.83	3.92	18.2	2.74	8.5	21.52	16.3	13.12	4.13	25.79	12.02	0	17.29	3.55	2.77	3	34.26	39.29	19.51
?|100134869	12.7	27.51	18.11	7.17	14.08	7.8	12.26	11.5	19.48	22.7	12.88	45.87	20.21	15.98	8	14.71	20.45	18.23	6	26.74	18.71	16.49
?|10357	62.87	123	36	94	98	102.55	84.8	173.85	82.96	88.59	83	112	77.83	52	29.74	89.75	101.62	74	74.98	101.99	224.97	117.62
?|10431	1429	1146	773	943	902	942	1583	852	1042	818	1402	1822	752	921	426	1122	1281	1192	690	958	1551	1000
?|136542	0	0	0	0	0	0	0	0	0	0	0	0	0	0	0	0	0	0	0	0	0	0
?|155060	1104	1494	678	535	480	1798	189	2789	1150	1307	294	878	1292	376	94	1737	824	1239	1089	1884	2684	1000
?|26823	2	2	1	0	1	3	0	5	1	1	1	1	0	1	1	4	0	0	3	2	4	0
?|280660	0	0	0	0	0	0	0	0	0	0	0	0	0	0	0	0	0	0	0	0	0	0
?|317712	0	0	0	0	0	0	0	0	0	0	0	0	0	0	0	0	0	0	0	0	0	0
?|340602	1	8	7	0	3	19	0	3	6	11	3	4	6	1	0	19	5	1	4	12	18	2
?|388795	1	5	0	4	1	5	2	8	1	0	1	0	3	1	0	1	0	2	1	2	0	9
?|390284	5	8	5	0	2	4	8	3	3	0	7	4	5	4	2	2	9	6	2	3	4	7
?|391343	0	0	0	0	0	0	0	0	0	1	0	0	0	0	0	0	0	0	0	0	1	0
?|391714	0	0	1	0	0	2	0	8	1	0	0	2	1	0	0	1	0	0	0	4	0	1
?|404770	0	0	0	0	0	0	0	0	0	0	0	0	0	0	0	0	0	0	0	0	0	0
?|441362	0	0	0	0	0	0	0	0	0	0	0	0	0	0	0	0	0	0	0	0	0	0
?|442388	0	0	0	0	0	0	0	0	0	0	0	0	0	0	0	0	0	0	0	0	0	0
?|553137	0	0	0	0	0	0	0	0	0	1	0	0	0	0	0	0	0	0	0	0	0	0
?|57714	209	509	437	366	1206	989	693	434	610	453	233	511	411	290	74	579	415	268	225	339	362	328
?|645851	21	48	57	27	26	89	18	105	60	67	10	61	84	39	15	95	45	45	41	146	153	45
?|652919	1	102	0	0	48.74	1.62	40	0	0	65.12	7	0	0	0	0	73	0	0	0	134.48	0	0
?|653553	19	10	9	7	3	14	14	7	8	6	13	17	4	3	0	4	11	9	5	5	0	2
?|728045	0	0	0	0	0	0	0	0	0	0	0	0	0	0	0	0	0	0	0	0	0	0
?|728603	6	0	0	0	0	0	2	0	0	0	1	0	0.09	0	0	2	0	0	0	0	4.57	0
?|728788	0	0	0	3	3	0	1	4	9	11	0	10	2	0	1	2	7	2	1	16	9	0
?|729884	0	0	0	0	2	0	0	0	0	1	0	0	0	0	0	0	0	0	1	0	0	0
?|8225	1106	1152	749	1073	1594	949	499	2452	1543	950	1119	2860	2056	1370	151	1809	1736	1846	552	2765	2646	1612
?|90288	98	34	60	9	27	78	14	56	17	94	12	92	40	47	3	112	27	239	167	12	22	26
A1BG|1	603.41	875.6	249.97	364.92	242	783.17	348.88	389.14	448.76	309.19	87	1004.12	511.94	66.03	49	408.97	104.42	521.94	593.56	679.74	357.83	102.02
A1CF|29974	0	1	0	0	1	0	0	0	0	0	0	0	1	0	0	0	0	0	0	1	1	0
A2BP1|54715	956	36	259	233	24	21	181	100	15	44	98	12	427	100	2	270	1439	29	242	320	859	107
A2LD1|87769	392.74	240.92	153.07	154.65	191.85	229.98	312.01	145.31	242.58	97.56	108.07	108	193.6	46.38	6.47	344.67	178.86	443.16	171.25	55.33	91.76	284.97
A2ML1|144568	450	32	154	11	54	159	15	18	20	75	101	28	168	15	10	211	261	214	558	51	33	635
A2M|2	23619.8	27528.8	26239.5	81224.7	93867.9	43243.5	76739.4	19707.9	93429.5	88095.4	74110.3	30995.7	72914.6	58514.5	3470.95	40448.7	51546.8	37311.5	43172.8	16589.9	14579.5	43626.9
A4GALT|53947	171	98	200	379	183	98	321	92	46	201	277	194	215	87	16	241	120	265	263	124	97	187
A4GNT|51146	0	5	2	0	2	7	3	3	3	3	2	4	1	0	1	3	1	2	0	2	1	3
AAA1|404744	1	0	1	0	0	0	0	0	0	0	0	0	0	0	0	0	0	0	1	3	0	0
AAAS|8086	1564	1686	835	1463	1506	1975	1064	2704	1693	1579	993	2967	1844	1348	297	1703	1100	1594	1053	2820	3273	2083
AACSL|729522	6	1	4	0	5	0	0	1	5	0	0	2	0	1	0	1	1	0	1	1	4	2
AACS|65985	1174	1032	716	709	734	695	856	924	1008	984	760	1155	856	647	110	957	754	908	456	1728	1128	800
AADACL2|344752	0	0	0	0	0	0	0	0	0	0	0	0	0	0	0	0	0	0	0	0	0	0
AADACL3|126767	0	0	0	0	0	0	0	0	0	0	0	0	0	0	0	0	0	0	0	0	0	0
AADACL4|343066	0	0	0	0	0	0	0	0	0	0	0	0	0	0	0	0	0	0	0	0	0	0
AADAC|13	0	0	1	2	1	2	2	0	0	3	0	0	0	0	0	0	1	1	4	1	1	3
AADAT|51166	320	331	213	326	445	467	250	449	539	418	242	646	574	142	181	428	465	323	277	693	966	492
AAGAB|79719	1583	1952	1269	1643	1530	1786	1926	2225	1786	1909	1827	1827	1889	1359	465	1586	1783	1877	946	1125	1645	1762
AAK1|22848	1921	1041	1887	1392	2251	1492	1474	1879	2103	2065	1444	1527	1889	1093	381	2113	1261	1604	1244	2555	2863	1084
AAMP|14	5663	4782	2794	4071	4820	5479	4298	5296	4576	4049	5103	7246	4514	4051	1359	4837	3907	4818	3450	5033	4625	4563
AANAT|15	17	13	14	3	2	3	9	6	6	8	5	17	9	3	0	19	6	9	29	8	10	3
AARS2|57505	589.95	736.8	320.82	772.79	866.93	1145.89	513	1151.88	679.89	901.99	637.98	793	990.44	640	124	1063.73	416	642.96	484.97	1193.9	1641	946
AARSD1|80755	1142	808	331	912	1005	995	696	962	925	729	833	1236	929	697	283	892	871	1008	740	1788	1912	947
AARS|16	6663	5148	4793	6735	8910	8431	5759	7458	9226	9114	6200	8561	8953	2862	2843	8528	9417	7639	5277	8353	7844	8508
AASDHPPT|60496	1714	2198	1826	1935	2233.95	2448	2067.86	2988.94	3144	1845	2341	3149.82	2648.93	1729	1153	2358.94	3069	1734	1975.84	5449.95	4200.95	2746.94
AASDH|132949	511	577	409	438	507	469	531	626	607	3839	511	847	682	385	392	535	880	499	640	704	450	472
AASS|10157	1987	3059	927	1315	1853	1438	1027	4458	1974	3165	1062	1619	2493	2306	580	2325	1626	1684	1633	2387	5556	1886
AATF|26574	1612	1660	771	1950	3129	2505	1827	2245	1929	2175	1659	2151	1938	1596	588	2067	2445	1812	1349	2869	2498	1633
AATK|9625	2521.26	322.17	888	1052	2179	167.06	3174.82	641.35	593	864.42	297	547	2410.13	259.55	50	1008	445.76	451.19	198	1569.12	1118	142
ABAT|18	13090	8005	8335	4873	11071	5296	3728	7462	6887	12919	5354	12492	9900	5760	3443	12475	19603	6419	16932	21029	23698	19245
ABCA10|10349	19.01	10	10	17	4	11	7	32	13	19	11	10	7	1	0	4	15	23	27	8	31	9
ABCA11P|79963	124.59	258.3	132.96	102.87	169.55	189.99	117.43	291.97	182.87	387.73	149.78	290.25	448.35	327.48	56.38	294	270.2	214.57	180.55	225.9	268.9	257.7
ABCA12|26154	4	8	93	5	3	26	15	24	5	6	42	13	9	43	1	9	9	14	5	24	75	38
ABCA13|154664	39	194	365	7	123	31	53	343	255	810	159	88	26	38	2	37	89	24	429	17	6	55
ABCA17P|650655	64	68	44	41	27	73	48	98	47	119	87	160	62	40	5	35	246	29	207	127	27	51
ABCA1|19	3177.99	11813.8	6058.82	6641.96	5286.95	4654.98	7574.89	4158.97	8213.83	8337.75	3491.96	2580.99	6786.42	3731.96	1124	4193.91	3783.88	5891.99	5557.9	8074.66	3720.97	3757.95
ABCA2|20	13391	4366	7659	5508	12461	5366	11065	5807	4477	6254	2112	4466	13871	2175	563	6461	2862	5882	6133	10813	6942	3279
ABCA3|21	3844	5737	3927	4774	5862	5754	2781	7767	4499	7430	4308	5145	7731	3100	987	6711	11314	3095	4111	7204	6582	5540
ABCA4|24	3	6	10	12	8	10	9	2	6	15	28	14	15	5	18	9	6	19	22	12	12	10
ABCA5|23461	544.99	253	432	277	316	558	139	622	369	374	159	443	513	255	18	484	317	410	919	804	302	421
ABCA6|23460	27	10	106	36	73	5	252	2	22	24	134	26	10	6	0	4	40	66	28	14	17	9
ABCA7|10347	335	174	462	369	357	264	341	1255	168	364	293	217	588	112	10	368	230	356	739	406	916	687
ABCA8|10351	474	1373	1121	828	1405	862	1516	722	914	1983	1594	368	897	86	198	495	3122	431	1798	311	160	245
ABCA9|10350	51	65	127	43	37	18	30	26	9	129	84	153	41	55	4	18	57	325	82	26	138	47
ABCB10|23456	393	784	539	692	692	809	682	848	891	545	657	697	632	535	198	618	920	294	389	715	817	613
ABCB11|8647	4	0	0	0	1	4	0	0	2	13	0	0	0	0	0	6	0	0	5	2	2	15
ABCB1|5243	533	295	505	784	643	137	1154	524	249	705	1551	556	1017	481	141	399	1007	307	314	561	1138	1114
ABCB4|5244	103	77	49	140	359	241	125	81	414	299	356	329	137	47	16	91	243	42	166	126	160	182
ABCB5|340273	1	2	3	3	2	3	0	0	14	3	3	17	14	0	2	2	0	4	0	3	1	3
ABCB6|10058	1608.83	2222.51	1263.55	830.51	1190.89	1275.93	883.77	2156.14	1505.75	1230.96	1282.29	3159.02	1505.33	1657.41	511.45	2163.08	2017.98	2143.39	1113.03	3072.49	1970.76	1264.24
ABCB7|22	637	1035	575	871	968	935	956	969	1086	871	885	888	1395	722	331	976	1454	878	595	1229	866	778
ABCB8|11194	2746	2520	1005	2266	2679	1684	1666	3216	2030	2052	1938	3470	2329	1886	170	2842	1517	2625	1546	3131	2903	3160
ABCB9|23457	730.76	638.72	598.74	336.72	459.67	1013.64	571.19	508.97	580.32	374.34	733.83	1452.89	387.88	295.5	24.28	412.95	599.15	524.18	339.13	743.18	877.3	435.35
ABCC10|89845	750	561	421	899	763	877	706	1459	808	748	489	849	1160	427	129	1117	418	889	720	801	1620	789
ABCC11|85320	17	4	7	0	11	111	7	15	9	17	1	27	13	3	0	69	19	11	38	20	7	22
ABCC12|94160	67	0	1	0	1	0	0	5	0	5	5	3	0	3	0	6	0	4	106	3	7	0
ABCC13|150000	1	13	0	3	19	0	1	0	26	0	1	1	6	0	0	0	0	0	7	1	1	2
ABCC1|4363	513	1243	1080	1195	1666	1214	1521	1423	1330	2718	815	804	1277	604	141	1712	900	1257	1322	2008	1433	770
ABCC2|1244	6	4	6	10	2	11	8	21	7	26	1	11	14	1	4	4	37	0	6	7	7	2
ABCC3|8714	999	4983	4705	2674	2886	6786	2117	8665	8990	7341	6320	1179	1325	838	29	2000	820	5200	9131	669	4845	660
ABCC4|10257	601	528	317	918	1400	326	1253	553	682	542	891	734	830	286	130	1504	930	661	846	637	281	693
ABCC5|10057	1955	1609	1331	1564	1453	989	1596	3312	1327	2474	894	2793	2374	1015	433	1711	2288	1335	1819	4096	6027	1948
ABCC6P1|653190	8	40	12	27	3	13	6	11	32	12	3	34	17	61	1	53	7	72	31	39	73	128
ABCC6P2|730013	30	83	48	16	17	99	25	34	48	15	98	69	30	78	18	47	68	55	30	25	79	61
ABCC6|368	18	71	54	33	49	93	37	17	48	37	107	48	43	42	4	82	37	62	121	63	41	152
ABCC8|6833	316	293	146	135	21	32	251	375	26	150	12	144	111	5	95	160	171	156	97	1676	843	66
ABCC9|10060	344	368	613	280	680	589	607	85	200	368	362	550	598	113	24	811	919	234	345	550	223	908
ABCD1|215	1135	780	857	1189	1323	1303	1221	1293	930	776	880	944	1134	606	86	767	531	909	967	492	477	566
ABCD2|225	211	310	804	143	130	282	174	426	170	198	561	108	499	318	61	233	507	72	474	577	247	691
ABCD3|5825	2700	4674	1998	2714	3688	3901	2968	4043	4290	3517	3555	4516	4369	3477	2082	2898	4966	2474	3115	4247	2975	5306
ABCD4|5826	1637	2350	736	1656	1684	1139	1814	3442	2052	1785	2062	2220	2652	1999	200	1127	913	1088	1080	2329	3036	2265
ABCE1|6059	1676	3487	1329	2310	2658	2109	2351	2888	3279	2338	2590	2958	2628	1903	1475	2642	3531	1818	1630	3549	3046	2565
ABCF1|23	2486	2984	1177	3196	4160	2966	2256	3345	3248	3841	2803	3604	3617	2532	1356	3763	2640	2973	2003	4947	4521	3338
ABCF2|10061	3130	5035	1459	3960	4765	3256	3582	4494	3774	4715	4745	3779	3065	2917	866	4939	4062	4251	3023	5115	4383	4959
ABCF3|55324	2139	2049	1493	2136	2690	2862	2330	2495	2076	2332	2103	3246	2468	1686	609	1979	2306	2170	1563	1554	2581	1832
ABCG1|9619	1458	1090	1014	1861	1944	379	3469	427	1665	1767	1635	1313	1272	627	103	1150	768	634	1341	3241	1273	705
ABCG2|9429	1387	857	748	1012	1123	300	2400	1297	435	1700	6625	2076	2290	937	595	642	3408	927	1028	902	2553	4045
ABCG4|64137	257	35	60	44	39	14	28	54	51	40	31	69	50	35	2	123	29	35	53	264	321	32
ABCG5|64240	5	2	0	3	1	4	1	6	2	12	1	9	11	3	0	3	3	5	6	5	3	3
ABCG8|64241	2	0	0	0	0	2	0	1	0	1	0	0	0	0	0	0	0	0	0	1	0	0
ABHD10|55347	2046	1688	806	1102	1307	1237	1204	1221	1282	1394	1199	2327	1339	825	808	1459	1576	1420	1852	2853	2195	1994
ABHD11|83451	752	1092	561	611	895	886	885	806	1022	650	1350	1426	940	694	62	970	734	1125	816	893	878	719
ABHD12B|145447	52	22	16	30	23	0	174	8	9	5	14	9	42	12	4	4	4	16	5	8	10	9
ABHD12|26090	4931	3041	3032	5063	4685	4355	5148	6060	4102	3984	5591	9519	5052	5191	809	3287	3768	5027	3299	3852	4062	4365
ABHD13|84945	526	985	363	892	1297	368	1024	795	3314	535	735	965	535	312	458	850	733	758	636	1016	959	774
ABHD14A|25864	2204.32	732.4	414.48	632.85	827.4	359	796.81	1019.93	771.82	627.56	1059	875.46	694.12	671	110	707.43	957.93	1173.04	890.4	758	1229.51	918.84
ABHD14B|84836	1905	1579	1147	1523	1667	986	2037	1472	2021	1425	1989	1554	975	632	137	1310	2933	2253	2196	927	937	1496
ABHD15|116236	416	484	660	531	767	544	1074	521	624	510	678	653	616	510	72	448	489	533	777	284	332	498
ABHD1|84696	157	77	14	15	43	32	26	76	114	46	59	77	27	20	4	36	10	56	97	72	43	68
ABHD2|11057	3489	7886	11858	4792	7660	5538	6725	21750	7086	7315	9246	9164	13784	5445	1681	5617	6415	4574	3043	4582	7834	6847
ABHD3|171586	485	992	483	967	719	710	1141	1072	771	610	897	1621	815	591	270	693	1082	657	819	963	1211	946
ABHD4|63874	3066	3740	1859	3446	4309	2934	2728	6577	3633	5054	4688	4031	5892	2946	970	2832	3667	3404	2558	4035	3346	6075
ABHD5|51099	1021	1643	956	1593	1286	1126	1836	1137	1831	1881	1699	1224	1734	1152	807	1531	1795	1090	1261	1490	1208	1296
ABHD6|57406	1326	1118	511	1239	1469	195	1657	924	1025	1265	1115	1029	1070	615	973	720	1254	851	1177	2118	1120	1141
ABHD8|79575	2453	1014	1202	1423	1001	1941	1081	1828	1036	706	1071	2058	1582	497	82	1272	997	1126	1296	1646	686	2107
ABI1|10006	2634.39	2920.81	1810	3339.58	2936.23	2257.64	4458.34	1979.56	2931.54	2594.81	2599.3	2364.08	3092.37	1377.97	1326.2	2254.52	2657.39	1669.93	1701.16	2950.58	1641.79	2166.36
ABI2|10152	3776	7924	3829	3729	6047	4193	3092	5520	6667	5752	5833	6309	7729	4625	2009	6827	5331	4373	3450	8724	8639	8590
ABI3BP|25890	75	62	901	266	1239	2181	1480	333	262	2478	1006	77	313	34	41	918	1180	192	1571	534	33	532
ABI3|51225	1994	1031	495	2621	1902	529	3098	529	1045	862	2196	1412	1327	711	59	1462	848	826	676	446	336	938
ABL1|25	2646	5597	3004	4779	4987	4867	4271	5314	3641	5500	2664	4796	6485	2853	1067	5590	5488	3874	3411	12032	6569	4737
ABL2|27	826	1553	1482	1444	2342	1637	1501	1355	2827	2077	1411	1429	1586	889	671	1382	1326	1011	854	2055	1893	816
ABLIM1|3983	3318	3113	2872	4002	7082	5095	2187	6425	2700	5693	3728	3767	7510	2946	2304	4123	5908	2815	2956	3536	4450	5091
ABLIM2|84448	801	110	263	197	239	266	260	365	140	229	264	577	362	170	21	414	328	326	192	453	403	560
ABLIM3|22885	1231	311	785	1079	3247	2131	2279	401	1067	2921	1221	361	1315	153	203	1140	889	441	826	1460	399	1141
ABO|28	2	1	2	4	8	3	11	1	0	3	1	4	7	2	0	5	4	0	2	4	7	2
ABP1|26	5	4	0	11	3	2	14	4	4	3	2	7	1	1	1	3	6	5	9	13	16	5
ABRA|137735	2	1	1	2	0	1	43	1	1	2	0	1	1	0	0	1	0	3	1	0	2	0
ABR|29	10745	5782	10318	7324	11572	12955	9823	12157	6571	7423	6544	10872	12796	6919	1714	12534	7337	6054	8486	7006	6546	5875
ABT1|29777	895	1499	369	920	789	793	932	1160	1281	987	1133	1659	882	735	233	873	820	1138	668	1104	1165	968
ABTB1|80325	1658	690	746	845	757	540	1429	926	852	806	1053	1507	825	371	57	626	793	864	1420	625	449	676
ABTB2|25841	353	269	392	333	476	152	749	335	223	261	435	265	493	361	35	248	286	155	190	854	482	220
ACAA1|30	5115	3746	2249	3794	4030	2090	3894	3030	3224	3314	3802	3431	4049	2282	650	3247	2925	4362	4643	3942	4043	3446
ACAA2|10449	2715	1041	2756	2135	2260	4188	3769	1183	2367	1631	2518	3697	2176	1256	153	2491	2268	1530	2676	3959	2303	3058
ACACA|31	2023	2160	1445	1681	3375	2513	1720	2626	1901	4209	1634	1897	2886	2159	1139	3180	3157	1943	3642	5318	6034	3602
ACACB|32	658	350	1018	244	481	1018	427	647	346	874	475	531	847	297	58	624	557	669	565	575	611	462
ACAD10|80724	877	714	777	609	840	1122	710	1733	870	1195	732	1087	1004	645	66	1234	613	1259	1125	1106	1339	1118
ACAD11|84129	1135	1179	1254.91	967.86	864	1497.87	768	2922.81	1677.96	1974.77	715	1826.93	1909.77	828.95	296	1664	1517.83	1737	1199.95	1934.8	1852.96	970.93
ACAD8|27034	1700	2058	1133	1606	1688	2000	1383	2150	2095	1385	1595	2272	2376	1380	828	2058	1826	2001	1746	2736	2694	3044
ACAD9|28976	1759	1470.98	1019.92	1439	1812	2232.63	1746.98	2166.95	1362.97	1460.93	1622.99	1897.05	1704.97	1363.26	340	1532.97	1465	1501.12	1211	1661.2	2171.89	1652.53
ACADL|33	217	6	44	74	134	330	20	7	126	93	1	11	215	3	2	20	60	13	131	41	5	142
ACADM|34	1669	2510	1341	1814	2521	2309	2320	2320	2732	2024	2665	2223	2109	1454	695	2120	3265	2008	1288	2118	1686	2471
ACADSB|36	665	727	812	480	670	464	705	579	805	834	791	466	784	297	354	806	835	519	770	723	648	702
ACADS|35	1087	1055	656	889	677	1204	1019	874	810	758	685	1283	977	480	62	742	322	796	457	843	508	853
ACADVL|37	11529	9690.89	6743.94	8503.87	5933.55	13218.8	6531.88	14673.8	9475.63	9035.76	9337.58	12643.9	9842.84	5849.86	978.77	7983.88	7452.84	9822.96	9241.97	11784.8	12717.9	8423.93
ACAN|176	27	161	41	453	909	64	63	13	110	544	105	178	181	70	221	332	227	335	47	84	57	34
ACAP1|9744	70	51	95	77	95	80	296	30	112	115	146	124	84	51	0	109	31	108	86	26	11	71
ACAP2|23527	1221	2026	1493	1452	1804	1561	2179	1401	1925	1435	1753	1716	1698	889	401	2151	2099	1228	1370	2079	1922	2198
ACAP3|116983	3371.1	3773.62	2097.22	3344.52	3236.91	4444.81	1422.03	5019.41	2674.33	5791.9	1726.26	4161.29	6778.1	997.08	686	7254.14	4768.38	3955.32	2656.16	11456.4	20714.6	4826.02
ACAT1|38	3122	2295	2028	2302	2299	2532	3217	2207	2049	2019	2718	3116	3018	1818	1200	2915	3115	3336	2003	3225	2345	2391
ACAT2|39	1144.85	1864.91	382.8	770.2	721.52	1368.16	895.86	1151.46	857.04	1106.29	1008.77	1516.14	1424.58	1573.19	668.18	1412.98	895.57	798.66	762.77	2096.33	4692.22	1745.79
ACBD3|64746	1118	3021	1486	1938	2175	2429	2076	1987	2751	2239	2082	1857	1804	994	601	2293	2346	1496	1208	2404	1666	1802
ACBD4|79777	818	729	529	271	354	740	411	1031	693	497	528	1073	569	452	31	514	527	736	728	473	324	461
ACBD5|91452	1656	2343	1481	1817	2416	1535	2185	1848	2442	1795	2071	1956	2671	1189	1474	1662	1752	1244	1452	1750	1169	1988
ACBD6|84320	1116	1319	680	1095	1193	2212	1002	1122	1351	1084	1252	2070	1207	768	807	1121	1339	1162	634	1557	2427	1206
ACBD7|414149	1676	115	657	94	167	249	151	444	128	151	197	345	516	269	102	501	438	142	318	460	532	831
ACCN1|40	319	12	70	57	2	12	78	46	7	6	143	2	94	189	1	7	3	7	0	3	54	18
ACCN2|41	3131	4091	1180	1831	3332	1663	581	1022	2518	1729	1164	5706	2818	1604	495	2040	1539	2493	988	7144	5869	4254
ACCN3|9311	425	357	67	93	84	270	34	525	172	526	30	357	338	73	3	172	114	208	314	755	457	347
ACCN4|55515	416	6777	129	1653	1058	77	493	144	403	1208	584	2860	205	330	146	3472	4314	1280	478	2174	12601	1049
ACCN5|51802	0	0	0	0	0	0	0	0	1	1	0	0	0	0	0	2	0	0	0	0	1	0
ACCSL|390110	0	0	0	1	0	0	0	0	0	0	0	0	0	1	0	0	0	0	1	1	0	0
ACCS|84680	374	257	421	414	184	526	655	596	392	305	444	350	642	183	4	628	224	1139	593	135	543	499
ACD|65057	839	543	675	867	883	1427	587	1602	1055	975	675	2132	1522	1040	178	1224	1208	1204	1363	911	1741	1165
ACE2|59272	2	2	10	1	1	8	1	54	7	2	5	7	1	3	3	3	4	1	3	31	32	4
ACER1|125981	0	0	0	0	0	0	1	1	0	0	0	1	2	1	0	0	0	1	0	0	0	2
ACER2|340485	11	59	58	41	61	18	57	41	49	66	62	33	65	19	15	47	62	16	46	129	59	88
ACER3|55331	878	1020	1147	1135	1420	575	1802	1064	1298	959	947	1228	1490	1113	335	1560	758	731	795	1697	1291	1088
ACE|1636	94	490	725	1902	2508	279	2632	1024	309	1409	1539	2118	2682	563	150	2114	1841	1129	740	450	736	2013
ACHE|43	1027	1064	435	1558	342	678	245	1008	572	512	406	1498	697	1141	21	1344	902	1739	232	1894	2640	574
ACIN1|22985	2708	4500	2312	4286	5346	3827	3621	6821	5510	6125	3591	2949	6154	3280	953	3445	3890	3080	2130	7011	10688	4885
ACLY|47	3458	13504	3090	11061	9656	8955	7043	6541	9846	8106	6530	8184	9259	5597	1989	9816	11770	5322	4526	14675	12085	8666
ACMSD|130013	7	1	1	0	11	6	2	0	0	3	0	1	39	0	0	0	1	2	2	0	0	30
ACN9|57001	1091	1735	194	520	749	296	627	474	1149	532	859	1926	627	57	22	1050	1360	1173	1112	1254	1317	448
ACO1|48	1348	1347	965	2228	1728	1052	2402	899	1255	2449	1166	1433	1806	690	444	2658	2646	1402	750	3097	2254	2755
ACO2|50	10368.8	3618.8	4851.05	7580.22	9557.28	6437.7	7235.18	5258.45	6858.87	4866.88	6872.09	7960.51	6448.37	2247.21	1080.17	10304	6923.64	10527.9	5467.32	9997.59	8768.4	10143.1
ACOT11|26027	303	115.35	412	143	348.69	478.19	324	110.69	302.99	168	402.76	310	196.44	233.94	18	141	381.73	222	461.05	111.46	104	129
ACOT12|134526	1	4	11	2	5	6	0	5	13	7	3	7	6	2	0	1	2	23	1	2	10	17
ACOT13|55856	1756.75	1420.04	681.03	1100.06	1102.93	1347.25	1500.07	1015.74	1207.56	1579.8	1715.03	2588.6	1271.38	1183.02	446.43	1392.47	1498.08	1974.97	1306.7	1385.43	1439.8	941.18
ACOT1|641371	1166	497	159	457	386	311	676	368	410	258	440	741	526	356	112	228	284	292	188	504	629	572
ACOT2|10965	532	542	165	438	371	222	443	379	415	233	360	737	439	237	72	221	337	196	122	402	361	473
ACOT4|122970	119	51	42	61	31	21	100	23	40	41	39	80	34	27	1	75	15	41	21	30	22	23
ACOT6|641372	9	2	6	4	7	7	16	4	7	2	5	29	10	3	0	1	8	15	2	1	5	4
ACOT7|11332	3183	813	1937	1706	1266	1427	1964	955	909	1094	1836	1640	836	757	362	2161	2572	2206	1397	4356	4062	1658
ACOT8|10005	1546.36	1018.2	723.2	1023.57	805.22	988.25	1262.22	1374.79	860.25	743.27	798.82	2424.9	1595.84	996.4	231.94	913.23	1022.93	1171.97	1083.25	1309.72	1431.31	1320.22
ACOT9|23597	898	1220	842	1262	1079	1136	1472	1051	1292	1063	1325	1306	1224	750	195	888	1186	1145	700	882	954	948
ACOX1|51	2729	3578.37	3803.56	2969.81	3825	3948	3058.34	4761.76	3310	3332.46	2674	2512	4786.47	2255.37	1473	3309.39	2867.28	2583.35	3976	3548.57	3667	4003
ACOX2|8309	654	748	673	114	570	594	729	467	705	439	703	60	339	131	40	448	187	608	474	322	172	411
ACOX3|8310	493	681	484	681	838	1276	795	739	627	657	796	917	822	739	255	1015	885	922	433	883	932	942
ACOXL|55289	4	4	5	0	4	1	1	5	3	3	3	11	6	10	0	7	0	2	1	2	5	5
ACP1|52	2884	3187	1986	2387	2708	2771	2691	2944	3218	2693	2819	4418	2819	2678	992	2751	2839	3021	2179	3537	3562	3229
ACP2|53	2664	3112	2055.98	3849	3424.99	4403	4523.99	4301	3609	1854.99	3575	3723	3023.99	2598	237	2547	2249	3438	2028	2605.99	3246	2854.99
ACP5|54	2010	166	199	236	606	52	3427	38	235	175	157	287	99	172	99	113	239	397	328	318	63	163
ACP6|51205	635	671	448	457	425	627	1153	1656	695	376	410	492	460	638	22	412	352	574	236	862	896	653
ACPL2|92370	1544	5141	2129	2170	2384	8328	1175	3054	5655	2973	2011	3149	3469	1618	797	1392	3165	1386	1672	2636	2018	1544
ACPP|55	35	63	220	169	183	24	507	14	148	42	177	71	55	27	2	144	41	42	52	13	6	47
ACPT|93650	0	0	0	0	1	0	0	1	0	1	2	0	1	0	0	1	1	0	0	0	1	1
ACRBP|84519	52	46	62	47	68	25	174	65	51	62	73	65	54	42	3	42	57	56	51	61	43	58
ACRC|93953	114	81	67	80	73	103	150	182	127	93	37	59	102	53	25	54	103	75	63	164	186	69
ACRV1|56	15	4	3	4	3	17	2	13	10	9	1	26	4	5	38	58	6	13	10	7	123	17
ACR|49	5	5	3	2	3	5	1	3	4	9	2	1	3	2	0	6	0	5	1	8	9	4
ACSBG1|23205	2134	746	1162	1001	786	463	786	2058	1101	342	1543	906	1378	1280	73	302	1993	418	346	540	562	1027
ACSBG2|81616	1	4	8	1	1	7	4	20	2	3	3.12	6	8	1	1	5	6	4	4	4	11	2
ACSF2|80221	878	1001	871	612	793	882	1037	720	662	562	887	698	809	451	23	661	864	559	1105	306	197	857
ACSF3|197322	688	329	473	634	662	849	674	853	515	679	685	1208	845	343	113	792	819	691	492	472	733	767
ACSL1|2180	2604	2623	1603	6251	3190	847	10332	1402	4947	4009	8690	1712	2731	934	195	2711	1507	1628	2783	3539	1753	1256
ACSL3|2181	2396	5474	6295	3822	3051	3032	3054	8563	5151	2867	6575	2999	4448	5857	851	3630	8132	3656	1914	4167	4961	5137
ACSL4|2182	1313	1578	1452	2257	1755	924	4005	1365	1558	1686	2708	1033	2114	624	449	1664	1596	1135	1748	3336	1149	1120
ACSL5|51703	502	199	287	688	656	82	1082	210	381	327	761	293	523	278	35	499	472	445	395	246	379	488
ACSL6|23305	744	496	800	224	658	209	225	360	121	475	213	413	946	243	302	844	908	433	712	1121	843	988
ACSM1|116285	2	0	0	0	1	1	2	1	0	0	0	0	0	0	0	1	2	0	13	0	1	2
ACSM2A|123876	0	0	0	0	1	0	0	0	0	0	0	0	0	0	0	0	0	0	1	0	1	1
ACSM2B|348158	0	0	0	0	0	0	0	0	0	0	0	0	0	0	0	0	0	0	0	0	1	0
ACSM3|6296	1	2	3	3.27	16.14	3.34	11.93	6.29	5.21	1.08	13.96	5	21.63	6.67	1	13.06	2	4.29	7.37	2	3.35	1
ACSM4|341392	0	0	0	1	0	0	0	0	0	0	0	0	0	0	0	0	0	0	0	0	0	0
ACSM5|54988	604	121	136	370	558	175	452	108	210	698	245	116	423	18	17	173	333	153	1084	132	185	280
ACSS1|84532	3015	1173	2896	1312	1821	844	1609	3597	496	1417	941	3013	2340	1526	450	1395	2621	1230	1886	2299	3154	2124
ACSS2|55902	1152	1258	980	1565	1467	1148	2179	3621	1502	1338	1426	2281	2233	1812	248	994	819	1292	1218	1470	1635	1577
ACSS3|79611	340	810	1220	724	594	1073	786	3092	1581	590	1325	253	1372	1557	21	522	1331	466	1025	412	1864	844
ACTA1|58	54	7	5	13	3	60	7	14	8	12	5	7	15	6	0	16	7	7	4	17	27	6
ACTA2|59	933.98	3596.78	2785.23	12612.6	9544.78	3821.39	4225.99	1827.42	4324.77	5076.86	3692.74	4433.62	3563.08	1593.78	341	9196.03	5771.49	15945.4	2386.49	2466.08	1345.96	2417.54
ACTBL2|345651	0	0	1	0	0	1	0	0	0	1	9	0	0	0	0	0	0	0	1	0	0	0
ACTB|60	200802	358855	156147	363199	389563	557918	325673	272490	438185	302551	326487	430657	276953	173157	26955	333073	210763	290807	154094	368673	321048	284122
ACTC1|70	160	14	71	126	54	1442	23	9	78	105	61	170	48	16	105	95	114	130	63	297	77	221
ACTG1|71	76693	147655	120220	171255	151556	373408	142140	296781	230846	111495	103998	199434	162147	89640	23208	170426	146540	149046	85577	165671	160554	121591
ACTG2|72	16	107	141	1178	1121	110	69	53	381	612	186	265	120	93	13	325	351	1475	156	168	77	80
ACTL6A|86	1232	2052	768	1424	1487	1364	1760	2184	1699	1916	1766	3642	1426	1377	567	1457	2510	1368	1971	9193	2247	2469
ACTL6B|51412	798	4	120	222	92	2	117	122	11	100	70	345	91	83	4	602	632	149	268	2821	630	43
ACTL7A|10881	0	0	0	0	0	0	0	0	0	0	0	0	0	0	0	0	1	0	0	0	0	0
ACTL7B|10880	1	0	0	0	0	1	0	0	1	0	3	0	1	0	0	1	1	1	0	1	1	0
ACTL8|81569	10	0	2	1	0	16	0	0	0	2	1	0	0	1	2	4	1	0	5	4	3	0
ACTL9|284382	0	0	0	0	0	0	0	0	0	0	0	0	0	0	0	0	0	0	0	0	0	0
ACTN1|87	5316	13659	5858	21418	17542	17666	10451	27907	12826	13527	9630	7691	41365	6252	536	15014	6382	7762	3975	10487	7795	9801
ACTN2|88	1250	1579	804	1238	1006	3083	732	1465	1828	806	214	773	1646	883	254	1078	1301	1101	418	1749	5539	1093
ACTN3|89	2	3	0	0	0	18	0	2	0	0	1	0	1	0	0	1	3	0	3	2	1	0
ACTN4|81	6247.22	10480.9	8635.42	14258.6	14964.1	20682	12323.7	20068.4	11197	12839	12825.3	13671.8	18050.3	9927.82	1426.73	11796.9	12550.6	11146.5	8193.5	9384.93	19074.3	16047.4
ACTR10|55860	2871	2315	964	2306	1649	1481	2412	2894	2598	1729	2787	2771	2090	1736	728	1105	1808	1687	1116	2798	2226	2104
ACTR1A|10121	6280	3295	2553	7759	6121	4670	6268	4341	3199	4492	4423	5864	5396	3149	2057	4818	5007	4075	3455	8792	7476	5055
ACTR1B|10120	4621	4076	2172	2528	2207	2575	3000	3858	3330	2360	3138	5446	3079	2284	431	3020	1928	3060	2795	4264	3506	2779
ACTR2|10097	5521	9121	5967	10499	12206	5627	15848	8080	9797	9581	11310	8184	10091	5257	2612	10504	8091	6099	7079	11175	9079	9995
ACTR3B|57180	782	712	399	565	614	646	447	814	967	574	508	828	590	523	171	936	697	564	522	1488	1081	520
ACTR3C|653857	30	22	7	9	13	9	27	16	34	6	25	9	11	11	2	31	7	20	2	25	63	4
ACTR3|10096	3996	7989	4796	9649	9936	6555	11325	5888	9037	6912	9169	8079	7597	4603	2548	9113	7439	6010	4532	7605	6017	5446
ACTR5|79913	323	284	217	443	401	423	273	745	377	458	331	595	656	444	142	369	501	395	315	569	606	508
ACTR6|64431	1016	1752	539	1093	889	1101	1272	1202	1383	1125	1135	1722	1207	828	585	958	960	1069	727	1738	1212	890
ACTR8|93973	664	1145	763	988	1291	470	801	906	1197	1183	1085	631	1098	657	268	1253	1149	753	753	1454	1307	1207
ACTRT1|139741	0	0	0	0	0	0	0	0	0	0	0	0	0	0	0	0	0	0	0	0	1	0
ACTRT2|140625	0	0	0	0	0	0	0	0	0	0	0	0	0	0	0	0	1	1	0	1	0	0
ACVR1B|91	1563	2031	1129	2008	1957	1998	1673	1815	2625	1654	1414	1908	2138	958	398	2091	1177	1211	1069	4321	2601	1980
ACVR1C|130399	112	5	38	13	16	27	29	38	9	56	39	5	49	23	3	16	12	6	6	60	119	13
ACVR1|90	1360	1267	1363	1440	1476	1165	1636	1954	1620	1623	2067	1574	1486	684	347	1346	1784	1284	1538	1771	1503	1831
ACVR2A|92	435	451	358	470	578	313	361	382	640	648	372	603	600	398	271	541	711	502	544	1671	1246	657
ACVR2B|93	285	446	345	269	653	294	155	1164	482	830	146	492	904	402	454	366	450	233	315	1571	1128	346
ACVRL1|94	763	515	600	1647	1086	255	1340	561	383	849	1838	1720	1159	404	137	931	1454	1514	567	714	1132	1803
ACY1|95	1042.68	1099.6	634.52	815.15	916.6	506	1227.19	784.07	1168.18	798.44	1159	939.54	751.88	584	110	889.57	746.07	1268.96	1287.6	793	516.49	883.16
ACY3|91703	85	27	81	4	138	57	62	184	23	9	179	68	68	36	3	104	45	153	108	20	27	145
ACYP1|97	260	254	56	152	150	245	180	425	197	104	153	351	168	142	51	137	335	181	93	466	839	196
ACYP2|98	2894	1062	488	902	903	1124	1030	1355	868	947	1555	1891	1313	759	538	770	1049	1277	1528	765	948	1343
ADAD1|132612	0	0	0	0	0	0	0	0	0	0	0	0	0	0	0	0	0	0	0	0	0	0
ADAD2|161931	279.89	5	98.75	42.82	6	18.79	42	21.7	2	9.77	23	10.82	60.82	7	0	4	18	19	10	8.91	79.93	17
ADAL|161823	327	472	330	262	385	785	339	476	492	280	443	537	585	366	162	442	622	522	194	277	791	559
ADAM10|102	702	2306	2448	2231	2798	887	3505	4154	3057	1596	2683	1567	2977	1350	799	1919	2198	834	1311	1694	1912	2412
ADAM11|4185	853	321	308	153	209	120	117	595	140	295	80	340	379	106	17	207	128	89	120	1002	1077	258
ADAM12|8038	93	1346	365	1210	1346	1040	1695	2398	1648	1380	2466	1061	1614	1288	84	1256	2170	1415	424	665	738	1624
ADAM15|8751	2356	3861.33	3024.82	2195	2761	4312.21	3510.06	4885	2210.08	2632.31	4494	3888.04	3202	2109	421	3008.17	2337	4037	3923	2011.1	2565.28	2868.08
ADAM17|6868	771	2358	1435	1518	2476	1138	1591	1805	3081	2231	1943	1492	2170	1277	888	2025	1711	757	1797	1860	1362	1832
ADAM18|8749	0	0	0	0	0	1	0	0	0	0	0	0	0	0	0	0	0	0	0	0	0	0
ADAM19|8728	132	478	1150	1003	917	712	741	1809	1053	790	610	670	1449	808	30	756	3718	761	203	601	1292	2383
ADAM20|8748	3	5	4	4	2	3	1	13	3	8	3	2	2	3	1	3	2	4	3	8	17	4
ADAM21P1|145241	3	9	0	3	2	7	8	9	0	3	5	4	1	12	2	6	3	0	1	6	8	9
ADAM21|8747	12	17	9	15	14	17	41	52	20	18	45	75	29	28	15	47	19	13	14	42	42	35
ADAM22|53616	65	288	269	265	367	221	157	338	191	392	322	254	944	117	348	646	764	101	389	1213	387	582
ADAM23|8745	642	969	403	2412	1174	526	649	1195	711	1055	1336	787	952	846	172	1670	690	1007	668	1821	905	861
ADAM28|10863	656	617	632	1279	1362	167	2366	291	1161	549	1362	459	711	213	37	539	544	240	876	497	162	521
ADAM29|11086	1	0	1	0	2	0	0	0	0	10	0	0	0	0	0	1	2	0	1	14	0	0
ADAM2|2515	0	0	0	0	0	0	0	0	0	0	0	0	0	0	0	0	0	0	0	0	0	0
ADAM30|11085	0	0	0	0	0	1	0	0	0	0	0	0	0	0	0	0	0	0	0	0	0	0
ADAM32|203102	6	26	17	12	12	27	7	33	64	64	4	6	5	11	9	23	33	4	37	7	31	5
ADAM33|80332	1496.51	503.54	312.34	498.64	186.87	562.42	48	1254.59	767.68	1173.91	149	1395.04	2258.01	390	3	286	463.37	1370.39	528.73	736.65	3857.69	1230.96
ADAM3A|1587	0	0	0	0	0	0	0	0	0	0	0	0	0	0	0	0	0	0	0	0	0	0
ADAM5P|255926	0	0	1	0	0	0	0	0	0	0	0	0	0	0	0	0	0	0	0	0	0	0
ADAM6|8755	95.47	208.23	460.91	599.67	4244.48	181.1	8775.95	33.8	404.22	1190.53	954.11	37.9	27.05	27.45	1.04	13.46	234.45	896.24	18359	125.99	32.23	138.66
ADAM7|8756	0	0	0	0	0	0	0	0	0	0	1	0	0	0	0	0	0	0	0	0	0	0
ADAM8|101	68	1048	604	561	645	575	2117	128	1928	605	1150	1003	454	261	25	1077	430	643	674	473	51	337
ADAM9|8754	2298	12270	10581	10526	10952	5967	11688	9567	21966	9966	13706	6574	7984	6407	1857	6906	12515	6432	7880	4837	2563	4667
ADAMDEC1|27299	154	45	41	370	66	6	100	67	35	49	124	199	20	61	25	15	465	26	218	454	36	168
ADAMTS10|81794	527	498	586	880	499	754	385	1273	570	961	392	675	1481	321	17	841	605	750	552	1423	1615	960
ADAMTS12|81792	12	19	479	29	187	83	77	13	136	142	97	49	16	74	42	85	44	18	68	63	3	11
ADAMTS13|11093	360	388	334	131	110	428	96	573	132	394	78	297	387	306	8	443	233	437	455	688	544	363
ADAMTS14|140766	54	188	582	799	216	353	367	55	429	745	1896	349	228	277	9	303	158	646	186	166	403	228
ADAMTS15|170689	15	69	141	278	231	108	116	73	100	202	49	39	295	3	35	215	25	32	83	212	47	31
ADAMTS16|170690	34	3	123	30	172	3	17	9	34	292	20	4	23	4	6	15	17	14	185	4	45	4
ADAMTS17|170691	67	33	20	48	39	33	45	10	22	101	70	70	106	7	36	88	152	60	35	173	114	592
ADAMTS18|170692	33	24	40	93	150	13	113	882	72	80	202	88	142	19	4	77	212	16	24	6	79	479
ADAMTS19|171019	20	0	4	15	2	0	5	0	0	18	24	1	10	0	0	48	3	0	4	53	5	16
ADAMTS1|9510	555	2540	2641	3336	2698	4203	2840	1731	3814	1861	4208	1282	1967	870	66	2018	2196	2213	646	2109	2293	909
ADAMTS20|80070	1	0	0	1	0	2	0	0	2	2	4	70	1	0	1	7	2	1	1	0	12	0
ADAMTS2|9509	95	94	342	314	178	59	575	24	73	278	82	117	21	14	1	127	91	153	257	134	48	12
ADAMTS3|9508	58	413	42	305	560	110	32	1473	1526	124	122	186	1383	173	4	177	217	94	91	561	241	818
ADAMTS4|9507	790	761	523	2339	3648	948	3445	511	2617	1479	1416	1071	1538	202	137	1206	648	1354	296	1036	2505	427
ADAMTS5|11096	54	261	150	375	361	261	171	357	270	312	386	302	96	284	30	77	331	539	36	317	134	382
ADAMTS6|11174	148	78	160	134	142	104	41	322	145	310	92	75	289	109	112	315	239	126	290	559	858	335
ADAMTS7|11173	54	127	378	339	246	38	171	166	72	464	117	484	1011	65	24	498	227	225	153	1137	859	341
ADAMTS8|11095	402	27	141	69	117	70	121	107	106	252	110	48	363	55	13	93	28	119	118	191	222	63
ADAMTS9|56999	355	4324	1291	1732	1115	1389	2493	2753	1325	1320	3209	874	1034	352	708	966	3448	820	411	2203	4279	1174
ADAMTSL1|92949	170	12	987	39	230	9	218	37	487	721	601	20	116	45	17	53	49	63	278	1381	168	260
ADAMTSL2|9719	1058	343	513	1334	1367	265	771	438	345	836	1187	766	824	261	62	769	588	487	458	291	578	556
ADAMTSL3|57188	45	21	33	43	56	186	125	34	15	52	53	36	58	11	9	107	50	20	40	48	35	78
ADAMTSL4|54507	488	1268	379	596	606	779	1829	2737	962	677	444	741	819	185	24	378	129	610	1207	491	405	528
ADAMTSL5|339366	10	20	48	3	6	7	16	4	26	32	1	27	7	3	0	8	12	15	46	15	7	4
ADAP1|11033	2504.03	217.47	688	944.29	1234.31	169.3	2195.55	235.86	377.56	572.89	471.7	437.71	821.54	245.59	15	409.58	166.21	307.69	286.08	600	568	185.91
ADAP2|55803	813	1199	805	2394	2364	713	3608	405	1340	1104	1636	1146	1055	616	116	1177	1188	1009	1379	395	330	928
ADARB1|104	557	386	459	472	753	262	480	592	312	1014	509	391	655	295	29	497	527	622	532	389	847	379
ADARB2|105	194	6	62	82	92	24	114	16	22	22	25	29	102	5	1	47	13	12	5	124	41	135
ADAR|103	8063	9992	10559	11350	15585	15657	9741	16868	11545	14707	8968	8514	20792	5936	4136	12635	12021	8285	12018	12339	10560	12872
ADAT1|23536	102	229	321	284	475	298	469	329	393	560	538	401	476	165	101	716	758	268	407	462	393	563
ADAT2|134637	149	358	105	232	175	302	100	385	339	334	172	216	362	128	49	277	194	188	132	428	628	307
ADAT3|113179	169	75	87	177	107	208	135	119	110	98	73	179	180	52	8	170	142	147	52	178	80	87
ADA|100	176	177	205	358	289	122	685	357	247	190	264	901	358	560	59	236	201	396	243	314	121	469
ADCK1|57143	700	325	200	497	630	640	521	1000	469	440	417	741	673	418	94	435	412	380	314	836	1106	673
ADCK2|90956	2714	3210	1343	3005	3516	2167.42	3052.27	2278	2866	2364	2425	4772	2032	2009	425	1893	1564.11	2239	1972	2356	1123.22	2002
ADCK4|79934	2891	1731	1186	1448	1589	2425	1412	3394	1968	1776	1479	3433	2946	1833	184	3074	1129	2415	1674	2212	1966	1985
ADCK5|203054	275	242	197	226	141	229	197	339	186	197	175	433	240	207	6	216	93	247	179	354	490	232
ADCY10|55811	2	11	1	16	4	7	1	5	9	7	3	5	7	1	1	4	4	1	2	9	13	3
ADCY1|107	1111	263	460	1806	2058	824	403	225	1824	732	194	1433	549	1192	171	3735	786	816	319	5363	3593	1104
ADCY2|108	5544	1908	2473	1581	6185	4198	1638	7213	2397	6221	720	1191	7531	1964	2435	4105	2261	2710	6761	5050	2583	6048
ADCY3|109	1750.75	1679.56	1490.84	2241.2	2504.87	1704.29	2742.02	2299.55	1884.82	1740.83	1839.29	2512.08	2120.2	1579.51	311.91	2686.02	1598.91	1688.69	1717.99	2070.1	1775.04	1498.98
ADCY4|196883	189	73	102	305	251	89	247	165	95	201	286	279	281	34	10	253	173	284	118	128	361	301
ADCY5|111	413	98	206	363	547	243	620	127	235	305	38	444	388	33	125	550	242	121	245	1638	450	291
ADCY6|112	1537	2532	1840	2206	2176	2312	1352	3593	3020	2631	1604	3055	3237	1559	303	2605	1601	2206	1701	3251	4070	2490
ADCY7|113	1075	1084	1373	2077	2489	394	3088	786	1398	1035	1843	1101	2085	695	241	1973	1396	1086	1747	868	770	1214
ADCY8|114	758	2189	558	834	2834	1140	653	1490	4899	789	272	400	3065	103	372	438	1985	442	498	2966	1458	2208
ADCY9|115	394	940	1295	1337	1506	1019	1420	1676	959	1557	516	1241	1221	799	210	1301	3316	1129	845	1307	1567	728
ADCYAP1R1|117	195	833	623	554	1578	125	95	962	235	984	894	782	1639	143	877	1395	1434	172	778	1787	158	3509
ADCYAP1|116	221	22	23	23	23	23	270	77	14	33	386	63	29	55	11	47	39	23	75	291	260	87
ADC|113451	1100	446	561	704	939	1831	558	1654	570	728	726	1119	1944	981	98	830	606	720	923	619	484	659
ADD1|118	13698	13222	9550	11525	17843	16532	11995	17590	14321	14198	12079	17210	17214	10073	5642	14380	15551	12116	11288	18011	16732	17042
ADD2|119	808	1435	494	1079	1928	706	256	684	1158	1465	1132	2346	1035	866	592	2836	1884	890	1344	5331	4259	2354
ADD3|120	5715	4041	4955	3480	7114	4826	5600	2733	3440	4721	2893	3512	7023	1455	1994	5913	5804	4384	8372	3645	2566	13065
ADH1A|124	0	0	0	0	0	0	0	0	0	1	0	0	0	0	0	0	1	0	0	0	1	0
ADH1B|125	26	2	8	18	3	5	3	2	2	1	0	0	4	3	2	1	4	375	11	1	15	0
ADH1C|126	1	0	1	0	0	0	1	0	0	7	0	2	1	1	0	0	0	8	0	0	0	1
ADH4|127	0	0	0	4	0	2	17	0	0	0	1	0	0	0	0	1	11	1	3	0	0	0
ADH5|128	5041	7446	3952	4880	5520	7069	5787	5072	6251	5158	5818	7685	5759	3749	2150	5430	8478	6426	4594	7881	7335	7292
ADH6|130	1	1	0	0	0	2	0	0	1	9	1	0	2	3	0	1	1	1	3	4	6	1
ADH7|131	1	0	1	0	0	7	0	0	0	7	2	4	1	1	0	2	0	0	2	0	1	1
ADHFE1|137872	1072	403	493	247	314	817	201	823	200	412	115	406	479	87	117	228	499	451	552	406	545	449
ADI1|55256	3798	3016	2976	2269	2883	3140	4277	3642	3113	2735	5947	5484	1687	1863	818	2133	3862	4650	4968	2455	3019	5376
ADIG|149685	29	1	12	0	6	31	3	1	2	3	1	9	14	1	1	7	7	5	50	7	7	21
ADIPOQ|9370	2	1	0	0	1	0	0	1	0	2	0	0	0	0	0	5	0	0	3	0	1	1
ADIPOR1|51094	4209	4727	3394	4461	5191	7962	6087	5379	6678	4618	5705	6468	4126	2976	976	3359	4248	21522	4027	4241	3024	3267
ADIPOR2|79602	4029	3239	2741	2904	3717	3199	5270	3341	3923	4057	4234	3711	3633	1999	1476	2793	5233	2528	2986	5443	4287	3066
ADK|132	863	879	316	761	781	735	667	628	756	662	660	1105	875	620	565	704	953	676	921	996	887	1101
ADM2|79924	43	10	26	27	21	19	37	9	48	13	8	164	10	6	2	52	9	63	30	147	46	2
ADM|133	514	7246	2554	4325	822	8260	6329	1093	12996	1518	1684	6876	1687	838	136	3133	2094	801	899	5251	2217	755
ADNP2|22850	476	1731	899	1157	1266	961	972	1324	1485	1287	961	783	1844	987	357	1626	1520	988	833	1951	1769	2024
ADNP|23394	2269	3860	2637	4128	5118	3702	2784	6030	4403	4269	2941	5223	6427	3140	1819	4376	5372	2238	3225	6529	6855	6348
ADORA1|134	3958	4092	4567	2563	4128	11335	3228	6936	3002	1610	5877	2818	7936	4020	203	2141	4492	21002	759	1314	3574	4021
ADORA2A|135	150	99	162	218.99	286.99	119	247	342	101	129	235	343	204	83	22	187	239	146	118	205.99	315.99	373
ADORA2B|136	197	223	377	396	188	506	378	67	309	194	247	495	636	157	42	222	264	211	97	333	165	440
ADORA3|140	5790	3894	2170	8271	6211	1665	13317	1102	5203	2397	6723	3971	2931	1454	360	2491	2001	2349	3808	1337	930	1275
ADO|84890	1259	1479	800	1261	1896	858	1631	1559	1698	1441	1371	1807	1614	894	738	1088	1841	1063	719	1682	1540	1390
ADPGK|83440	1775.05	2898.06	2006.76	2519.52	2079.21	1987.14	4238.15	2195.58	2405.92	2024.87	2794.38	2787.35	2140.64	1614.15	377	1745.39	2354.35	2139.68	1605.13	1418.7	2301.44	2005.23
ADPRHL1|113622	252	173	42	29	61	9	31	46	52	36	30	73	66	50	3	199	41	56	36	108	117	69
ADPRHL2|54936	2323	1149	1027	1952	2167	4780	2068	2224	2478	1565	2174	3096	1869	1470	387	2059	2372	2085	1661	1984	1966	1655
ADPRH|141	513	426	329	738	1071	452	1475	417	809	621	892	653	704	382	29	774	405	633	652	448	298	572
ADRA1A|148	34	27	40	14	36	54	32	0	6	76	142	9	72	0	9	53	52	33	24	57	4	79
ADRA1B|147	507	26	181	190	178	80	83	55	57	102	104	136	161	46	3	78	105	131	52	234	68	63
ADRA1D|146	69	85	34	109	356	557	59	457	231	63	77	294	656	408	3	16	152	91	41	10	80	26
ADRA2A|150	112	54	33	104	12	202	369	43	19	148	839	17	86	21	5	90	241	68	27	121	30	167
ADRA2B|151	64	8	38	20	88	30	119	2	38	46	8	30	61	3	9	17	34	21	3	72	29	7
ADRA2C|152	106	10	46	29	10	43	27	105	6	47	16	25	38	4	0	39	5	41	11	163	67	7
ADRB1|153	146	51	127	66	52	265	149	33	71	18	128	40	171	96	4	104	163	29	29	87	131	59
ADRB2|154	170	83	113	213	271	80	312	38	133	97	143	81	128	39	11	123	106	49	204	30	19	123
ADRB3|155	8	1	2	1	0	1	22	1	2	3	1	5	5	1	1	5	1	10	0	1	3	1
ADRBK1|156	3649	3471	3074	4632	4531	4154	5563	3710	3235	2614	4117	3762	4555	2548	406	4272	2390	3381	2965	4188	3785	3111
ADRBK2|157	1060	441	526	688	1002	305	1163	767	512	614	788	580	941	289	139	673	572	352	491	2673	1363	712
ADRM1|11047	3660	3202	2007	3722	3726	4628	3638	4798	3415	2489	4236	6609	3864	3342	455	3685	3493	4732	2412	3440	4306	3418
ADSL|158	1943	1852	675	2079	1941	999	1978	896	2495	1079	2095	3023	1224	1005	365	1698	1489	2226	1433	2121	2135	2149
ADSSL1|122622	254	935	241	479	398	629	680	420	750	462	297	691	349	136	3	333	377	531	219	630	473	363
ADSS|159	973	1022	1285	1148	1147	1555	1779	1913	1482	1334	1294	1188	1705	1106	418	1186	1257	1098	824	1491	1298	1403
AEBP1|165	30296	54242	12016	24513	56834	27422	6301	36969	32323	35719	6836	29564	30629	12992	554	34958	12317	51522	16746	19165	25033	26141
AEBP2|121536	562	1138	864	906	846	1167	810	1120	1125	1184	937	840	1317	598	227	1088	1605	847	877	995	1041	1011
AEN|64782	812	2495	1137	2021	1151	577	1305	1718	1753	890	2085	3679	1329	1297	173	1340	1872	1865	381	739	3669	2958
AES|166	16161	15041	8693	15121	9108	12171	10947	20028	12086	7668	16485	38674	14020	10461	1682	11988	12142	13640	8148	25990	23299	15149
AFAP1L1|134265	338	1273	276	968	1264	677	560	719	1167	1136	1572	2220	1259	401	155	832	1863	714	368	683	1163	1460
AFAP1L2|84632	612	894	603	735	1077	201	512	272	796	2430	788	2984	796	200	804	2281	511	628	622	5284	2030	707
AFAP1|60312	894.98	2845.91	1534.96	1632.87	3179.94	925.98	1681.98	1944.92	3939.93	2964.94	2370.99	2308.99	2091.96	1392.94	699.99	3690.92	2374.98	1784.99	1381.99	4520.97	4916.99	2454.95
AFARP1|246182	1	18	5	3	8	26	1	6	13	4	4	3	15	1	2	10	7	5	9	25	16	7
AFF1|4299	996	1898	1947	1578	1901	1990	2151	2361	2148	2456	1887	1255	2833	1122	533	2380	2348	1638	1822	1891	2459	1857
AFF2|2334	183	4	278	109	346	9	35	29	942	21	66	6	44	14	6	502	191	13	572	204	50	14
AFF3|3899	547	253	385	665	841	104	160	195	940	1167	154	1132	489	262	268	1139	333	504	384	1861	1175	1385
AFF4|27125	2009	4364	3055	3544	4619	4170	3107	4478	6346	5561	3210	3010	4953	2324	1554	5160	4563	2641	2536	7079	5578	3863
AFG3L1|172	382	366	349	387	496	1198	246	1909	705	935	280	588	968	271	80	827	512	803	421	547	2397	659
AFG3L2|10939	1386.1	1682.31	1448.8	1627.03	2025.67	1946.68	1842.71	2086.71	1777.94	1190.66	2069.56	1630.35	1989.29	1192.3	512.42	1876.66	2476.94	1438.52	1245.49	2749.1	2020.5	1868.95
AFMID|125061	1226	493	349	667	839	627	1436	544	771	737	622	545	700	435	119	561	674	381	383	801	389	480
AFM|173	0	0	0	0	0	0	0	0	0	0	0	0	0	0	0	0	0	0	0	0	0	0
AFP|174	1	1	12	2	32	37	5	0	38	59	20	2	12	3	0	22	7	1	0	0	0	2
AFTPH|54812	958	1513	1233	1275	1531	958	1570	1476	1766	1405	1609	1272	1468	954	493	1358	1638	1134	1394	1645	1025	1195
AG2|387763	874	2854	367	3611	1337	2261	1262	1356	913	1526	1250	3176	2761	1070	223	2184	1055	2927	355	1942	2596	982
AGAP11|119385	42	7	20.02	5	18	42.01	9	52.03	13	56.01	5	16	19.01	4	4	36.01	15	17	24	20.03	39	149
AGAP1|116987	588	1409	913	802	1315	886	954	1076	1269	1046	712	1764	1489	932	142	1754	775	748	354	1882	1676	1150
AGAP2|116986	2997.91	1009.65	1813.92	1278.4	987.87	255.26	785.51	986.66	1275.5	611.13	674.83	2231.21	1453.65	986.06	203.82	2616.59	20513.2	891.14	877.97	60543.4	92831.1	16166.6
AGAP3|116988	7928	4816	2655	3561	4311	3906	3355	5232	3435	4448	3101	7743	3557	3216	632	4651	4254	3928	3039	9875	8880	4078
AGAP4|119016	421	213	258	244	140	443	142	498	191	307	97	182	420	131	72	192	208	443	206	263	804	331
AGAP5|729092	38	127	66.53	53	48	122	38.35	157.23	79.8	98.79	29	61	116.25	39	15.01	76	96.64	69	68	103.55	190	86
AGAP6|414189	301	312	194	315	217	372	207	733	390	372	188	283	449	211	90	417	290	409	172	531	890	329
AGAP7|653268	52	134	16	22	49	54	23	90	53	42	20	59	40	31	4	33	19	51	16	44	90	40
AGAP8|728404	70	60	64	53	142	112	73	182	209	268	80	155	186	80	35	154	69	54	56	324	593	96
AGA|175	965	1542	916	875	842	1011	957	1409	838	1203	1427	1085	1425	1144	147	1333	1790	1356	789	739	480	1338
AGBL1|123624	0	0	0	0	1	0	0	0	1	3	1	0	1	0	0	4	0	0	0	0	0	0
AGBL2|79841	66	66	47	15	9	131	21	156	26	60	10	25	84	60	1	55	10	42	71	17	17	27
AGBL3|340351	61	81	4	30	29	23	19	47	48	74	19	41	23	35	5	81	51	31	62	75	85	23
AGBL4|84871	105	25	34	39	40	128	17	42	62	39	28	42	54	19	0	38	96	50	136	82	47	83
AGBL5|60509	959.06	1479.05	754.03	1005.03	1634.05	1603.07	776.03	1395.08	1697.04	1439.19	1217.04	3061.19	1294.06	1178.21	365.02	1595.03	1121.05	1223.05	1868.04	1860.1	1141.04	1013.04
AGER|177	182	214	125	143	64	263	61	733	207	332	88	261	319	176	4	206	104	298	157	266	556	200
AGFG1|3267	2650	4806	2443	3958	3700	3424	4241	3883	5424	5234	4299	4241	4062	2131	1147	3690	3913	3102	2789	6825	3514	3929
AGFG2|3268	2783	1857	2255	1833	1519	3185	1301	1991	1424	2536	2128	2323	1694	1352	257	2439	1878	2269	2645	1782	2549	1648
AGGF1|55109	1890	2212	1482	1867	2245	2656	2254	2619	1989	2473	2347	1335	2396	1597	910	2367	3635	1526	1114	2748	2305	2537
AGK|55750	1219	2404	1110	1334	1650	1746	1346	2442	2056	2572	1884	1627	1468	1490	335	1479	2119	1634	1322	2697	3312	2482
AGL|178	642	701	1194	686	724	2084	742	845	877	985	890	738	1348	485	349	973	1373	847	1275	764	1157	1323
AGMAT|79814	133	95	31	296	103	35	111	15	76	18	120	30	85	8	2	69	19	43	47	14	25	52
AGPAT1|10554	6022.65	5853.92	2976.56	6320.83	6544.1	7487.05	4114.78	8246.97	7155.35	6845.88	5607.23	11113.8	7333.15	5482.97	1262.55	6760.58	4292.8	6859.96	4493.77	8420.68	6109.88	6553.78
AGPAT2|10555	838	1081	604	866	404	921	1300	774	328	536	434	966	917	529	21	277	332	1046	632	171	222	279
AGPAT3|56894	7985	5499	4949	4757	5674	6804	5097	5260	5157	6559	5071	5962	7247	4249	504	6552	3904	4947	4803	5748	4048	4641
AGPAT4|56895	1746	1430	694	1213	1578	1548	891	1864	1130	2412	742	1855	2113	547	479	1660	1047	798	1101	3244	4672	1277
AGPAT5|55326	3179	8370	4065	3608	4681	3901	4890	5363	7182	5332	7680	7718	5837	4691	3313	5142	8329	3216	3946	5820	4395	4720
AGPAT6|137964	2262	3241	2931	3960	5144	6978	3296	5186	4130	4211	4127	3289	4296	2856	843	3901	5130	3076	2180	4077	4703	3005
AGPAT9|84803	26	41	368	63	47	13	94	121	161	35	67	58	101	45	3	37	49	28	56	25	12	28
AGPHD1|123688	32	72	46	25	34	56	33	40	37	44	78	21	46	34	4	25	20	26	27	26	24	38
AGPS|8540	1110	1636	1390	1674	2522	1266	2369	1923	2114	2022	1782	1604	2193	1221	646	1653	1669	1216	1268	2505	2120	2104
AGR2|10551	0	0	1	0	0	0	0	0	0	0	0	0	0	0	0	7	1	0	40	0	0	0
AGR3|155465	57	0	1	1	0	0	0	33	0	2	0	1	2	0	0	6	0	26	18	0	0	22
AGRN|375790	3744	6575	7011	10486	13498	4439	6022	8217	6587	14705	9291	15388	19638	3925	1116	14563	8029	9902	5986	11510	15959	14679
AGRP|181	23	4	1	2	6	1	19	3	3	1	2	5	3	2	0	0	1	4	10	1	2	0
AGTPBP1|23287	825	564	608	865	821	530	1606	702	788	1259	583	559	890	453	285	976	887	607	901	3536	1023	732
AGTR1|185	169	15	10	9	68	148	53	4	160	37	31	147	15	54	0	31	51	54	158	58	17	41
AGTR2|186	0	0	0	0	0	0	0	0	0	0	0	0	0	0	0	0	0	0	0	0	1	0
AGTRAP|57085	1802	2502	1112	2071	2257	3122	2548	845	1797	1732	1852	1644	1565	1740	150	1677	1614	3347	1972	801	986	1489
AGT|183	31492	9112	20753	21720	17712	28857	8016	41178	4207	11516	13416	24456	22298	7422	13934	33216	57810	51615	34746	23911	10001	53403
AGXT2L1|64850	2472	52	873	209	343	403	91	229	77	316	302	21	884	64	81	622	753	91	810	2346	367	1957
AGXT2L2|85007	1533.81	1205.17	791.35	1151.77	1133.02	1871.35	1337.19	1665.15	1408.39	1329.35	1043.55	1378.59	1192.49	849.36	51.14	1327.62	1047.63	1692.94	862.85	891.47	1719.37	1221.44
AGXT2|64902	0	0	0	0	0	0	0	0	0	0	2	0	0	0	0	0	0	0	0	1	0	1
AGXT|189	1	2	1	2	6	17	2	4	38	0	1	7	4	1	1	27	0	3	0	0	4	0
AHCTF1|25909	967	1668	1180	1213	1267	3548	1212	1782	1653	2248	1625	1423	1755	938	678	1583	1899	884	928	1993	2826	1027
AHCYL1|10768	25385	33723	15907	11622	21974	44548	11301	14110	11508	16793	9918	12864	42905	12620	10994	7855	20005	8939	17296	23090	10554	15726
AHCYL2|23382	2773	2920	3107	2929	2542	2691	1967	6071	2561	3187	3806	3710	4234	3043	1512	4423	5564	2376	7927	5552	3760	5670
AHCY|191	4543	7259	2838	7705	5379	5329	6908	8395	5063	4405	5287	11801	7573	6088	1312	5428	5178	4608	3616	6728	6833	8647
AHDC1|27245	2258	1441	1616	1889	3013	6964	1363	4155	1315	2438	1928	1558	4935	904	276	3097	3074	1808	1800	4007	3690	3952
AHI1|54806	675	658	448	489	410	706	325	857	701	719	748	624	745	229	212	652	618	498	554	855	1399	607
AHNAK2|113146	559	1376	1654	574	796	1930	916	5391	2859	1308	193	176	2150	182	7	466	108	841	205	149	437	67
AHNAK|79026	10911	7358	8325	5755	13693	8279	7452	16346	9131	14021	4298	2443	17204	3641	557	6619	2937	10206	10164	1959	4562	8064
AHRR|57491	130	125	69	117	83	290	40	176	169	77	72	100	132	44	22	73	72	52	131	238	368	141
AHR|196	723	2647	505	1878	1268	885	6979	3789	1315	2238	3367	3098	630	974	90	761	1429	2340	4156	2154	2761	3019
AHSA1|10598	4296	2741	1427	3037	3548	3175	4009	4382	3115	3433	3770	5077	3160	2854	968	2086	2961	1895	1752	5087	4269	3292
AHSA2|130872	870	1727	1793	889	741	1953	481	3832	1345	1076	532	925	1102	760	237	1261	775	2782	1313	1051	4038	1020
AHSG|197	9	3	3	2	3	1	0	2	1	1	5	7	2	1	0	31	4	2	4	15	15	32
AHSP|51327	0	0	0	1	1	3	1	1	4	0	3	1	0	0	0	1	1	5	1	2	0	2
AICDA|57379	0	3	0	0	2	2	0	0	3	0	0	0	0	0	0	0	0	0	0	0	0	0
AIDA|64853	1808.08	2852.25	1465.52	2561.12	2236.12	2990.77	2668.78	2063.38	2247.45	2630.8	2174.58	2784.23	2425.17	1815.07	527.1	1751.56	2087.08	2262.19	1124.09	2358.34	2653.77	1817.41
AIF1L|83543	5539	2642	2877	4244	5787	3075	17158	4439	2378	5265	2430	8374	8255	3068	2104	5349	26698	3127	1977	6200	7301	7087
AIF1|199	2453	2541	1116	6435	4427	1341	15021	685	3418	2733	7378	3003	2101	1488	212	2647	1662	2939	2305	443	394	1986
AIFM1|9131	945	770	735	996	1210	1071	1299	1136	736	1201	1098	1163	1353	757	340	1082	1977	1008	844	1247	1442	1061
AIFM2|84883	290	412	528	440	361	648	656	318	391	356	287	487	410	250	34	549	437	711	245	213	292	79
AIFM3|150209	1796.79	29.46	1297.46	44.91	47	165.88	199.54	81.7	56.93	11	440.96	46.31	146.88	163	4	68	63	41	34	18	44.8	1541.49
AIG1|51390	2558	2417	856	1510	1943	2154	1829	3048	2592	2185	3149	4467	2286	1087	450	1429	1411	1287	1900	2112	1524	2372
AIM1L|55057	0	1	0	0	1	6	1	0	1	1	0	1	1	0	0	2	0	1	1	13	1	0
AIM1|202	66	382	475	421	653	674	696	380	1542	1346	1271	205	206	166	7	288	115	376	382	47	128	198
AIM2|9447	27	12	25	13	20	5	58	1	25	44	26	23	18	16	39	54	54	24	85	56	47	35
AIMP1|9255	1389.13	2486.31	1224.9	1633	1786.48	2541.72	1899.18	2512.69	2275.22	1999.38	2155.94	2856.36	2086	1472.35	662	1865.58	3137.87	2055.2	1601.34	1875.53	2048.8	1543.93
AIMP2|7965	1148.83	1796.97	638.66	1047.12	1286.08	1184.65	1059.25	1140.79	1311.13	1049.84	1098.79	2243.33	896.3	1003.37	249.26	1737.79	1469.16	1656.78	895.78	1496.62	1342.65	1399.9
AIPL1|23746	1	0	2	0	2	10	2	1	0	2	0	0	0	0	0	0	0	9	1	1	0	1
AIP|9049	2772	2627	1038	2180	1697	2462	2544	2236	2168	1108	2189	3888	1883	1248	573	1625	1799	1742	1552	2891	2103	1787
AIRE|326	25	91	35	198	30	49	36	6	41	22	15	34	18	5	1	26	0	45	7	11	72	2
AJAP1|55966	273	15	37	107	53	11	158	17	24	77	63	54	83	27	4	31	38	26	13	89	95	37
AK1|203	8211	1684	1492	1357	1140	3147	1704	1949	525	1722	1171	2995	2416	1112	282	2840	1696	4815	4183	3883	2390	2161
AK2|204	3238	3639	2043.98	4830	4043.99	8466	5689	5253	5671.99	3945.98	6048	6267	3866	3425	1066	3502	5811	4342.99	3837	4715	4225.98	3980
AK3L1|205	206	2069	814	719	515	2384	823	613	2038	790	1692	742	572	510	110	693	2118	418	616	1825	699	1644
AK3|50808	3947	2106	2067	3217	2561	1756	3640	1811	2867	3363	2953	2133	2573	1354	658	3241	4367	1949	2515	4017	3492	3312
AK5|26289	4662	65	837	598	702	54	1841	285	187	102	235	58	950	509	9	270	150	407	73	643	821	34
AK7|122481	27	3	41	5	6	8	20	8	6	45	4	37	12	7	0	68	4	10	131	3	3	2
AKAP10|11216	483	1037	838	954	891	552	1097	952	1017	925	846	958	1200	484	267	1056	1024	614	762	1312	820	780
AKAP11|11215	2137	3210	1715	1908	2918	1218	2077	2982	3431	1917	1675	2121	2260	848	613	4178	2049	1838	2090	4493	3537	2673
AKAP12|9590	1951	5876	9752	6967	3664	7990	2387	11459	16855	6778	9124	3201	8103	4680	1526	4792	6982	3357	1305	7184	6612	3519
AKAP13|11214	1992	2681	3714	3132	4356	3435	3472	4873	3198	4285	4870	2926	4172	1885	774	3259	2885	2347	1948	2035	3647	2056
AKAP14|158798	35	0	1	0	1	1	0	0	0	18	0	1	1	0	1	22	3	82	145	0	4	0
AKAP1|8165	1562	1483	1679	1325	2245	2115	1025	3075	1576	2148	932	1844	2361	900	548	1842	2838	1675	1793	3665	1616	2176
AKAP2|11217	173.64	817.4	413.08	1337.06	857.4	16.54	793.98	574.69	431.86	1366.86	1062.89	425.87	972.26	241.77	25.72	1588.64	1258.85	232.49	518.85	565.73	489.53	497.44
AKAP3|10566	148	58	42	81	133	87	142	66	108	161	106	98	67	73	35	47	340	32	199	176	51	105
AKAP4|8852	0	0	0	1	0	1	0	0	0	0	0	0	0	0	0	0	0	2	0	0	1	0
AKAP5|9495	238	88	202	118	115	50	69	175	117	96	87	100	198	132	55	144	78	79	31	306	488	196
AKAP6|9472	1892	2255	1349	1328	2358	877	1720	2656	1480	2728	1508	958	2959	2945	1130	1477	1262	709	807	5606	3025	1495
AKAP7|9465	644	1416	391	742	496	716	424	653	777	521	1165	1873	854	388	371	533	1267	334	436	1034	1141	768
AKAP8L|26993	2011	1898	1065	2203	1729	2728	1155	4275	1845	2397	1292	2463	3494	1378	406	2348	2104	1785	1302	4019	4124	2900
AKAP8|10270	786	1450	733	1318	1193	1521	779	2265	1804	1281	1048	1317	2037	837	256	1470	1201	1141	704	1403	1839	1360
AKAP9|10142	899	1176	845	882	1240	794	686	1826	1085	1977	869	720	1227	626	382	1372	891	879	1110	2090	2028	843
AKD1|221264	330	169	85	102	183	158	139	139	162	248	103	499	257	179	121	531	257	165	430	560	531	235
AKIRIN1|79647	2699	5156	2263	3886	4357	5005	3799	3551	5765	4449	4486	4683	4400	2925	1057	3321	4015	3246	3444	4348	3785	3773
AKIRIN2|55122	2480	2369	1289	2334	2438	2924	2557	4404	2873	2784	2870	4131	2692	2102	918	2626	2307	1703	1386	4491	3974	3346
AKNAD1|254268	45	23	2	43	20	71	3	53	26.01	63.05	112	74.01	31	18.01	62	32	147	14	70	402.09	249	43.02
AKNA|80709	799	977	996	1178	1426	595	1687	573	858	1196	1561	1734	1183	579	53	1992	1181	1258	1285	2394	1364	755
AKR1A1|10327	4947	3625	1570	5068	4548	3166	6748	2771	3250	2622	4267	4876	3667	2927	503	3726	3626	4016	3558	3164	3232	3548
AKR1B10|57016	0	3	8	1	7	3	4	0	15	37	59	10	0	1	0	8	12	7	1	3	0	0
AKR1B15|441282	0	4	0	1	14	1	9	1	0	37	0	1	0	0	0	13	0	0	1	2	0	1
AKR1B1|231	10922	6594	3223	7113	9986	3205	10405	6998	6806	6743	8626	12425	5539	3198	1272	6928	7057	5971	8736	7862	7362	7669
AKR1C1|1645	832	33	90	151	161	37	303	78	60	88	159	22	132	35	62	47	71	209	120	283	127	95
AKR1C2|1646	122	21	32	198	18	25	58	10	5	13	28	20	26	49	19	21	48	349	35	324	127	20
AKR1C3|8644	524	122	200	301	294	184	506	134	109	162	354	102	173	115	309	129	447	317	95	301	285	236
AKR1C4|1109	0	0	0	0	0	0	1	0	0	0	0	0	0	0	0	0	0	0	0	0	0	0
AKR1CL1|340811	0	0	0	0	0	0	0	0	0	0	0	0	0	0	0	0	0	0	0	0	1	0
AKR1D1|6718	2	0	0	0	0	1	0	1	0	4	4	2	0	3	0	0	3	2	0	0	1	2
AKR1E2|83592	10	5	4	6	3	2	17	3	5	5	7	16	3	3	0	3	3	15	0	4	14	2
AKR7A2|8574	2513	1769	1051	1537	2103	1735	1944	1561	1885	1392	2422	1877	1587	1400	238	1810	1806	2394	1937	1284	1042	1829
AKR7A3|22977	47	17	14	20	19	61	9	74	27	36	28	6	68	7	0	90	19	49	44	12	67	24
AKR7L|246181	48	17	17	18	14	65	6	104	31	35	8	16	47	23	12	38	17	46	26	41	158	46
AKT1S1|84335	2321	1630	1553	2573	2033	3303	1985	2458	1905	2076	2008	2257	3227	1964	244	2528	2516	2669	1851	2060	2064	2982
AKT1|207	4620	8901	3432	7406	7516	9246	6579	16000	9029	7071	8957	6422	9163	7107	932	5395	4233	4901	3361	12519	12637	9645
AKT2|208	3651	4584	3381	4586	4023	6485	3350	7014	4543	3806	6072	8331	7523	3573	671	5989	5817	3910	3128	5306	7753	8109
AKT3|10000	760	1216	1547	994	1757	1266	879	1903	1402	2215	903	1264	1961	766	714	1081	1996	587	788	5725	2225	1184
AKTIP|64400	1804.39	1049.5	1048.83	1249.96	1480.84	1495.75	1097.08	1945.6	1798.99	1030.09	1830.26	1934.17	2216.63	1238.9	638.47	1563.93	1774.05	1583.05	2280.83	1046.64	1631.94	2370.02
ALAD|210	3038	2675	2288	2731	3106	1784	4415	2439	1613	2955	1856	1514	4689	1316	501	2078	2210	2699	2771	4118	2486	4478
ALAS1|211	2539	2354	1507	2319	3070	1367	2673	1785	2146	1916	2029	2048	2260	944	633	2740	3047	1696	1616	3294	2631	2058
ALAS2|212	0	0	9	11	1	13	123	7	84	3	129	11	0	0	1	1	2	207	6	10	8	22
ALB|213	14	8	5	7	10	18	15	31	27	33	0	16	14	5	0	10	6	9	39	6	12	4
ALCAM|214	3207	3634	2684	2919	4339	1228	4370	709	3417	5463	2017	5307	4071	2563	2631	5010	5498	4027	5612	9996	4701	3164
ALDH16A1|126133	938	741	716	1293	1093	989	1259	888	545	584	1010	926	1558	986	42	1108	534	784	737	807	838	1206
ALDH18A1|5832	945	1783	1208	1802	2253	1474	1838	2082	1669	2379	1787	1942	1879	1276	1040	2169	2690	1493	1447	2692	2531	1910
ALDH1A1|216	1455	228	1007	890	609	1335	1310	222	524	266	770	459	595	176	41	1510	5366	528	1298	1112	243	5327
ALDH1A2|8854	109	67	75	175	143	52	119	659	57	50	61	223	60	103	97	59	49	152	28	32	79	61
ALDH1A3|220	109	22	984.4	175.09	47.28	19.67	1193.86	329.05	55.8	20.86	72.91	25.76	70.24	44.84	0	10.32	11.13	358.03	43.08	10.65	66.5	14.12
ALDH1B1|219	532	694	513	882	972	892	1212	530	702	988	780	451	629	376	436	1180	1832	392	449	1869	895	1344
ALDH1L1|10840	12416	1272	8775	2714	2238	13763	1902	6985	1909	1694	5300	6610	2879	4352	223	3231	7439	3884	10687	2160	1479	6899
ALDH1L2|160428	186	288	313	287	318	128	305	280	339	810	133	465	635	211	145	590	134	399	264	1113	547	450
ALDH2|217	10564	3713	5236	4754	7437	5198	8752	5074	3449	6023	5067	7977	6961	2925	1478	6660	3185	3786	7717	6477	4784	9339
ALDH3A1|218	71	70	9	6	46	219	52	204	15	91	9	57	70	17	1	54	28	139	70	24	5	79
ALDH3A2|224	3158	4993	2188	3585	5241	5388	4734	5276	2885	5767	3262	4075	6170	2783	1694	4149	5827	4284	4009	4907	4524	5259
ALDH3B1|221	604	747	935	829	901	953	2119	674	869	680	988	736	548	313	47	628	344	709	833	336	287	287
ALDH3B2|222	0	1	1	1	3	1	2	1	0	1	1	0	1	0	0	0	0	0	1	0	0	0
ALDH4A1|8659	4697	2429	2520	4948	5793	3548	2165	3951	1629	4453	1120	2183	11214	2356	501	4137	2621	2533	2830	3094	2701	4517
ALDH5A1|7915	1989	2006	1253	1229	2048	870	622	2321	2351	2843	1769	2349	3980	1874	683	2445	1226	1589	970	1614	1289	1835
ALDH6A1|4329	818.63	1887.28	906.93	774.56	1717.74	596.5	1371.36	2091.33	2026.74	1403.51	1343.35	1224.53	2176.23	633.33	550.71	950.7	1245.38	297.91	1206.44	1855.82	521.36	2084.83
ALDH7A1|501	7092	3543	2721	2874	4253	4892	2358	1293	3426	3559	3214	3539	6103	1227	44	2566	4926	2774	7359	2150	6684	6866
ALDH8A1|64577	73	38	43	36	54	78	13	65	50	29	8	34	69	11	16	8	63	8	20	83	208	35
ALDH9A1|223	6915	5194	3647	4847	6162	8226	6875	4100	4415	6367	5408	5614	6194	2782	1961	5132	6756	6519	4988	3896	3853	7705
ALDOA|226	50835	58160	49699	49639	47565	118596	53580	49644	91207	46516	57688	93544	44645	31845	7741	69838	80627	68315	39742	74060	45013	29441
ALDOB|229	19	6	5	8	17	1	14	2	4	19	6	6	10	1	0	11	15	6	2	43	36	2
ALDOC|230	48250	11662	14123	5894	13137	19130	7741	7505	9517	8901	17558	9536	7535	1251	15829	19401	18766	7859	27825	45458	26254	17945
ALG10B|144245	168	684	308	267	302	413	334	760	601	510	338	524	638	395	177	513	325	334	473	786	890	662
ALG10|84920	46	146	66	78	118	91	142	146	153	120	152	153	116	133	32	126	196	89	109	147	83	137
ALG11|440138	8	20	9	21	34	46	12	13	58	20	15	40	23	11	7	33	18	28	5	92	35	25
ALG12|79087	683	427	471	985	1119	567	1047	645	835	502	1003	1143	564	558	60	848	604	1055	743	661	970	880
ALG13|79868	1035	1260	644	886	1015	899	1097	1046	1289	1201	1293	790	1421	696	323	969	1042	882	937	1401	1331	1268
ALG14|199857	838	724	231	452	445	663	631	484	555	400	578	845	394	498	117	433	377	660	383	495	458	389
ALG1L2|644974	0	0	0	0	0	0	0	0	1.01	4.39	0	0	0	0	0	0	1	0	0	0	0	0
ALG1L|200810	4.65	0	18.86	31.27	5.41	57.48	6.03	61.64	3.82	13.85	14.27	134.6	9.65	32.94	2.37	12.1	40.47	0	24.64	0	12.47	24.7
ALG1|56052	1135.72	1163.79	715.65	1112.01	1375.56	1276	1538.87	1244.17	1094.55	1020.93	1346.37	1597.7	1121.43	1016.25	203.6	1302.55	2777.41	1231.68	1086.81	728.37	781.52	1278.96
ALG2|85365	937	1556	1324	1552	1013	987	1997	1521	1096	1448	1112	1505	1583	1187	305	1310	1735	1800	1233	1802	943	1309
ALG3|10195	1320	1194	854	1584	1575	1592	1884	2053	1410	1350	1520	3504	1533	1649	214	1369	1892	1858	1396	1308	1347	1611
ALG5|29880	1236	1999	500	1259	891	721	1843	1616	1784	706	1254	2516	529	497	209	1023	1238	1641	900	983	1057	677
ALG6|29929	371	602	304	501	569	1009	504	719	534	1262	520	1259	663	575	177	381	1066	547	762	1257	1020	685
ALG8|79053	1142	1382	824	1257	1364	1306	1626	2021	1546	1132	1564	3044	1414	1694	388	1341	1463	1544	1279	1343	1716	1698
ALG9|79796	857	1525	648	1143	1163	1332	1006	1780	1646	1149	934	2325	1556	1038	506	1441	1211	1136	799	2009	2329	1459
ALKBH1|8846	467	741	222	482	450	505	477	780	619	481	511	712	592	417	131	325	440	317	250	771	714	455
ALKBH2|121642	1036	1124	317	657	515	1303	582	995	880	646	776	1572	793	675	344	874	707	921	422	1230	1220	968
ALKBH3|221120	679	815	273	644	568	794	665	878	874	438	680	795	617	524	67	604	442	746	515	784	585	571
ALKBH4|54784	1132.38	1350.54	400.95	1116.05	1222.44	1056.78	769.36	1196.33	984.2	790.72	851.24	1761.38	748.58	802.76	156.02	898.58	1036.44	1139.55	731.45	1257.93	1523.07	1150.51
ALKBH5|54890	4281.45	5759.5	3721.9	3483.74	5074	7188.26	4697.14	3477.56	6127.58	4130.74	3613.65	5677	4392.42	3188.86	752.92	3882.88	4834.76	4549.59	2764.66	7366.51	4527.55	3509.9
ALKBH6|84964	411	275	236	361	177	474	334	371	249	313	303	543	420	255	20	319	299	488	326	425	504	518
ALKBH7|84266	2481	1534	1099	1411	1054	1359	1587	2125	1395	829	1104	3112	1640	904	196	1349	1101	2055	1508	1352	847	1079
ALKBH8|91801	175	470	247	367	366	273	281	622	553	341	473	335	554	256	110	401	337	362	214	595	703	404
ALK|238	61	32	572	53	65	101	424	152	37	75	321	28	698	70	4	86	522	47	469	367	636	124
ALLC|55821	7	2	0	1	0	4	0	0	4	1	1	3	3	1	1	0	0	11	1	4	15	10
ALMS1P|200420	1	2	6	1	10	2	1	17	4	12	1	3	24	3	0	14	6	3	13	15	13	14
ALMS1|7840	290	561	400	431	883	636	356	834	689	760	369	566	1018	455	323	973	519	579	410	993	1044	450
ALOX12B|242	11	1	1	1	1	2	1	0	1	10	3	5	6	1	0	3	0	0	2	10	1	2
ALOX12P2|245	59	68	14	3	4	69	0	99	24	3	9	55	40	5	0	46	6	53	53	4	83	6
ALOX12|239	16	11.04	16.05	13	7.01	19.11	8	18.06	17.1	14.05	9	17	26.12	6	1	9	17.04	20.03	12.01	21.16	27.02	14.03
ALOX15B|247	309	120	212	184	130	107	1053	25	148	218	416	278	3	48	22	5	73	21	123	446	88	23
ALOX15|246	2	0	2	4	0	2	6	1	0	22	1	1	2	2	1	0	20	2	5	2	4	0
ALOX5AP|241	8760	5310	2495	8392	8337	1326	18409	891	7095	3055	7594	6084	2989	2537	278	3422	3812	3741	3683	1506	307	1999
ALOX5|240	2073	1183	993	3458	2532	758	6179	490	2094	1125	2446	841	1392	686	38	1532	501	1113	1486	448	210	930
ALOXE3|59344	64	3	6	4	3	9	13	11	3	8	6	5	5	3	0	1	1	1	5	7	27	2
ALPI|248	0	0	0	0	0	0	1	0	0	0	0	0	0	1	0	0	0	0	0	0	0	0
ALPK1|80216	319	366	431	709	928	914	1188	174	823	683	667	163	570	120	25	674	231	344	579	202	256	334
ALPK2|115701	15	95	68	342	222	231	96	14	325	729	67	75	6	14	4	410	94	103	156	125	225	12
ALPK3|57538	532	620	395	741	708	1661	382	743	529	754	559	382	871	202	122	636	588	778	557	330	1106	819
ALPL|249	636	310	376	2605	735	2599	1241	234	679	610	579	652	942	301	265	703	580	1450	634	1041	977	892
ALPPL2|251	0	0	0	1	0	1	0	0	0	0	0	0	0	0	0	1	0	0	0	1	0	0
ALPP|250	0	0	0	0	0	2	0	3	0	0	0	1	1	0	0	0	0	0	0	1	2	1
ALS2CL|259173	210	105	44	369	81	169	49	347	82	179	64	80	295	48	3	131	57	480	236	208	220	72
ALS2CR11|151254	4	10	7	2	5	10	5	11	6	8	0	2	2	1	0	21	8	7	1	3	12	1
ALS2CR12|130540	13	27	24	3	7	24	3	10	19	35	12	19	20	9	3	5	24	17	23	13	16	7
ALS2CR4|65062	1981	1816	1009	1487	1690	1698	860	2314	2057	2169	1930	2097	2605	1382	588	1935	2412	1570	2446	2320	2217	3516
ALS2CR8|79800	170	539	260	213	257	186	266	508	436	305	234	276	450	140	132	380	350	179	348	539	503	336
ALS2|57679	969	1345	1182	1173	1791	1079	1036	1593	1731	1485	1083	1261	1676	981	546	1423	1337	1153	833	1847	1884	1212
ALX1|8092	0	0	0	1	101	0	4	0	8	0	0	0	0	0	0	1	2	0	4	12	0	0
ALX3|257	36	104	48	84	301	714	97	251	230	228	26	198	170	27	17	156	129	100	56	304	170	108
ALX4|60529	0	1	3	8	4	0	1	0	0	3	0	0	17	0	0	0	6	4	5	0	4	3
AMAC1L2|83650	5	3	4	2	5	2	2	2	7	3	0	9	6	2	0	5	6	6	3	15	4	1
AMAC1L3|643664	2	3	1	0	1	2	1	1	5	4	4	0	3	0	0	3	0	1	1	3	1	0
AMAC1|146861	0	0	0	0	0	0	0	0	0	0	0	1	0	0	0	0	0	0	0	0	1	1
AMACR|23600	498	710	419	905	1323	684	1605	610	972	676	1267	783	670	340	206	886	496	570	701	379	575	581
AMBN|258	0	0	0	0	4	0	0	0	0	0	0	0	1	0	0	1	0	0	2	0	0	3
AMBP|259	2	0	1	3	9	0	1	0	2	12	0	0	0	1	0	2	0	4	1	2	0	2
AMBRA1|55626	1290	1238	1160	1468	1953	2665	1389	2092	1491	1260	1125	1593	1789	866	217	2016	1197	1193	1339	2883	2013	1522
AMD1|262	3440.98	7496	2757.19	5777	4161.43	3342	6391.72	8867.3	7000.77	4749	5016	4875.8	5896.24	2251.46	1581	3807.37	3518	2806.97	3259.89	4409	3637.66	3932.3
AMDHD1|144193	38	62	3	36	47	35	55	14	51	39	25	17	33	10	6	37	36	49	23	50	25	54
AMDHD2|51005	545.2	374	427.24	488.28	671.47	621.33	699.98	435.96	523.25	235	485.63	824.12	500.81	300.49	33	529.88	680.24	658.26	378.2	350.13	445.58	368.85
AMELX|265	0	0	0	0	0	0	0	0	0	0	0	1	0	0	0	3	0	1	0	1	1	0
AMELY|266	0	0	0	0	0	0	0	0	0	0	0	0	0	0	0	0	0	0	0	0	0	0
AMFR|267	4464	4523	6876	6078	6308	11085	5330	10064	7085	4325	7861	10222	10347	5377	1833	8495	6280	7296	9799	4737	5796	8718
AMHR2|269	1	0	0	0	1	0	0	0	0	0	0	0	0	0	0	0	0	1	0	1	0	0
AMH|268	171	341	180	18	12	261	23	2118	72	320	37	821	282	46	23	610	119	44	40	774	161	425
AMICA1|120425	107	92	290	148	196	31	863	16	200	126	160	179	57	67	7	77	81	257	132	138	8	143
AMIGO1|57463	200	460	331	273	479	283	209	418	293	390	388	318	548	238	135	277	482	89	294	742	147	586
AMIGO2|347902	588	60	1108	193	385	547	757	859	264	234	402	216	862	50	7	397	272	132	1268	384	83	199
AMIGO3|386724	318	281	333	308	466	273	188	778	379	328	209	195	518	300	41	475	302	456	388	564	863	528
AMMECR1L|83607	765	1336	949	1293	1643	1070	936	1614	1815	1481	1189	1551	1884	968	426	2027	1428	1131	722	2039	2080	2000
AMMECR1|9949	103	245	166	219	350	148	169	301	313	377	168	202	399	136	81	253	348	175	221	337	347	199
AMN1|196394	911	535	302	503	391	438	541	644	687	531	462	1448	564	378	246	464	1063	500	699	1262	907	649
AMN|81693	1	4	2	1	3	6	0	6	3	11	1	1	7	2	0	1	0	1	2	2	5	3
AMOTL1|154810	642	2508	2149	1700	2596	2470	1637	1107	2696	1933	2531	2122	2230	1054	965	2641	2194	1566	1759	3965	2228	3125
AMOTL2|51421	1180	831	781	2238	3361	1626	1272	3922	1041	4462	1003	2740	2579	520	1090	2219	2756	1342	1392	7191	4593	2108
AMOT|154796	1396	541	3020	1170	2818	2592	1223	1430	780	2125	743	851	6445	795	806	2523	887	991	1483	2091	783	2723
AMPD1|270	0	0	0	0	1	1	0	0	0	0	0	0	0	0	0	0	0	0	2	0	0	0
AMPD2|271	2606	2848	2330	3385	2615	3412	2579	2981	3003	2867	4159	3119	3136	1752	388	3244	2875	2679	2304	4445	2827	2200
AMPD3|272	690	498	882	1474	1301	800	3293	198	1430	785	1561	450	654	412	50	998	482	433	981	375	123	543
AMPH|273	2309	280	613	827	984	593	519	213	479	672	218	789	257	152	118	1506	1781	626	783	2373	1583	1346
AMTN|401138	0	0	0	0	0	0	0	0	0	0	0	0	0	0	0	0	0	0	0	0	0	0
AMT|275	405.63	294.4	754.68	195.55	141.43	246.67	241.45	688.77	312.7	375.39	613.28	483.39	554.73	392	25	459.92	236.49	797.35	1668.3	364.88	969.41	441.26
AMY1A|276	0	0	0	0	1	3	1	2	1	1	0	0	2	1	0	0	0	2	0	0	2	0
AMY2A|279	3	0	3	1	1	15	1	0	1	1	0	0	4	0	0	0	2	0	2	1	3	3
AMY2B|280	344	179.87	242.11	171	157.51	821.03	76.61	920.83	226.48	380.07	105.19	174.85	619.71	36.24	59	178.85	520.84	287.35	349.4	287	561.67	236.04
AMZ1|155185	137	136	78	86	72	24	35	18	98	76	30	323	96	51	3	102	43	62	13	253	208	169
AMZ2P1|201283	1642	1183	761	565	682	892	715	1096	911	980	606	2206	870	606	361	773	1368	1389	1020	1409	1091	850
AMZ2|51321	3870	3326	2668	2391	3476	4524	3650	3394	3276	3291	3211	6747	4455	2701	1385	3529	4490	4129	3829	4658	3278	3287
ANAPC10|10393	313	439	148	257	240	350	304	304	351	209	342	441	248	210	102	240	396	267	237	315	352	226
ANAPC11|51529	6937	6630	2595	3544	3467	5704	4243	6853	4098	2235	3955	9353	3287	3162	730	3909	4800	4744	4088	5522	5092	3889
ANAPC13|25847	2982.6	3302.57	1343.82	2019.57	2586.93	3293.33	3080.58	3243.08	3014.13	2796.73	3126.35	5639.75	2069	2067.92	939.74	2351.63	2738.56	3225.5	2274.65	4176.38	4529.4	3450.27
ANAPC16|119504	2765	2596	1350	2067	1915	2176	3412	1944	2804	2042	3306	3570	1327	1472	953	1479	3170	2593	2394	2027	2102	1690
ANAPC1|64682	314	1201	695	827	1153	543	738	1119	1083	1189	694	856	1113	479	299	1059	1077	630	551	1296	1097	1057
ANAPC2|29882	1678	1720	1145	1527	1157	2157	1006	2914	896	1538	961	1366	2725	1148	305	2012	1546	1746	1387	3401	2524	2099
ANAPC4|29945	987	1010	598	759	749	1042	848	1396	1059	920	828	1122	1121	735	481	849	940	1013	735	952	1413	789
ANAPC5|51433	5176	4710	2606	4333	3683	4363	4189	6231	4625	4591	4355	5849	5112	2925	1632	4620	3257	5228	3807	6395	6443	5660
ANAPC7|51434	2823	2489	1322	2636	2333	2677	2136	3276	2491	2997	2431	3951	2947	1994	1016	3000	2005	3281	1431	4126	5735	3610
ANGEL1|23357	1176	1469	660	1022	1461	714	1866	2863	1409	1646	1520	1090	1919	634	271	1190	1135	963	1008	2112	2183	2017
ANGEL2|90806	916	1390	743	1243	1218	1474	1026	1496	1367	1332	1080	1777	1226	796	458	1444	1509	1073	959	1426	1655	1534
ANGPT1|284	336	237	1163	193	479	569	1243	46	746	258	482	71	1680	835	8	164	479	786	334	401	186	800
ANGPT2|285	176	1995	1576	3434	1430	794	3317	1305	1324	2338	2885	3702	2606	1142	951	2284	4733	2939	645	1926	4136	2648
ANGPT4|51378	5	2	3	2	2	2	1	1	1	1	0	4	6	2	6	0	4	1	2	5	6	5
ANGPTL1|9068	696	24	354	119	423	368	81	308	664	389	13	117	562	185	17	204	86	195	358	15	59	344
ANGPTL2|23452	1789	5905	1696	4053	5589	2381	2259	4758	1382	4632	2284	2773	10168	4046	2053	6047	5669	5305	2082	6335	3033	4723
ANGPTL3|27329	0	2	1	0	0	0	0	0	0	1	0	1	0	1	0	0	0	0	0	2	1	0
ANGPTL4|51129	486	5164	451	6636	3413	10889	8818	1294	16124	2291	5037	6431	4164	923	187	1529	385	1358	549	3046	1034	218
ANGPTL5|253935	7	2	7	7	2	1	7	0	2	2	6	2	1	2	0	2	2	17	9	2	1	2
ANGPTL6|83854	497.54	75.3	18.87	177.91	66.64	22.6	22.69	34.97	17.06	30.68	102.08	106.05	87.05	22.7	2.34	116.24	33.07	66.67	86.17	26.01	29.43	35.64
ANGPTL7|10218	10	4	5	4	11	1	1	1051	0	3	3	0	13	1	0	13	3	3	7	3	5	1
ANG|283	190.44	737.09	161.86	470.42	283.67	482.54	496.54	493.37	823.57	406.65	491.54	525.05	365.69	205.23	11.53	196.6	390.92	369.23	367.66	295.73	118.88	216.19
ANK1|286	111	61	562	99	222	228	134	106	200	243	453	53	132	25	4	87	374	104	83	266	245	465
ANK2|287	8615	8352	7789	3698	9713	5945	7837	3396	4969	7816	8191	3578	9193	4863	1890	4261	14470	6043	7668	9191	7952	6407
ANK3|288	958	127	892	328	532	370	854	1306	337	292	440	356	789	180	7	978	681	256	943	1146	1009	654
ANKAR|150709	36	56	19	24	15	45	31	29	56	45	33	69	38	33	7	45	51	44	35	35	56	29
ANKDD1A|348094	484	757	325	319	272	1004	241	840	511	420	178	338	693	280	265	358	207	552	122	307	1111	420
ANKFN1|162282	38	52	43	57	65	80	13	115	96	72	25	58	183	40	52	101	116	24	68	145	67	123
ANKFY1|51479	4127	5605	4474	5013	9200	5920	4425	10206	5782	8842	4494	5036	9667	3447	1727	6293	7223	4721	5536	7516	7503	8438
ANKHD1-EIF4EBP3|404734	560.04	392.88	815.26	692.05	1817.97	679.47	1139.6	803.92	835.39	846.86	595.61	393.88	1158.81	645.8	221.57	1189.54	1353.77	868.01	1052.3	1195.31	1614	892.56
ANKHD1|54882	2107.91	3015.95	1956.49	2734.48	2629.42	3490.06	1811.31	4021.3	3513.78	2704.95	1635.67	2962.52	3748.73	1543.36	1163.75	3698.35	2687.48	2760.7	2089.73	4124.21	4227.94	2543.72
ANKH|56172	4003	2248	2825	3346	4671	3580	5074	2465	4643	3755	5443	4717	3144	2339	792	3320	4685	4228	3422	4440	2370	3252
ANKIB1|54467	3211	7928	2719	3872	4755	2712	3131	3484	4890	6230	3696	4189	5732	3011	2161	5448	4039	2782	3878	6346	5536	5123
ANKK1|255239	6	15	19	2	3	40	4	67	1	45	2	17	41	0	1	27	5	25	32	7	4	19
ANKLE1|126549	50	31	28	74	29	63	14	263.33	35	83	40	44.25	132.81	20	8	111.46	51	43	26	162.43	221	130.61
ANKLE2|23141	1628	2466	1626	2146	2421	3151	2051	2886	2880	2576	1991	2893	2627	1670	570	3067	3086	2411	1375	2848	3733	2409
ANKMY1|51281	288	429	150	243	341	323	267	514	314	337	268	359	477	177	24	382	202	278	273	455	411	235
ANKMY2|57037	1882	2381	1065	1248	1588	952	1248	1042	2139	1610	1660	2423	1436	1316	313	1715	1610	1755	1398	2850	1387	1922
ANKRA2|57763	526	914	409	530	314	592	581	863	731	597	655	441	711	548	232	359	823	572	311	1137	946	692
ANKRD10|55608	2908.69	7799.75	1234.28	4835.65	5275.67	2111	2190	7625.19	6277.75	3353.45	1489.79	6196.95	3696.07	1561.08	1828.67	3914.6	3828.22	5051.37	2138.49	4309.81	8466.37	2935.27
ANKRD11|29123	2387.28	1929.86	3253.08	2780.33	4758.04	6071.41	2926.13	4584.71	4212.71	4534.84	3266.09	3954.96	4593.22	1429.47	572.01	4599.57	4432.45	3214.79	2841.75	2319.45	5291.08	2966.64
ANKRD12|23253	1543	1631	924	991	1305	1067	1255	1852	1731	916	832	1427	1610	640	476	1759	1298	1064	1174	2342	2148	1017
ANKRD13A|88455	1589	1659	1112	1467	1846	1416	1666	1749	2175	2333	1556	1984	1933	1076	513	1746	1406	1679	1545	4530	2231	1761
ANKRD13B|124930	1116	583	326	737	1094	992	363	1430	660	797	206	1767	1430	769	283	1239	974	746	728	3209	3214	1332
ANKRD13C|81573	824	1279	715	1015	1152	1535	928	1229	1246	1036	1007	1069	1277	878	531	1042	1634	740	811	1728	1804	1319
ANKRD13D|338692	1517	1389	994	1328	1019	1786	1302	1893	1181	803	1187	1932	1500	1013	132	1492	647	1736	968	1943	2154	955
ANKRD16|54522	302	231	190	199	272.86	264.95	194	273.9	255.85	195	208.74	391	288.67	166	101	224	263	266.96	192	284	283	204
ANKRD17|26057	2200	3617	2410	2839	5103	3287	3130	4965	4440	4281	2873	3311	5041	2088	1496	4587	4435	2640	2802	5987	5704	4102
ANKRD19|138649	78	40	57	41	30	83	20	62	26	49	19	48	68	24	15	39	38	74	27	45	116	30
ANKRD1|27063	4	4	7	109	2	11	76	6	10	13	5	4	4	1	1	14	32	4	2	0	10	0
ANKRD20A3|441425	25	3	72	31	9	46	18	77	32	96	2	207	68	27	32	150	149	75	17	591	491	40
ANKRD20A4|728747	0	1	18	4	2	1	2	19	10	29	1	14	3	3	3	6	17	3	0	36	8	1
ANKRD20B|729171	6	3	11	9	3	9	1	24	13	49	3	37	16	13	10	32	36	15	7	114	98	2
ANKRD22|118932	128	334	209	589	612	43	925	176	433	730	1412	428	249	106	4	333	97	90	157	108	116	266
ANKRD23|200539	65	72	72	60	65	68	33	103	85	85	30	84	117	29	9	156	60	82	63	177	337	64
ANKRD24|170961	328	234	343	106	75	668	166	1011	119	204	91	110	289	186	10	135	166	237	182	435	309	203
ANKRD26P1|124149	0	2	0	0	1	3	1	1	0	8	1	2	1	0	1	3	0	5	4	3	14	1
ANKRD26|22852	140	181	185	89	149	164	189	209	119	228	182	154	214	99	131	224	218	149	110	301	390	159
ANKRD27|84079	767	1156	817	1058	1080	1001	1004	998	920	1161	628	1148	1604	630	220	1157	1237	838	869	1564	958	1228
ANKRD28|23243	905	1582	1686	1394	1584	996	885	1547	2595	3427	1234	1894	2268	767	565	2689	2226	2180	1924	3747	2356	1290
ANKRD29|147463	75	54	193	52	60	429	218	84	51	51	58	75	131	44	0	38	58	70	132	128	36	60
ANKRD2|26287	17	1	2	12	2	2	5	3	1	6	1	1	1	3	1	1	1	3	1	2	4	3
ANKRD30A|91074	0	0	0	0	0	0	0	0	0	0	0	0	0	0	0	0	0	0	0	0	0	0
ANKRD30B|374860	16	0	4	0	0	0	0	3	1	0	1	0	7	0	0	0	0	0	0	0	11	0
ANKRD31|256006	0	0	2	1	0	0	0	0	0	0	0	0	0	0	1	0	3	0	0	2	0	4
ANKRD32|84250	169	303	163	289	223	243	208	341	196	354	261	277	335	259	107	332	565	137	117	478	446	422
ANKRD33|341405	1	2	0	4	2	0	2	1	2	2	0	3	0	0	0	6	0	5	1	6	13	2
ANKRD34A|284615	304	78	118	100	83	110	100	145	84	68	148	181	122	86	24	129	232	111	64	285	341	76
ANKRD34B|340120	8	0	3	1	0	12	3	0	1	1	1	0	1	0	0	2	3	1	7	7	2	0
ANKRD34C|390616	19	2	2	5	1	3	7	6	0	2	4	1	4	0	0	5	1	3	1	2	4	12
ANKRD35|148741	1283	642	522	448	736	1450	554	298	454	221	1140	67	246	368	43	713	196	1024	690	174	600	781
ANKRD36BP1|84832	3	122	130	73	172	36	143	71	148	200	74	35	189	21	42	165	89	18	95	105	30	97
ANKRD36B|57730	12	62	36	19	30	80	28	91	64	30	27	17	94	22	6	103	17	40	22	100	297	9
ANKRD36|375248	198	229	162	196	163	452	105	420	257	273	149	222	389	148	130	356	133	287	136	578	1623	234
ANKRD37|353322	588.48	469.76	172.12	247.11	128.16	702.28	274.7	231.34	415.68	172.48	196.85	975.73	233.6	144.19	41.99	280.59	330.27	177.03	199.69	504.03	266.1	196.86
ANKRD39|51239	452	326	161	317	312	383	325	213	361	244	426	663	208	220	56	260	216	391	199	399	422	201
ANKRD40|91369	4427	6054	3279	4298	6897	4846	4276	4603	6443	5585	4981	3985	5512	3081	1650	3599	4295	3265	4206	5059	3316	6223
ANKRD42|338699	364	574	466	412	423	705	433	628	651	452	555	472	674	419	65	566	342	650	519	460	523	311
ANKRD43|134548	627	53	318	132	87	83	123	96	49	66	89	217	249	115	5	129	157	161	87	142	136	322
ANKRD44|91526	78	230	185	148	337	133	333	121	198	223	278	144	370	34	55	358	283	43	221	396	192	221
ANKRD45|339416	164	64	315	120	96	451	86	88	93	213	82	145	240	172	14	324	402	213	297	87	42	100
ANKRD46|157567	1938	1344.42	806.79	972.75	1574	1350.16	1236.4	1596.79	1313.65	1578.34	1358.26	1949	1812.41	686	1158.52	1710.61	2106.68	837	1418.86	3446	1360	1586.49
ANKRD49|54851	409	574	277	439	270	418	456	491	474	352	396	621	417	266	170	426	429	515	510	640	500	405
ANKRD50|57182	319	1031	708	756	1141	762	547	1677	990	1136	665	871	1434	642	511	1315	1184	613	594	2317	1507	1073
ANKRD52|283373	1747	3407	4555	3044	3678	4403	2094	4632	3493	4636	1703	2050	5799	1778	357	4539	2277	2041	2644	3145	2348	3286
ANKRD53|79998	323	42	61	37	31	168	24	133	39	136	22	128	48	71	4	121	11	230	166	151	172	86
ANKRD54|129138	1513	653	663	1056	833	929	785	883	1013	899	891	1755	898	469	128	1633	957	2001	1441	1739	1948	1079
ANKRD55|79722	29	4	6	12	9	1	7	6	6	19	11	85	5	19	2	36	14	6	7	58	24	1
ANKRD56|345079	34	12	9	6	8	1	2	11	8	5	8	8	4	7	0	6	5	1	6	11	10	7
ANKRD57|65124	452	861	461	898	516	757	572	644	422	839	564	743	1032	505	235	792	560	542	406	867	447	657
ANKRD58|347454	166	63	44	101	174	20	168	10	50	19	82	55	91	44	3	77	41	43	51	30	15	74
ANKRD5|63926	53	32	108	33	63	239	123	81	53	109	214	126	38	14	2	100	90	79	201	190	31	62
ANKRD6|22881	1220.66	1125.56	385.42	759.29	1619.77	1232.04	354.59	1194.05	1192.65	2340.75	646.34	1262.58	1978.84	631.65	790.65	1367.3	824.88	583.66	1373.06	3169.06	2526.51	2589.25
ANKRD7|56311	9	32	2	4	4	7	11	14	3	34	18	4	10	16	5	10	17	5	38	42	6	4
ANKRD9|122416	385	326	222	189	121	628	267	635	169	96	208	253	272	242	4	155	127	178	94	578	183	242
ANKS1A|23294	1248	1089	826	1455	1721	1233	1803	1646	1374	2256	1520	1326	1684	933	448	1510	860	923	1163	2110	1747	1464
ANKS1B|56899	1499	85	818	304	681	244	1475	216	517	302	355	301	501	64	31	373	392	99	309	2391	960	778
ANKS3|124401	811	767	445	481	596	1224	273	1189	844	712	353	920	974	548	73	854	1006	945	750	1244	1864	705
ANKS4B|257629	1	0	0	0	0	0	0	0	0	3	0	0	2	0	0	0	1	0	0	2	3	0
ANKS6|203286	1208	1170	706	841	935	928	587	1340	792	1042	325	1026	1563	846	59	1210	1007	1099	990	1491	1034	952
ANKZF1|55139	1156	1273	886	947	750	1350	585	2001	995	1288	504	1274	1661	742	348	1006	1170	1659	1086	1858	2540	954
ANLN|54443	2520	1226	981	1588	3899	754	6335	659	1365	1403	1903	1415	2241	642	252	1362	2157	509	686	2581	4021	1074
ANO10|55129	1129	1063	822	1182	1476	704	1714	1565	1123	1308	1534	1039	1389	718	329	1013	1355	1166	1109	1384	1196	1386
ANO1|55107	28	59	769	75	325	33	63	137	69	252	201	189	326	62	13	81	176	120	42	47	48	150
ANO2|57101	21	7	20	40	28	4	28	28	12	35	42	26	30	12	4	6	36	46	16	12	66	59
ANO3|63982	106	9	87	22	7	9	12	15	1	191	30	17	34	15	5	67	20	9	69	167	92	32
ANO4|121601	298	20	577	108	73	20	326	31	54	49	66	67	119	38	0	64	40	31	19	949	55	94
ANO5|203859	275	83	114	53	290	209	270	64	421	278	79	862	331	39	1	305	147	172	510	1775	852	829
ANO6|196527	2054	7123	3413	4678	5174	3878	4480	4881	7318	8010	6331	3173	7089	2582	683	3780	3174	2883	3764	2876	2197	8401
ANO7|50636	189	21	22	34	35	46	17	77	49	26	32	38	145	31	2	67	19	67	30	84	65	109
ANO8|57719	1396	1357	1189	1593	1030	2030	487	4537	830	1676	435	1422	3254	459	281	2615	1175	901	660	3879	3416	2100
ANO9|338440	4	1	10	9	7	6	4	0	7	11	3	2	5	2	0	6	2	8	2	1	2	0
ANP32A|8125	3180	4722	2028	4267	5674	4145	5037	4561	4590	4790	4465	5056	3991	3192	1554	2563	4719	3563	1733	4230	6220	4736
ANP32B|10541	3100	4146	1484	3079	3027	3364	4827	4609	2820	4469	3086	4430	4134	2460	1093	2974	4030	3086	1928	7684	4297	3013
ANP32C|23520	0	2	0	4	3	2	5	3	2	5	3	1	3	1	0	0	2	3	0	5	3	2
ANP32D|23519	0	0	1	0	1	0	0	0	0	0	0	0	0	1	0	0	0	0	0	0	0	1
ANP32E|81611	1829	3528	1386	2409	2888	5987	1828	3663	4010	2277	2069	2252	3725	2155	1275	2943	2939	2118	1602	3295	5691	3462
ANPEP|290	147	383	259	855	599	287	1920	180	501	622	707	434	305	158	14	276	434	1031	624	176	355	301
ANTXR1|84168	3897	6165	4130	3792	9053	4281	2034	8397	4918	13946	3513	5168	12567	4125	2772	9624	5428	5689	10378	8307	6303	12467
ANTXR2|118429	583	660	2025	890	1927	1470	1508	724	1795	1176	991	559	1626	730	266	611	696	975	1039	903	637	1593
ANTXRL|195977	1	0	0	0	2	1	0	0	0	0	0	0	1	0	0	0	0	0	0	0	0	0
ANUBL1|93550	138	119	96	115	163	59	231	161	97	156	108	134	155	107	8	149	156	122	34	188	160	157
ANXA10|11199	0	1	0	1	0	2	1	0	0	0	1	0	0	0	0	0	2	0	0	0	3	1
ANXA11|311	3670	1599	2040	3403	2999	1843	5002	831	2170	1578	2799	2384	2460	1268	81	1891	1499	2498	1749	938	1005	1488
ANXA13|312	20	6	5	7	12	86	9	6	4	14	4	2	12	3	0	6	6	18	33	2	3	5
ANXA1|301	6500	14558	18653	11959	8053	21335	24180	22525	7824	13311	6652	5438	14653	7041	272	7710	36624	26412	13763	1812	3835	6762
ANXA2P1|303	106	236	168	97	168	191	298	327	239	94	183	151	134	80	3	76	121	179	74	50	79	65
ANXA2P2|304	3498	11471	8407	5919	7403	8816	12817	14794	11857	4091	7294	5840	5420	3709	107	3229	4264	8031	3672	1459	3086	3047
ANXA2P3|305	3	4	5	4	2	14	6	8	3	4	7	1	1	0	0	1	2	4	2	1	7	1
ANXA2|302	8570	22711	17319	11845	13253	20085	23206	28547	22359	8530	12973	12905	10661	8785	214	6113	7846	20063	7635	2983	6316	6365
ANXA3|306	107	13	24	95	39	3	167	8	98	5	34	13	18	2	0	22	8	90	5	10	18	12
ANXA4|307	2712	1610	1448	1570	1456	1162	2876	1484	1710	1235	1359	1630	1954	1096	126	1364	751	2010	1940	753	368	1231
ANXA5|308	21622	35955	13660	26192	33787	36077	29960	25665	52676	19821	19034	31319	33114	31486	2975	11199	51540	17953	19337	15318	23352	37241
ANXA6|309	8682	6883	3822	8843	12352	6291	6554	3374	5141	7643	6039	10064	6425	4447	2790	9421	11100	7442	5879	10619	10274	13743
ANXA7|310	3566	3665	2285	3260	3256	2965	5173	3021	3161	2514	4454	3348	3382	1754	1357	2867	3357	3318	3135	1295	1952	2778
ANXA8L1|728113	0	0	0	0	0	0	0	0	0	0	0	0	0	0	0	0	0	0	0	0	0	0
ANXA8L2|244	4	0	1	1	0	1	5	0	0	0	0	0	1	1	0	0	2	0	1	0	0	1
ANXA8|653145	13.16	0	1	1	1	3	8	0	1	0	2	1	6	5	0	0	0	0	0	1	2	3
ANXA9|8416	40	50	98	61	71	65	91	64	55	80	32	53	91	27	29	69	91	74	81	75	74	56
AOAH|313	303	375	491	1049	1188	103	2352	181	567	381	1129	529	676	169	35	428	305	314	1058	250	68	655
AOC2|314	14	60	11	45	15	66	18	52	42	51	22	29	78	13	8	13	63	8	19	128	107	30
AOC3|8639	26	74	99	248	199	136	193	65	175	334	83	57	97	42	11	44	84	307	42	85	86	61
AOX1|316	260	85	34	143	76	114	164	68	198	765	369	81	634	43	5	103	12	250	301	323	283	77
AOX2P|344454	0	0	0	0	0	0	0	0	0	0	0	0	0	0	0	0	0	0	0	0	0	0
AP1AR|55435	473	758	606	610	731	928	777	612	1021	947	752	505	991	424	389	861	858	465	1045	1381	734	660
AP1B1|162	9726	5147	6468	13337	16534	6920	15246	4904	7545	5309	10704	6078	10400	4792	678	10668	5084	7278	6524	8189	6638	7825
AP1G1|164	1621	2141	2829	3190	4546	3339	2654	4572	4775	5090	3111	3621	4595	1363	1403	4396	4508	2812	3106	3004	5347	4124
AP1G2|8906	1210.22	667.91	630.37	599.5	546.99	566.13	579.96	1165.13	684.88	885.5	534.59	550.21	1037.57	567.49	38.9	649.42	344.02	609.37	555.52	1041.06	1530.67	590.95
AP1M1|8907	3415	3596	2139	4665	4062	5247	3132	6687	3313	3367	2509	5033	5630	2756	705	4107	3516	3695	2732	4841	5363	5434
AP1M2|10053	15	0	2	1	1	0	0	0	0	0	0	1	2	0	0	1	1	1	1	0	1	0
AP1S1|1174	5334	6119	1781	3204	2562	3236	4177	3636	3081	2289	4497	6852	1631	2552	426	3584	3438	3528	2837	4616	3732	2980
AP1S2|8905	2498	3156	1576	3704	4105	1966	4139	2948	9557	3309	2659	4176	3585	2739	527	2140	3201	3126	3344	4149	6111	3838
AP1S3|130340	85	111	170	81	78	149	75	296	82	86	271	113	106	94	9	83	60	68	115	166	89	57
AP2A1|160	5793.87	4559.95	4188.13	7122.42	5463.34	5935.79	5087.77	5228.62	4112.9	4022.12	3916.93	4003.3	8428.62	3785.83	640.99	5926.3	4734.91	4683.95	3932.59	6963.39	6524.94	7345.58
AP2A2|161	5718	4889	3115	6230	6134	5272	7057	5208	3843	3474	3774	6809	5248	2982	593	6075	3486	3982	3365	8227	5828	4438
AP2B1|163	12309	14687	6998	13353	16517	12572	10724	21438	14179	18013	9975	16295	19596	8102	5641	15894	17836	9598	12642	21899	17170	16825
AP2M1|1173	18974	16431	12999	17598	18505	21315	24660	18732	17138	14942	20812	24648	15404	9690	3143	15405	15761	17214	14552	16930	17755	14223
AP2S1|1175	5375	3585	2094	4597	2961	4919	5297	2998	2971	2242	4824	4912	3427	2476	361	3143	3379	4332	2942	3438	3244	4239
AP3B1|8546	1480	1651	1281	2052	2457	1625	2464	1983	1771	2001	2048	1752	2326	1096	660	1850	2403	1650	1099	1462	1512	1943
AP3B2|8120	1862	447	614	919	539	817	582	1294	406	509	273	1424	1306	775	71	932	1084	1063	354	1858	3799	1475
AP3D1|8943	4149	5250	5030	6893	7564	8030	5677	12753	6345	6567	5266	6478	9586	4101	1283	7255	6782	5866	4211	8571	8417	7720
AP3M1|26985	1382	1744	1155	1956	2418	1392	2053	2212	1752	2137	1723	2142	2361	1343	1164	2104	2660	1848	1331	2715	2145	2620
AP3M2|10947	1471	1369	1537	1132	1244	1547	1313	1534	1134	1511	1351	1635	2002	673	563	1463	2388	1653	1391	2623	1739	1770
AP3S1|1176	1882	2168	1115	1770	1396	1502	2236	1036	2422	1589	2003	2696	1222	1052	403	1175	1902	2137	1587	2314	2357	1262
AP3S2|10239	3339.25	3491.45	2627.28	3344.02	3265.84	3849.21	3912.9	4250.8	3288.77	3738.43	2868.76	5766.71	5199.51	3758.31	1376.77	3288.4	3548.77	3423.47	1712.35	2938.81	4242.39	4474.42
AP4B1|10717	787.25	969.43	530.22	928.74	919.41	1405.33	678.08	1179.04	928.37	1025.59	910.33	1186.94	1079.26	643.6	291.72	1063.67	1267.41	1243.63	825.09	1267.69	1731.61	1134.4
AP4E1|23431	271	474	372	411	502	559	486	476	522	431	447	398	651	282	161	415	415	383	219	366	728	469
AP4M1|9179	1620.55	1754.23	452.41	1248.48	1189.76	1495.64	841.94	1401.48	1158.21	919.64	874.16	2216.27	857.58	875.81	161.55	1416.59	986.86	1597.95	1095.06	1461.36	1587.95	1131.56
AP4S1|11154	170	283	85	217	221	114	265	315	294	232	326	105	245	210	40	120	125	107	116	276	285	284
APAF1|317	622	1027	669	868	1122	679	1011	847	901	896	898	1206	1141	546	207	1206	756	509	614	1484	1806	1043
APBA1|320	1437	700	823	1077	1071	1010	796	1290	466	1134	427	508	1468	618	480	1353	1225	746	916	4103	3236	1976
APBA2|321	5726	4564	4042	3485	4197	4656	2572	15081	2806	3222	3282	3164	5691	4791	1426	3112	3946	3669	1379	5185	12681	5022
APBA3|9546	807	1122	422	862	635	690	556	1236	719	564	570	1297	1048	559	86	644	715	718	572	842	587	600
APBB1IP|54518	3195	1456	1372	3482	4669	651	5474	982	1778	1285	3154	1919	2413	1252	93	2421	1480	1111	1853	579	412	1640
APBB1|322	10630	3090	3286	4277	5822	4983	4550	4610	3723	2961	2370	6807	6720	3586	745	5709	3302	4148	3192	7796	5602	4253
APBB2|323	1412	3317	2039	1667	3424	1309	1749	2260	2498	3163	1942	4221	3254	1891	1001	2919	5424	2006	1479	7099	6308	5537
APBB3|10307	1432	1523	1155	995	750	1781	641	2405	1609	1154	518	1272	1736	740	146	1516	1155	1608	1226	1674	2079	1007
APC2|10297	11225.7	3858.45	10799.3	8125.96	13144.6	13067.4	4526.16	17214.4	5651.47	7208.11	1639.14	7872.4	14598.9	3878.77	1780.68	13965.3	8029.51	8789.83	8698.66	18605.7	12417.8	13497.3
APCDD1L|164284	12	8	505	11	20	185	475	7	47	6	17	13	45	89	1	7	8	28	67	1	4	4
APCDD1|147495	5195	1081	1949	1730	3132	1738	1743	586	1514	3391	5134	4360	3718	1469	1227	3926	5126	3658	7905	4749	2774	4931
APCS|325	0	0	0	0	0	0	0	0	0	0	0	0	0	0	0	0	0	0	0	0	0	0
APC|324	3260	4049	3825	3662	6476	4396	3183	4546	3175	5788	2607	2909	8287	1679	1626	6021	7313	2642	5170	6410	5901	5750
APEH|327	3458	3548	2711	3377	4349	1511	3878	4148	3811	2606	4444	3504	3944	3283	803	3589	3706	3531	4242	3637	2940	3048
APEX1|328	4502	6884	2252	6351	6095	3945	6255	7610	6011	5265	7171	5742	6398	5354	1792	3868	6275	4585	2640	7889	8166	7780
APEX2|27301	895	726	548	966	1228	1273	1410	855	967	745	1098	1173	977	618	154	935	1048	901	716	842	826	861
APH1A|51107	8770	11687	4981	9980	9524	12464	9069	10698	11771	8018	10456	18565	10417	7302	2695	8582	10009	8748	7723	11452	7879	12166
APH1B|83464	1389	1512	1323	1115	1433	1262	1762	1679	1684	1506	1274	2256	1671	962	493	1017	1268	1433	873	990	1144	1481
API5|8539	2810	5159	2233	3490	3488	3342	4363	4581	4588	3376	4326	3834	3915	2665	893	3728	3514	3577	2719	4461	3457	3814
APIP|51074	895.58	719.61	326.82	738.83	712.45	1183.86	1231.28	766.84	657.23	473.21	792.64	925.72	578.24	579.82	124.45	626.37	637.14	723.13	716.49	817.54	619.34	409.63
APITD1|378708	543.55	509.5	251.78	277.65	387.24	728.32	482.19	266.96	511.5	590.5	655.41	455.88	307.42	479.52	55.51	536.61	758.73	867.08	934.79	445.73	450.58	445.03
APLF|200558	79	144	61	54	113	36	120	148	123	175	86	152	73	87	32	51	63	113	105	72	32	52
APLNR|187	6798	2487	3373	11443	19244	9472	10376	2247	4483	17194	2035	861	20429	956	885	10522	1481	12189	3978	3521	1799	36982
APLN|8862	1818	13116	2440	8361	3447	13299	4057	893	1797	5065	8420	8631	9531	696	1768	7808	8833	6633	3629	8236	6312	9039
APLP1|333	17809	3422	6514	8699	10844	4935	16059	6744	5607	5858	5266	7623	11698	6026	197	10138	6301	5586	4788	19233	13531	13463
APLP2|334	17403	24134	27787	25149	25538	24963	40487	44385	36547	21253	41750	28378	26024	21155	6613	23900	25648	27932	30157	25615	29672	35073
APOA1BP|128240	5805	5149	1983	2965	3555	4795	3385	3429	3648	2771	4098	9144	3184	3249	1015	3069	3310	5413	3924	4128	4568	3058
APOA1|335	7	4	20	5	7	16	15	3	20	3	43	13	6	3	1	6	3	13	8	9	8	4
APOA2|336	0	0	0	0	0	0	0	0	0	0	0	0	0	0	0	0	0	0	0	0	1	0
APOA4|337	0	0	0	2	0	2	0	0	2	1	1	1	0	0	0	1	0	0	0	0	0	1
APOA5|116519	0	1	0	0	2	4	1	0	0	1	3	1	0	0	0	0	0	0	1	1	1	0
APOB48R|55911	1232	509	267	552	1285	470	661	171	517	399	663	429	1074	398	18	739	411	489	239	236	195	203
APOBEC1|339	0	0	0	0	0	0	0	0	0	0	0	0	0	0	0	0	0	0	0	0	0	0
APOBEC2|10930	3	3	4	1	5	8	2	4	0	6	2	4	9	3	1	5	4	5	7	3	7	14
APOBEC3A|200315	7	13	1	13	0	2	70	7.13	34	23	12	18	13	4.47	1.26	8	3	63	6	7	9.9	7.75
APOBEC3B|9582	62	80	22	60	143	103	139	82.87	85	101	182	299	92	148.53	4.74	195	75	212	39	122	204.1	122.25
APOBEC3C|27350	623	360	465	517	751	282	1327	306	881	477	1190	377	318	268	22	700	202	1110	678	315	123	397
APOBEC3D|140564	47	51	42	47	61	52	81	54	94	66	86	107	55	25	0	68	36	96	72	22	22	43
APOBEC3F|200316	200	146	119	171	178	144	320	144	254	195	246	185	177	64	5	209	91	375	229	49	72	150
APOBEC3G|60489	558	519	319	481	549	316	1262	342	606	315	839	717	460	315	10	584	222	960	468	123	154	311
APOBEC3H|164668	6	5	10	11	10	3	31	7	4	15	12	16	9	3	2	8	3	16	5	7	3	12
APOBEC4|403314	0	0	0	0	0	0	2	0	1	1	0	1	0	0	0	4	0	1	0	1	1	2
APOB|338	22	2	10	5	16	33	28	2	5	130	15	1	5	0	1	10	1	1	58	29	8	13
APOC1P1|342	28	1	1	4	1	9	12	3	2	4	4	22	3	0	0	5	4	0	10	4	5	4
APOC1|341	28573	3719	1766	6903	7117	4043	19677	2046	5616	3649	11133	11372	3620	3385	214	5388	6167	3004	7776	2496	2780	3551
APOC2|344	18886	5485	975	9605	6267	1374	8464	1283	3942	2810	8593	4843	1833	2191	146	3582	1252	3009	3022	1503	1751	2521
APOC3|345	0	0	0	0	0	0	0	1	0	0	0	0	0	0	0	0	0	0	0	0	0	0
APOC4|346	24	2	2	4	10	2	11	3	3	7	17	18	1	1	0	1	6	4	11	2	5	2
APOD|347	11719	2784	6005	6081	5329	1671	11614	1838	1690	6472	2391	11347	3823	7991	774	1537	2722	45933	4067	5186	7998	995
APOE|348	132995	81941	25555	67844	124115	69228	130445	34717	56851	62437	55955	74577	64582	36247	6505	63881	44719	61178	52938	68251	53435	77122
APOF|319	1	2	1	1	1	3	0	1	0	1	4	7	0	1	0	1	0	2	6	0	0	2
APOH|350	56	0	2	0	3	3	0	0	0	11	12	1	0	0	0	13	1	1	130	0	1	10
APOL1|8542	489	899	794	1885	1326	594	2003	599	647	636	1121	402	671	497	60	3694	437	2994	448	407	480	577
APOL2|23780	2440	2043	1496	5826	4010	4983	3839	1834	2679	3795	2762	1657	2210	1201	232	4462	1977	5285	1422	2468	3121	2214
APOL3|80833	595	161	352	1004	923	464	1212	281	385	475	795	266	524	286	33	872	526	1153	494	264	267	592
APOL4|80832	702	796	182	5535	4962	2984	746	63	2245	2446	3532	2619	2146	2493	219	3551	32	711	524	2851	1183	6586
APOL5|80831	0	0	0	1	2	4	0	0	0	1	0	0	0	1	0	0	0	3	0	1	1	0
APOL6|80830	993	1315	757	2496	2726	1138	2392	840	1741	2018	1897	923	2133	778	138	2223	921	2492	675	756	1173	1561
APOLD1|81575	2764	1511.42	1432	3089.76	1144	1425.67	3882	2902.98	673	5548.52	13721.2	4404.11	3918.93	1018	629	1893	1508	2066	973.39	4756.57	6891	1445.64
APOM|55937	344	194.21	16	89	84	282	81	222	147	67	118.14	237	132	82.29	31	175.14	86	204	101	130	217	215
APOOL|139322	34	257	197	187	308	142	216	91	352	310	209	139	389	108	111	298	264	55	178	408	123	335
APOO|79135	1177	702	722	682	686	1048	979	853	627	715	1183	1815	707	823	164	980	1788	1008	655	850	1261	803
APPBP2|10513	1825	2372	1653	2144	2939	1786	1836	2313	2854	2959	1805	2888	2751	1628	1108	2685	3213	1680	1675	3487	2659	2853
APPL1|26060	1391	2622	1611	1941	3045	1076	2354	2183	2862	3084	1978	1132	2790	1556	1225	2812.99	2635	1601	2062	2990	2628	2251
APPL2|55198	2840	2998	2337	2407	3179	2811	3639	5710	3642	5586	3876	3940	2953	1921	1130	2614	2521	2958	3395	3107	2212	3216
APP|351	39739	71044	53043	47792	43935	45436	67636	88011	62206	68047	103234	60644	61131	26213	7216	45992	57864	41666	51958	71249	78981	70622
APRT|353	1690	1053	1220	1885	1533	2213	2286	1698	1739	1377	2498	3863	1511	1030	211	1933	1999	3077	2216	691	1195	1445
APTX|54840	926	884	392	1079	717	755	1133	630	725	1151	806	1044	778	492	273	1200	2110	840	599	1449	1576	1099
AQP10|89872	0	1	1	0	0	1	1	0	1	1	2	2	0	0	0	1	0	1	1	0	0	1
AQP11|282679	293	138	91	96	112	225	71	158	177	115	192	367	153	167	33	142	61	140	249	210	119	154
AQP12A|375318	0	0	0	0	1	0	0	0	0	2	0	0	0	0	0	0	0	0	0	0	0	0
AQP12B|653437	1	0	0	0	2	0	0	0	0	3	1	0	0	0	0	3	0	0	2	3	2	1
AQP1|358	162914	65220.2	15512	19609	157109	30600	8889.92	4898	29276	96487	17974	19223	97232	6481	51117.7	75040.8	29760	29796	88397	218532	66745	242201
AQP2|359	2	1	3	0	1	2	1	0	1	0	0	1	2	1	0	0	0	0	0	0	3	0
AQP3|360	223	28	214	97	72	22	164	10	183	109	60	63	72	73	6	45	20	77	65	24	193	29
AQP4|361	59233	47289	35738	41491	34032	45794	26640	96278	17754	57199	38754	51839	133444	19447	21287	39107	56533	22618	33603	39681	23219	137728
AQP5|362	910	7	21	68	75	2	17	188	208	0	30	1510	320	68	0	105	58	103	283	206	343	2
AQP6|363	384	99	206	30	53	123	74	110	175	117	326	310	149	196	10	63	70	129	215	132	284	180
AQP7P1|375719	1	6	20	9	2	0	5	13	12	480	4	2	22	14	4	13	277	16	19	13	64	15
AQP7P3|441432	1	0	1	0	0	0	0	0	4	5	0	0	0	0	0	4	21	1	7	1	6	1
AQP7|364	2	0	1	0	1	1	0	0	0	1	2	0	0	0	0	4	1	0	3	0	1	2
AQP8|343	4	4	0	5	0	7	0	9	2	6	0	1	4	3	0	2	0	1	3	2	12	3
AQP9|366	321	583	154	1272	453	717	3869	43	1482	593	578	411	81	65	1	629	179	393	418	174	33	103
AQPEP|206338	11	35	11	13	13	18	2	7	91	16	4	25	13	5	5	12	14	8	5	37	48	8
AQR|9716	766	1377	792	1012	1499	1468	1350	1328	1353	818	1139	1191	1618	912	497	1161	1127	881	638	1048	1649	1551
ARAF|369	1849	2388	1411	2417	2641	2314	1948	3441	3071	2195	2202	3159	2360	1695	240	1924	2236	2209	1732	1822	1409	2129
ARAP1|116985	4447.94	3411.89	3463.79	4647.8	6128.89	3417.73	7157.76	3051.76	3756.66	3038.7	4431.92	3999.82	4440.58	2364.95	486.18	4056.7	2529.92	3829.89	3770.71	3637.53	2719.97	2702.91
ARAP2|116984	1155	2288	1502	1623	1845	3053	1540	1881	1405	2568	1948	1784	3097	1684	337	1989	2536	1252	1956	1096	1268	1609
ARAP3|64411	1065	2428	1663	924	1598	1798	1216	2220	2956	1351	2597	2433	1457	960	63	1852	5274	2758	1981	3217	5171	2421
ARCN1|372	3656	6786	3939	6272	6574	5738	6378	5874	7829	5892	6146	6208	6206	3762	2043	6231	5370	5011	4603	8213	6737	5695
ARC|23237	2412	6239	477	4263	1219	1792	925	4052	1776	3887	2173	3947	3806	3664	188	10366	3829	3997	465	1661	12440	3699
AREG|374	107	82	1	138	1	1	229	5	19	402	472	108	4	2	0	10	13	106	162	35	29	2
ARF1|375	15641	18172	9874	19326	16936	22802	20674	14935	18542	14316	19829	24024	13994	9377	3234	15808	20321	14984	11387	20373	18101	15067
ARF3|377	16180	12170	9415	13371	13514	10202	13924	14431	11646	12193	14103	15864	14388	9741	1951	16125	7043	12081	10016	16177	12777	14158
ARF4|378	6747	11468	5358	9025	8676	5978	9565	7325	11789	11417	10951	7751	7437	5759	4319	10153	12144	10368	10065	9560	12112	9202
ARF5|381	8350.92	10483.8	2568.95	5855.93	5949.96	5588.9	5429.94	9038.66	7046.83	5507.57	6630.78	15595.7	4526.94	5977.74	958	6483.7	5911.69	8175.97	7119.86	8277.61	8914.62	7172.86
ARF6|382	1529	3524	1668	3483	3514	1933	3954	3231	4312	3202	4157	2390	3434	2275	530	2104	2221	2064	1486	2961	2924	2969
ARFGAP1|55738	3226	3501	2190	4240	3356	4091	2258	7199	3390	3214	2239	6128	6569	2914	614	4638	2750	4493	2213	5562	7329	4468
ARFGAP2|84364	4433	3472	2446	3818	3875	4397	3511	4457	3369	2490	3264	4464	4556	2822	475	3485	2798	3663	2803	4385	4037	4493
ARFGAP3|26286	1418	1642	1080	2102	1938	1111	2046	1661	2843	1618	2550	2169	1340	921	428	2286	1472	1887	1924	2792	2521	1900
ARFGEF1|10565	1059.17	2256.55	1543.99	1677	2014.29	1460.53	1644.25	1534.1	2191.58	2301.38	1682	1581.29	2222.14	1020.32	653.29	2087.42	2204.91	1193.1	1237.09	2185.24	2211.68	1746.3
ARFGEF2|10564	756	1450	1153	1386	1456	903	1400	1831	1750	1741	1247	1189	2184	850	332	1626	1336	685	1007	1994	1661	1326
ARFIP1|27236	1294	1968	1096	1332	1618	1271	1742	2160	1887	1371	1960	1930	1721	897	488	1484	2002	1317	1689	1761	1512	1914
ARFIP2|23647	2755	3024	1251	2200	1813	3433	2149	2450	2139	1507	1911	3166	2410	1645	381	1913	1963	2895	2307	3304	3058	2492
ARFRP1|10139	1676	1253	899	1638	1335	2054	1369	2326	1181	952	1441	2405	1953	1676	155	1335	1422	1698	760	1444	1351	1657
ARG1|383	24	17	5	11	2	15	9	0	38	13	16	23	21	2	2	0	5	7	5	8	2	5
ARG2|384	438.27	472.86	228.72	620.97	572.78	378.92	980.48	589.63	772.74	582.33	951.21	674.28	449.67	212.74	115	557.79	473.91	578.55	467.89	1360.78	944.64	437.89
ARGFXP2|503640	0	5	5	0	4	1	1	1	0	3	1	0	3	0	0	5	0	1	1	3	7	1
ARGFX|503582	0	0	0	0	0	0	0	0	0	1	0	0	0	0	0	0	0	0	0	0	0	0
ARGLU1|55082	3808	5713	2454	2989	1754	2249	2308	9941	3493	2467	1996	4330	2974	1390	1152	6031	3940	4923	3536	8749	11763	5570
ARHGAP10|79658	308	255	362	340	339	534	422	162	177	616	246	506	274	117	27	318	496	395	396	339	436	324
ARHGAP11A|9824	155	850	342	415	890	706	386	726	618	413	454	1299	831	445	242	798	902	306	156	785	3333	1002
ARHGAP11B|89839	8	49	19	17	8	24	19	38	27	43.6	23	16	41	7	5	42	32	14	10	19	111	36
ARHGAP12|94134	1192	1749	1280	1501	1885	909	2286	987	1579	1648	2041	1137	1927	854	849	1457	2014	1066	1382	1426	2197	1732
ARHGAP15|55843	213	267	164	321	408	82	681	109	232	218	668	297	261	186	27	209	282	256	316	95	95	232
ARHGAP17|55114	1137	1439	1263	1662	2361	2239	1599	2385	1856	2243	1513	2082	2098	1273	290	2156	1931	2026	1089	1963	2698	1698
ARHGAP18|93663	674	1342	689	1700	1172	493	3030	677	1409	1052	3084	1003	891	525	124	954	1679	734	1140	976	639	1033
ARHGAP19|84986	292.12	629.52	713.24	501.07	971	401	628	895.03	895	544	500.17	677.33	1145	935.28	286.11	555	844.41	437	606	884.3	1021.68	753.18
ARHGAP1|392	6107	5612	4230	7381	7977	17239	5391	6142	4895	6990	4436	7656	8176	3179	638	11125	4983	9742	4893	9165	6406	8011
ARHGAP20|57569	161	743	446	441	497	376	778	2673	745	224	355	297	967	382	53	558	355	150	307	530	139	740
ARHGAP21|57584	4615	6317	4981	4163	7155	4517	7054	5817	6766	5366	4211	3373	8267	3314	2073	6010	7755	3351	3601	10072	11349	6462
ARHGAP22|58504	640	207	226	563	1040	211	1475	255	403	389	565	395	645	130	42	451	320	416	304	275	897	312
ARHGAP23|57636	3325	2360	1284	2543	5168	2433	3706	2582	2277	2140	1526	2645	3999	1396	237	4010	2814	2535	1522	3921	4227	3285
ARHGAP24|83478	542	399	530	693	842	453	1133	185	532	990	798	383	675	190	92	584	546	392	1216	414	339	430
ARHGAP25|9938	917	343	373	805	1546	196	1553	661	887	653	759	940	1059	392	63	1015	746	701	537	295	273	571
ARHGAP26|23092	1325	858	1327	1642	2025	923	2345	7587	1568	1969	1674	1020	1923	734	305	1554	1759	653	1251	1337	1712	1044
ARHGAP27|201176	771.91	703.9	820.86	1458.82	1214.97	930.7	1636.96	982.89	957.89	1053.91	1510.97	888.95	1163.86	408	46	1132.93	636.84	845	852.95	366	512	718
ARHGAP28|79822	31	64	13	19	40	131	21	3	41	122	19	11	25	14	2	42	15	38	45	313	25	31
ARHGAP29|9411	236	2404	1337	1433	1720	2979	2241	675	1954	1391	1999	1391	1359	749	166	887	1926	1127	895	941	1527	1432
ARHGAP30|257106	1295	1052	950	2272	2489	436	4128	499	1324	1204	2268	926	1451	539	54	1470	990	1090	1190	416	222	873
ARHGAP31|57514	2011	1892	2077	2057	3389	2250	1776	2037	1756	4242	2098	3670	2710	1357	1401	2436	2661	1496	2367	2282	3090	2248
ARHGAP32|9743	1255	1431	1752	965	1484	3230	724	2883	2278	1421	961	1267	2554	748	608	1716	1370	831	1038	3370	3655	1314
ARHGAP33|115703	1690	1173	858	1769	1762	3326	557	2687	1225	2395	506	4331	3719	852	344	3733	1855	1362	1376	5571	6978	3250
ARHGAP36|158763	337	4	184	31	169	114	31	269	155	52	30	3	327	31	12	7	158	21	17	290	266	119
ARHGAP39|80728	768	637	677	913	1317	1319	779	1782	857	1082	431	912	1922	796	200	1384	363	902	726	2176	1387	1221
ARHGAP42|143872	134	484.88	344.83	415	327	221	210	176	356	376.87	367	471	459	171	217	550	496	248	325	834	859	376
ARHGAP4|393	1362	1037	1129	2708	1822	1275	3721	620	1272	1385	2234	1451	1161	761	64	1569	819	1471	1122	471	610	896
ARHGAP5|394	1565	4214	2411	2290	3901	2066	2383	4835	3967	4624	2219	1339	5065	2016	1081	2561	2849	1514	2220	6563	3810	4223
ARHGAP6|395	246	567	303	447	425	310	400	97	658	473	691	376	395	52	25	655	696	429	282	203	333	671
ARHGAP8|23779	55	12	13	11.18	22.94	2	56	3	35.05	7	16	5	3.6	1	1	16.98	8	1.81	6	26.37	25	6
ARHGAP9|64333	669	457	441	1069	838	284	1722	239	615	470	1112	674	556	355	23	677	389	622	510	150	115	406
ARHGDIA|396	13322	12953	9569	17321	15978	20536	15803	22634	15180	9726	13569	18620	14436	10536	1622	13890	10577	13972	7108	12013	15067	11883
ARHGDIB|397	7887	5046	3015	13538	10083	3753	20760	2642	5669	6089	14285	10553	5545	3795	721	6181	6195	7153	5656	2147	2763	5759
ARHGDIG|398	3036.51	178.34	400.81	469.13	81.19	36.47	341.39	123.39	49.62	56.73	140	424.33	301.07	104	2.04	172.99	71.9	49.66	22.41	330.6	411.31	20.69
ARHGEF10L|55160	2846	2679	1702	2109	4315	4663	1995	3873	1681	2827	1110	1176	5124	1603	804	2615	2712	2390	2270	4114	4568	3879
ARHGEF10|9639	1728	2474	1537	2332	2535	2111	1764	2279	1822	2538	877	1225	3179	586	468	2240	2585	1319	1937	2949	2778	1482
ARHGEF11|9826	1640	1750	1477	2274	2920	3189	2003	2731	1901	2459	1516	2349	2859	1579	726	2516	2420	1542	1483	2828	3274	1909
ARHGEF12|23365	2424	5280	4538	3843	6373	4933	3622	6701	6179	5848	4987	4564	7960	2844	1873	6725	4855	3508	4649	6523	7206	6101
ARHGEF15|22899	151	102	142	439	519	90	221	164	58	308	469	417	332	105	30	224	357	376	181	150	322	509
ARHGEF16|27237	24	5	15	8	17	6	26	7	7	174	4	11	29	3	0	48	90	65	25	389	123	8
ARHGEF17|9828	2509	3502	2432	3883	3798	3297	2819	1994	2144	3432	1900	3330	5312	1385	1270	3250	1754	3686	1462	3718	4229	2562
ARHGEF18|23370	1418	1703	1629	2192	2238	2114	1841	3263	1687	1920	1069	1950	3445	1478	422	2179	1662	1545	1456	2763	2179	1800
ARHGEF19|128272	247	24	115	142	99	344	94	45	101	94	129	132	108	55	13	129	50	240	244	133	96	172
ARHGEF1|9138	2830	2693	2115	3578	2715	2950	2996	3934	2459	2898	2681	2139	4528	1731	331	2862	1913	2793	1993	3922	6354	3004
ARHGEF2|9181	2676	4500	2756	5002	6598	4509	5079	2740	5471	4637	3347	5965	4414	2902	1299	4968	4885	2829	2926	9054	7195	4305
ARHGEF33|100271715	54	7	30	19	19	14	30	30	29	34	12	25	30	28	6	20	20	27	55	25	34	24
ARHGEF35|445328	12	4	64	28	21	4	49	7	11	12	33	13	22	5	2	5	23	4	25	5	3	24
ARHGEF37|389337	1170	710	982	471	1732	997	1222	1261	1167	1176	530	716	921	473	33	363	609	907	1107	636	293	265
ARHGEF38|54848	0	0	0	0	0	0	0	0	0	0	0	1	0	0	0	0	0	0	0	0	0	0
ARHGEF3|50650	1283	3735	1682	2118	2671	1945	3009	2899	2187	3860	4142	1144	3952	1738	687	2957	2515	1921	2812	5008	2472	1690
ARHGEF4|50649	4218	2716	3466	2231	3488	5463	1897	4783	2268	7123	621	1955	7860	1946	677	2928	2549	3341	3628	6313	4499	3016
ARHGEF5|7984	25	1	66	39	79	11	39	3	21	42	19	27	9	2	0	8	17	23	80	2	4	14
ARHGEF6|9459	4584	4679	3937	4901	11062	4145	5443	7396	13038	5049	7205	6388	10918	4006	2539	6311	6117	3042	4749	5380	5463	6483
ARHGEF7|8874	3176	3815	1772	3859	5957	1572	2159	4273	6240	3147	1749	5677	3263	1347	4049	5248	4751	3748	2251	9822	10523	4467
ARHGEF9|23229	2287	1496	1313	1392	2765	2254	1038	2509	2170	2503	1486	2384	2534	915	913	3111	3295	1749	2145	5510	4943	2582
ARID1A|8289	2620	3384	2820	3868	6677	5494	2885	5953	4303	4614	2652	3810	6134	2422	1054	5734	4981	2584	3336	8077	6556	5287
ARID1B|57492	1106	2072	1212	1757	2759	2164	1331	2512	2356	3071	1547	1876	2988	1300	724	2519	1489	826	1637	4759	4233	2639
ARID2|196528	506	1007	632	751	1063	723	576	1153	1196	1168	689	1212	1399	763	415	1256	813	535	821	1534	1717	1212
ARID3A|1820	125	130	160	208	204	79	303	74	168	124	119	222	143	55	3	152	122	81	62	168	100	102
ARID3B|10620	169	252	116	202	239	251	206	412	263	220	126	201	372	150	29	205	131	178	130	205	581	274
ARID3C|138715	7	6	0	0	3	4	3	1	0	8	2	1	1	3	0	2	4	0	8	4	5	1
ARID4A|5926	618	850	456	681	764	364	691	1126	761	795	720	506	1070	524	356	653	778	417	491	1478	1681	855
ARID4B|51742	1020	1473	1002	1157	1475.37	1468.8	1399	1493	1299	1609.05	1185	991	1749	709	656	1487	1678	1031	1044	2008	2123	1050
ARID5A|10865	2098	2177	1150	3278	2475	2763	2491	1984	3326	1971	5369	3610	2037	1867	162	2730	1576	2629	1005	1022	2407	1073
ARID5B|84159	1055	2374	1653	2792	1771	2255	1862	2109	2269	3921	2008	1324	2474	1169	431	1951	2689	2188	1435	1894	2146	851
ARIH1|25820	1506	2526	1698	1785	1959	2168	2104	2581	2626	2492	2070	2410	2829	1625	697	1668	1973	1977	1042	1805	2703	2132
ARIH2|10425	2796	4091.44	2117.34	3221.71	3338.67	2191.75	2570.07	4892.49	4813.71	5121.08	2944	2009	4113	2560.77	981	3875.86	3808.8	5037.15	3550.7	6121.63	6846	3893.42
ARL10|285598	47	315	120	114	219	136	89	168	275	167	111	176	230	82	15	288	207	55	55	380	148	152
ARL11|115761	209	199	113	341	300	89	880	43	206	171	409	220	171	92	13	194	167	176	209	61	29	135
ARL13A|392509	0	1	3	3	0	2	0	4	2	2	1	0	1	0	0	3	0	1	0	2	2	0
ARL13B|200894	308	673	467	519	537	596	559	538	811	871	604	319	815	514	216	778	634	477	715	544	522	418
ARL14|80117	0	0	0	1	0	0	0	0	1	1	3	0	0	1	0	0	0	0	0	0	0	1
ARL15|54622	174	235	140	383	384	170	433	253	202	556	408	458	379	145	215	277	380	298	331	1058	620	606
ARL16|339231	1987	2167	884	1277	643	1866	1303	1962	1201	1142	1555	1901	1243	1177	370	1638	1665	1977	1760	1305	1235	1462
ARL17A|51326	127.53	137.25	110.86	117.19	131.06	138.75	135.88	188.04	129.39	204.84	83.4	173	164.84	81.5	52.63	208.74	156.9	166.92	127.21	182.75	572.69	97.07
ARL17B|641522	1.08	5.63	3.14	3.22	7.17	4.43	9.99	6.16	5.39	1.03	3.6	1.11	5.88	6.22	1.11	15.75	3.1	1.08	4.36	2.16	20.19	3.32
ARL1|400	2862	4275	2233	2823	2461	2700	3539	3379	4367	3263	4182	3655	2930	2210	1037	2401	2778	3321	2720	2612	2260	3016
ARL2BP|23568	2782	3755	3020	3848	4379	4782	3676	6330	5943	6387	5128	9890	5260	4327	1748	5394	6315	5629	4378	4307	7873	5753
ARL2|402	4878	3549	1066	2771	2879	3223	3522.63	3269	2377	2157	3352	4289	2847	2705	526	2064	1721	3845	2801	3171	2260	2429
ARL3|403	2656	1814	908	2089	1200	1402	1626	1763	1326	1417	1564	2895	1584	1302	1154	1796	2271	2053	1684	2316	1473	1461
ARL4A|10124	1099	2249	842	1369	857	859	1221	3599	2515	2496	2941	3061	1131	2063	207	1469	2623	2819	2899	2067	4737	1283
ARL4C|10123	1355	11511	7765	6229	8081	8400	5224	8266	11184	8582	4072	5756	6512	1928	367	8257	4508	4915	4581	18966	6349	3602
ARL4D|379	287	1260	144	297	300	524	351	219	320	326	680	533	231	241	38	305	599	336	319	1269	890	847
ARL5A|26225	1723	2829	1454	2210	2715	1319	3622	1623	2689	2067	3636	2663	2824	1355	680	2047	2058	1410	1766	2313	1604	2412
ARL5B|221079	45	376	118	167	213	85	210	105	288	221	197	121	259	60	185	260	191	48	82	311	121	155
ARL5C|390790	2	1	2	1	2	2	2	2	0	1	1	1	0	0	0	0	2	0	3	0	1	1
ARL6IP1|23204	13508	23612	12213	12993	13987	15183	15425	21456	19773	14548	19474	28855	17879	12092	4493	21836	23715	12215	18250	30667	35472	22937
ARL6IP4|51329	5836	4698	2066	3620	2856	4711	5435	4082	3678	2662	5594	5826	3375	2519	556	3000	4488	5088	2831	3780	3853	3067
ARL6IP5|10550	8906	11609	6091	7895	9322	8095	13996	9381	9455	7747	10111	6866	5706	4882	1851	6883	9576	7962	10507	9176	5559	6033
ARL6IP6|151188	783	1653	572	788	896	1252	711	1638	1591	888	1028	2134	1330	1114	513	1017	925	675	826	1508	1041	870
ARL6|84100	188	237	128	158	149	127	147	146	192	192	216	154	171	122	80	179	273	125	236	352	168	128
ARL8A|127829	5512	5415	2861	4579	4979	12201	4497	5124	4325	4042	3591	5855	5104	3814	942	4088	4259	4546	2572	6041	7895	4211
ARL8B|55207	5926	6733	3655	5588	6693	5467	6219	5327	7208	6183	6054	5577	6548	3317	1694	4890	6103	4540	5672	6811	4645	5573
ARL9|132946	25	58	14	42	10	25	13	5	32	80	16	22	44	55	0	53	18	28	29	160	45	38
ARMC10|83787	1949.58	2781.67	718.14	1399.95	1559.08	1090.54	1721.92	1565.42	2221.63	1558.04	1720.8	2189.28	1076.66	1235.09	273.8	1395.64	1268.18	1706.05	2474.15	2040.92	1498.22	1304.85
ARMC1|55156	966	1966	1021	1396	1458	933	1375	1009	1555	1464	1398	2124	1353	770	869	1204	1984	804	1119	2912	1769	1955
ARMC2|84071	99	102	73	87	52	141	99	136	70	180	72	105	180	37	14	206	49	136	195	115	82	158
ARMC3|219681	146	15	1	0	2	1	6	0	0	1	1	24	0	0	0	189	24	194	635	2	3	0
ARMC4|55130	13	18	43	2	29	40	15	5	32	7	3	1	28	14	1	22	8	0	70	1	0	14
ARMC5|79798	880	725	762	890	940	1516	522	1608	845	888	610	1664	1366	729	149	1213	1090	1035	691	1157	1226	977
ARMC6|93436	1820	1471.94	753	2143	1534.94	1869.96	1411	2269.94	1244.96	1060.85	1461.88	2344.89	2424.69	755.95	377	1819.83	1748.94	1579	1127.98	2873.49	2496.96	3254.77
ARMC7|79637	897	674	579	844	1035	843	698	722	693	460	678	1087	788	590	163	690	904	722	1213	721	761	715
ARMC8|25852	891	2033	1015	1387	1581	1524	1451	1418	2134	1795	1645	1981	1736	968	607	1445	1997	980	1207	2405	2233	1633
ARMC9|80210	422	464	477	418	598	506	423	619	490	541	452	550	638	384	102	636	468	493	661	445	446	474
ARMCX1|51309	1411	1331	688	942	1462	1367	986	1588	1041	1578	899	1730	2024	854	686	1217	1530	1083	726	2483	2300	1340
ARMCX2|9823	1364	2025	1574	1634	2152	2839	2212	4679	2065	3376	2072	1628	4178	1652	283	1394	1269	2042	1283	1626	1740	1743
ARMCX3|51566	2800	4544	2809	3911	4893	3068	3345	5842	4161	6021	3329	3516	8096	2186	1261	3430	4145	3522	2456	4872	3984	3935
ARMCX5|64860	237	493	215	316	414	266	388	477	440	423	392	577	492	304	154	382	465	316	235	764	800	435
ARMCX6|54470	365	661	211	478	536	407	467	738	490	645	513	613	813	323	113	366	494	372	308	540	317	502
ARMS2|387715	2	2	4	0	4	4	0	3	2	4	0	8	0	1	0	2	6	0	1	3	7	2
ARNT2|9915	9263	7912	6813	5288	7840	9424	4552	8704	9040	8036	6120	9098	13416	5930	2019	7722	7021	5856	3213	5982	11635	9292
ARNTL2|56938	53	238	176	144	112	208	181	305	152	168	147	287	340	240	14	284	132	91	200	218	115	93
ARNTL|406	1124	1684	886	1441	1067	1123	1083	1558	1808	781	701	1530	1438	1571	211	620	2205	1049	1166	1126	1252	2384
ARNT|405	847	1959	1224	1782	1914	2057	1809	2171	1922	1733	1399	1477	1676	846	522	1589	1641	1279	1453	1837	1725	1245
ARPC1A|10552	5577.93	10273	2633	6667.48	6316.96	5703	5554	6245	8386.87	5285	7075	9661	3037.55	4936	746	5808.45	5760	6413	6159.08	8823.96	8769.89	6395
ARPC1B|10095	4577.07	4669	2877	8241.52	6984.04	2552	15484	2902	3817.13	2974	8448	4765	3342.45	3325	189	4668.55	2764	5569	3814.92	1665.04	1589.11	3197
ARPC2|10109	9464	9229	5182	11829	10691	5650	15247	6377	10835	7657	14421	13561	7759	6900	1848	8816	8268	10844	6115	8331	7711	8831
ARPC3|10094	6523	5964	2631	6226	4980	4557	11186	4041	6328	4222	8700	8584	3930	3724	1256	4516	4301	5857	4477	3470	3997	3356
ARPC4|10093	9526.57	8517.46	4091.52	10126.6	8274.5	8925.85	11257.7	6314.57	9958.9	6331.26	10263.8	14538.4	6769.64	5904.94	1369.7	7716.41	7728.97	8610.42	11621.9	6817.77	5535.2	6938.14
ARPC5L|81873	1784	1640	844	1511	1011	1865	1679	1206	891	1386	1729	2040	1487	1278	298	1506	1754	1954	959	2272	1872	1381
ARPC5|10092	5836	9759	4466	10201	7345	20501	14479	6752	10561	6340	10290	9898	6222	4215	1799	6458	7492	7095	5903	9046	6534	6529
ARPM1|84517	52	39	60	23	17	4	52	7	22	9	18	19	14	6	1	107	18	66	66	2	5	10
ARPP19|10776	9962	15404	7683	7943	8595	11582	9888	11384	13443	6729	9551	13353	12395	7633	4456	6235	9892	6873	4746	8102	7277	7906
ARPP21|10777	800	230	490	302	96	185	800	218	147	289	772	127	562	291	137	100	452	123	163	658	696	274
ARR3|407	0	0	0	0	1	0	1	4	1	0	0	0	2	1	0	0	1	0	0	1	2	2
ARRB1|408	748	296	452	693	767	106	1755	144	409	281	643	487	621	170	72	372	436	414	445	649	286	392
ARRB2|409	5666	3473	2204	5938	5403	3729	9529	2413	4155	3217	5822	5175	3657	2205	581	3336	3309	3426	4150	3641	2941	2931
ARRDC1|92714	1068	876	729	961	694	984	1082	1227	619	759	801	1047	1165	677	88	1011	557	992	859	1085	818	705
ARRDC2|27106	2836	1144	941	1591	1031	694	3982	2558	1076	817	1715	1076	1362	403	81	458	659	798	1056	899	593	405
ARRDC3|57561	953	8802	2059	6164	3840	4655	5067	2799	11982	5525	3763	6031	4002	1800	1399	7049	5210	2658	1749	9069	4753	3265
ARRDC4|91947	452	11608	1188	3623	2830	2381	3475	3912	2667	5865	1302	2191	5478	595	208	1910	1367	4997	1494	4765	4852	10826
ARRDC5|645432	7	2	9	10	7	7	22	6	9	16	16	8	12	2	0	6	4	12	13	2	5	5
ARSA|410	1651	970	594	1526	1682	1041	3243	1475	1770	809	2145	800	427	744	77	1752	670	1649	1287	1424	2004	975
ARSB|411	858	723	805	986	1621	785	1349	1548	978	1072	1857	1379	1271	903	303	1068	1384	819	582	839	1275	998
ARSD|414	1241	1377	1611	1309	2120	2946	1773	3428	1961	2163	2087	2069	1988	1861	36	1826	2760	1887	1714	1575	2019	2867
ARSE|415	333	51	178	78	135	205	150	594	226	284	268	228	58	192	5	49	296	271	287	175	440	294
ARSF|416	728	15	317	90	75	313	100	23	15	81	604	95	297	46	1	27	397	60	121	78	171	927
ARSG|22901	103	294	207	194	185	54	267	691	178	116	165	171	350	24	9	236	189	155	78	338	129	316
ARSH|347527	0	0	0	0	0	0	0	0	0	0	0	0	0	0	0	0	1	0	0	1	1	0
ARSI|340075	139	198	2159	157	1002	102	156	57	1660	103	405	119	200	1039	1	147	122	520	189	27	34	206
ARSJ|79642	50	1452	1498	457	600	771	937	2177	1462	184	1900	298	722	787	53	219	1804	316	168	149	309	183
ARSK|153642	282	463	421	291	358	392	437	380	464	489	451	532	470	371	153	280	1054	319	310	629	413	409
ART1|417	1	0	0	0	0	0	2	0	0	0	0	0	0	0	0	0	0	0	0	0	3	0
ART3|419	55	118	22	77	74	76	17	80	123	29	87	895	64	64	0	29	94	151	90	7	72	262
ART4|420	1	0	1	0	0	1	1	0	0	1	0	0	0	0	0	1	1	0	0	0	0	0
ART5|116969	3	2	1	2	3	0	6	24	10	8	1	3	0	2	0	3	2	7	16	3	1	0
ARTN|9048	36	17	23	13	14	118	12	103	46	65	13	35	71	24	1	46	53	26	43	38	132	23
ARV1|64801	1253	914	639	621	661	1334	1012	944	699	771	914	1307	679	706	217	870	1245	600	766	955	1094	887
ARVCF|421	2074	586	911	891	995	1362	289	2171	445	958	447	1742	2001	1055	296	3043	816	1200	940	2792	4395	1451
ARX|170302	173	17	232	140	321	80	77	147	221	167	98	220	330	481	5	111	22	133	75	723	297	482
AR|367	18	214	81	35	169	36	78	74	71	287	92	25	608	20	30	100	99	2	163	307	27	152
AS3MT|57412	397	419	397	375	331.08	948	309	459	399.38	410.58	475	800.4	451.15	450	247	178	344	521	344	588.45	609	174.97
ASAH1|427	12043	8287	7537	10334	15726	4778	21132	9024	11442	10133	11755	9860	12320	5549	3374	9905	10383	9547	11296	9927	6744	11805
ASAH2B|653308	0	1	0	3	0	0	0	2	0	1	7	7	4	0	2	1	10	0	1	26	0	16
ASAH2|56624	2	2	0	0	11	2	0	11	17	13	0	0	18	0	1	15	1	2	0	4	14	0
ASAM|79827	9	13	37	41	45	12	56	6	48	27	56	5	4	3	1	11	92	20	83	253	44	283
ASAP1IT1|29065	0	2	0	0	0	0	1	0	0	0	0	0	0	0	0	0	0	2	0	1	0	0
ASAP1|50807	1837	2835	3068	2534	4099	3194	2737	2732	3511	3807	2789	3383	3100	1973	918	3412	5002	2398	2051	5063	3529	3997
ASAP2|8853	806	974	1521	825	1841	1379	946	1757	2056	1802	1529	1387	2195	2329	658	1709	1776	966	1133	2561	2588	1666
ASAP3|55616	1721	2086	1695	3116	3703	8749	1540	6737	1642	3387	1432	1322	6058	2562	586	2778	1721	3160	2344	2432	2153	3677
ASB10|136371	4	1	0	0	0	2	0	0	0	0	0	0	0	0	0	0	0	0	0	3	0	1
ASB11|140456	0	0	0	0	0	0	0	0	0	3	0	0	0	0	0	0	13	0	0	0	0	0
ASB12|142689	0	0	1	2	1.32	0	3	0	0	0	5	9.99	0	2	1.34	2	1	1	0	0	1	2
ASB13|79754	897	635	464	801	986	626	1175	775	699	649	714	949	778	604	309	756	918	614	506	540	497	835
ASB14|142686	16	30	31	12	22	15	17	25	39	31	7	7	11	8	8	28.01	22	8	22	27	22	19
ASB15|142685	0	0	0	0	0	0	0	0	1	1	0	0	0	0	0	0	0	0	1	0	0	0
ASB16|92591	14.07	27.34	39.74	15.27	26.29	57.96	17.12	88.59	34.13	34.73	11.22	32.13	61.13	24.53	7.16	64.81	38.34	27.35	34.5	48.76	96.9	59.71
ASB17|127247	0	0	1	0	0	0	0	0	0	0	0	0	0	0	0	0	0	0	0	0	0	0
ASB18|401036	0	0	0	0	0	0	0	0	0	0	0	0	0	0	0	0	0	0	0	0	1	0
ASB1|51665	805.26	1456.96	1378.37	1066.09	2211.74	1061.43	1116.57	1347.21	2304.96	1587.43	1101.46	1360.4	1720.32	685.27	296.21	1757.66	1179.08	771.15	756.48	2008.71	1187.56	1126.75
ASB2|51676	44	6	22	36	76	52	59	5	23	19	27	16	47	9	6	51	12	35	56	17	32	30
ASB3|51130	1685.83	1400	1054.88	905.94	936.48	1236.97	790	1328.63	1258.15	1366.72	1247	1549.63	1401.75	812.44	821	896.42	1545	1018	1386.52	1602.6	2262	1644.21
ASB4|51666	3	0	1	6	5	0	11	19	2	2	27	2	3	0	3	92	3	0	5	4	4	20
ASB5|140458	107	32	13	17	58	7	17	44	79	87	58	159	142	139	27	7	57	21	53	55	281	346
ASB6|140459	1952.33	1902.78	1447.6	1928.58	1460.74	2035.59	1891.65	2641.25	1346.46	1771.49	1162.37	2067.33	2950.81	1458.21	307.38	2536.34	2319.38	2398.14	1655.19	3887.58	2901.36	2299.27
ASB7|140460	422	798	497	555	671	659	661	732	874	751	719	698	847	492	250	539	724	538	436	446	836	702
ASB8|140461	1734	1564	921	1421	1460	1379	1561	1534	1614	1622	1631	2049	1669	1019	432	1505	1132	1422	1281	2264	1612	1423
ASB9|140462	22	15	64	30	40	14	199	77	41	61	202	45	14	25	10	46	72	63	69	14	30	52
ASCC1|51008	1189	1276	707	839	1227	1254	1360	731	1114	1252	1047	2029	1113	629	1108	954	1492	955	757	1806	1096	1009
ASCC2|84164	1775	1264	1015	2273	2757	2737	1867	1286	2362	1555	2521	2254	2756	1623	212	2525	1688	2548	1215	2938	3317	2284
ASCC3|10973	790	1987	1026	1923	2465	1422	1536	1884	2243	2222	1906	1949	2356	1323	821	2367	1317	944	885	2155	1790	1930
ASCL1|429	1315	944	537	832	2514	429	130	4930	688	924	138	3479	2276	1782	595	654	2165	821	1060	7148	3329	3309
ASCL2|430	114	26	49	66	74	39	81	17	46	26	52	113	60	25	1	53	34	41	42	16	9	34
ASCL3|56676	0	0	0	0	0	0	0	1	1	0	0	0	0	0	0	0	0	0	0	1	0	0
ASCL4|121549	0	0	2	1	0	0	4	0	0	1	1	0	1	1	0	0	2	3	1	0	0	0
ASF1A|25842	1151	1136	420	994	913	832	726	1255	974	920	1116	1527	1395	532	691	966	997	616	935	1810	2455	1558
ASF1B|55723	211	376	202	473	652	1371	469	1220	390	447	622	1538	675	987	79	843	1099	377	293	894	1821	1584
ASFMR1|100126270	1	0	0	0	1	1	0	3.01	0	0	2	0	0	0	0	5.01	1	0	1	1	1	0
ASGR1|432	90	132	123	150	72	140	247	77	128	97	140	253	66	261	14	102	132	253	65	241	333	156
ASGR2|433	12	19	20	54	73	18	175	1	49	21	92	27	9	21	1	17	25	36	30	5	3	28
ASH1L|55870	1222.64	2671.75	2590.85	2045.21	3574.57	3639.49	1627.71	2838.37	3126.53	2984.83	1894.23	1710.89	3602.86	2673.62	1490.91	3301.64	3217.85	1359.55	2993.58	3327.77	3089.2	2544.76
ASH2L|9070	1632	2071	1190	1950	2163	2454	2112	2497	2017	2045	2048	2431	2360	1304	583	2049	2193	1803	1518	2560	2321	2411
ASIP|434	75	38	15	12	22	49	24	26	31	43	18	89	41	19	6	23	6	63	39	14	5	6
ASL|435	1536	2091	672	1625	1170	880	1365	1449	1618	772	1826	2565	1790	1295	71	1104	683	1813	1282	944	821	966
ASMTL|8623	2108.87	776.82	1168.56	1307.95	1597.61	1331.34	1133.85	1894	1403	1785.65	1565	2090.9	1741.87	899.91	151	1406.63	1752.88	1574.83	1155	2284.87	1763.69	2220.94
ASMT|438	1	0	2	1	0	1	1	2	0	0	2	1	4	1	1	0	2	1	0	0	4	2
ASNA1|439	6705	4815	2691	5511	3832	4734	4052	6668	4090	3203	4726	9343	6322	3394	1241	4957	5211	5346	4938	5330	4549	4764
ASNSD1|54529	1655	2874	1366	2072	1966	1963	2009	1894	2716	2192	2423	3384	2121	1432	1257	1973	2875	2160	1642	2998	2252	1812
ASNS|440	2390	3211	880	1893	1697	1327	1332	2605	3586	3135	1459	5264	1464	1402	436	2384	1803	2635	1550	5558	7117	1734
ASPA|443	255	8	48	74	271	16	350	11	72	234	23	385	128	4	37	261	32	533	206	107	64	33
ASPDH|554235	153	5	193	20	9	87	117	43	6	16	26	32	32	29	0	73	26	13	36	46	35	17
ASPG|374569	2	1	0	0	0	2	0	0	0	1	0	0	0	0	0	1	0	0	2	2	0	0
ASPHD1|253982	1311	670	445	367	396	220	1176	238	315	154	641	487	324	193	14	374	1887	457	233	775	821	184
ASPHD2|57168	536	428	211	351	340	144	207	709	524	228	436	497	476	732	21	396	245	505	153	809	653	413
ASPH|444	3269.54	4918.62	5448.23	3964.42	3894.78	5147.97	4882	4954.2	9389.23	5346.75	5714.72	3244.7	4542.87	1718.92	2386.52	3446.84	7938.24	4224.05	7084.43	7086.02	5960.07	4886.63
ASPM|259266	85	326	154	296	735	684	156	509	262	586	210	710	549	301	261	1048	1014	132	188	1016	2219	432
ASPN|54829	27	251	399	160	78	93	168	41	45	103	500	445	39	47	36	31	239	374	161	125	120	173
ASPRV1|151516	289.88	162.92	100.37	211.71	296.94	320.34	178.35	666.41	200.12	232.08	156.44	258.23	337.39	109	100.35	108.56	339.83	174.4	143.1	412.33	372.59	336.33
ASPSCR1|79058	1283	807	470	824	828	1210	668	1274	605	748	688	1650	932	663	118	822	895	1149	747	1114	1145	945
ASRGL1|80150	2462	916	795	1040	1250	1576	1060	885	561	937	664	1999	982	948	373	1689	1387	1182	1423	3083	3344	2478
ASS1|445	2165	670	271	6005	831	366	1655	280	865	892	505	303	347	209	11	847	575	1192	1696	1427	607	2313
ASTE1|28990	343.89	501.08	245.62	365.31	518.72	555.43	392.92	498.55	377.92	512.64	431.85	786.6	593.95	340.88	166.41	450.14	575.18	433.63	427.7	498.38	577.47	400.2
ASTL|431705	0	0	0	1	0	0	1	0	0	1	0	0	0	0	0	1	0	0	0	5	0	0
ASTN1|460	3548	6191	4672	3892	7351	4755	3995	7228	7911	4945	5957	5830	8785	6567	2113	3387	8261	2719	2238	8409	6432	8341
ASTN2|23245	1804	1427	2201	1685	1823	3182	1625	5735	742	2558	741	2070	2058	299	589	2037	3728	5748	4004	7458	2818	2495
ASXL1|171023	2059	2549	1777	3145	3389	3886	1636	5178	3462	2789	1678	4760	4756	2743	637	4051	3188	2250	2232	5053	5007	3203
ASXL2|55252	83	738	505	427	747	174	636	422	714	684	511	258	846	137	160	796	425	136	504	831	285	499
ASXL3|80816	86	76	50	49	153	123	39	33	98	118	63	73	91	8	62	75	105	36	103	318	67	151
ASZ1|136991	0	0	0	0	0	0	0	0	0	0	0	0	0	0	0	0	0	0	0	0	0	0
ATAD1|84896	822	1595	1103	611	1363	890	919	1271	1537	1364	1356	1274	1375	771	733	311	1602	923	969	2066	1615	1251
ATAD2B|54454	189	429	247	329	389	250	285	556	435	460	238	311	534	215	178	508	301	262	330	730	901	387
ATAD2|29028	408	1092	527	773	1211	1271	616	1295	817	1176	1076	1388	1396	1031	300	1348	2035	523	528	2377	3129	1748
ATAD3A|55210	884	752	459	970	1063	1493	722	672	762	636	964	936	1004	421	252	1487	991	1341	769	1257	2062	1100
ATAD3B|83858	447	452	267	397	279	498	265	500	429	430	239	335	588	27	52	860	420	585	352	906	1326	485
ATAD3C|219293	427	75	42	110	96	52	129	81	66	168	113	73	127	11	1	507	49	262	321	32	70	51
ATAD5|79915	32	110	26	104	133	136	67	174	114	151	82	134	171	100	48	296	214	65	75	394	578	224
ATCAY|85300	2450	561	775	2625	1541	44	528	536	227	5924	268	3522	3478	711	919	7103	3724	1491	831	13375	9064	1891
ATE1|11101	50	201	201	197	275	89	263	146	209	238	234	70	247	67	154	315	245	47	148	364	116	141
ATF1|466	437	769	376	453	430	477	637	444	720	440	639	613	428	297	164	479	468	401	574	495	377	320
ATF2|1386	295	1334	653	790	1032	661	695	836	1333	919	824	716	1242	407	396	1168	863	300	570	1861	614	819
ATF3|467	1159	3340	525	8090	1269	4689	1282	3910	4935	8648	2285	5636	2585	1425	92	4813	1808	3827	995	2806	4010	452
ATF4|468	11985	8198	4865	12819	9038	8541	9427	7381	16470	7169	10333	21163	8592	4365	1654	9077	8633	13002	7238	15770	12849	7846
ATF5|22809	832	1692	1615	2679	2815	3645	5439	1348	5436	2612	2693	2319	2144	1113	151	2491	1417	1749	1080	4686	1333	1848
ATF6B|1388	3082	2735.37	1740	3025	4208	3854	2870	5887	4675	3411	3508	5168	4011	2561	628	3873	2969	3652	2907	4377	5408.99	3934
ATF6|22926	1014	2116	1626	2210	2646	1912	3280	2503	2502	2466	2390	2036	2614	1402	1032	1995	2420	1277	1543	2674	1473	2476
ATF7IP2|80063	88	50	104	106	95	17	93	32	53	71	140	48	88	28	9	58	73	66	63	36	60	65
ATF7IP|55729	493	1028	1004	999	1452	983	1052	859	732	1716	775	733	2002	586	810	1588	1699	527	884	2755	1694	1312
ATF7|11016	1442	1921.01	1374.58	1923	2533	2698.17	1923.09	3456.33	2146.94	2835.36	1797	2406.68	2808.96	949.78	528	2386	1586.2	1995	1881.49	2451.94	2389.61	2271.69
ATG10|83734	187	389	156	232	288	375	311	166	281	232	331	341	181	185	76	214	311	217	180	179	204	146
ATG12|9140	1126	1999	744	1346	1049	1408	1786	1009	1750	1160	1279	1884	1152	825	484	1139	1593	916	1182	2070	1764	1231
ATG16L1|55054	958	1258	875	989	946	1208	1031	1364	1073	1109	920	1212	1341	690	367	1210	1017	994	770	1376	1323	981
ATG16L2|89849	1264.58	757.86	698.36	508.11	529.3	1125.99	552.01	2062.75	780.01	842.33	640.24	788.02	1210.25	483.15	104.85	665.14	605.35	743.51	901.23	1050.62	1772.73	594.75
ATG2A|23130	1599	1339	1275	1543	1854	1851	1233	2012	1437	1077	1078	1413	2453	1046	282	2294	817	1410	1375	1890	1607	1975
ATG2B|55102	887	992	745	840	1300	1142	910	2651	1189	1860	797	838	1745	743	296	916	850	528	608	1758	2272	1054
ATG3|64422	2333	2418	1299	2302	2164	2020	3255	1729	2261	2181	2650	1930	2037	1538	825	2025	2646	2421	1954	2268	1996	1794
ATG4A|115201	442	537	322	537	478	485	646	525	477	538	750	563	593	287	185	440	777	625	445	627	547	649
ATG4B|23192	3329	2883	1905	2873	2710	3855	2125	5153	2736	2751	2105	4204	3842	2113	529	3171	2362	3270	2395	5020	5373	3329
ATG4C|84938	542	593	381	627	603	551	949	518	557	691	544	537	580	382	240	705	865	499	963	1020	649	585
ATG4D|84971	853.6	714.51	479.4	900.93	603.07	682.57	468.71	1335.8	675.03	694.17	553.95	1211.54	1214.99	598.59	132	838.18	751.25	769.86	459.13	1024.53	1113.19	907.84
ATG5|9474	1425	2459	550	1392	1154	1287	1355	1363	1906	1447	1594	2135	1470	1122	620	1260	1149	930	1406	2176	1492	1598
ATG7|10533	2301.24	1496.99	1380.65	1854.32	2637.11	1001.03	3087.21	1646.63	1754.72	1667.18	2257.8	2058.67	1926.38	1019.91	338.33	1619.45	2057.06	1668.1	2344.67	1583.08	1600.96	1957.75
ATG9A|79065	3650.17	3999.49	3414.45	3558.49	5375.11	4892.07	2884.23	4103.86	3679.25	4054.04	2859.71	5093.98	5822.67	2923.59	1021.55	3100.92	3661.02	3672.61	2725.97	4774.51	3468.24	4154.76
ATG9B|285973	158.04	120.27	43.7	65.62	66.67	90.56	32.18	31.66	192.58	176.3	79.44	347.66	36.68	26.99	2	289.93	124.78	195.06	1100.28	668.46	347.08	49.87
ATHL1|80162	541	1370	316	441	310	1914	568	1959	1401	1212	399	1897	1617	942	13	769	302	785	257	837	2127	978
ATIC|471	2167	1609	1560	1835	2546	2427	2766	2784	1882	2503	1805	4317	2135	1931	62	2254	3099	3006	1744	3041	2931	2592
ATL1|51062	1591	815	609	882	980	546	1037	690	1039	650	497	733	1063	624	290	675	611	558	535	1378	1290	658
ATL2|64225	543	1104	884	772	870	532	854	1177	1580	1146	1409	1272	885	460	495	875	1197	625	951	1417	1501	974
ATL3|25923	205	588	462	503	563	458	816	395	723	487	706	634	665	178	205	709	285	235	310	518	281	406
ATMIN|23300	1467	1478	1838	2387	2833	3210	2090	2275	3942	3032	2344	3094	3476	1064	716	2807	2676	2275	1701	2058	3413	2831
ATM|472	1154	2000	1539.99	1500	1710	1335	2236	2497	1879	1603	1452	1383	2425	1001	617	2070	1309	1499	1602	1759	2678	1811
ATN1|1822	15479	10943	7055	10633	12611	19380	6701	21582	11784	11241	8383	13491	19048	6522	1566	16484	13566	10347	8872	18154	16824	12408
ATOH1|474	0	0	0	0	1	0	0	0	2	0	0	0	0	0	0	0	0	0	0	2	1	0
ATOH7|220202	41	4	20	2	5	11	1	6	1	6	18	16	6	10	9	7	13	9	10	17	19	11
ATOH8|84913	784	532	380	1219	554	492	2443	360	171	841	665	855	414	130	227	381	1315	616	623	930	843	412
ATOX1|475	2604	1942	945	1756	1593	2084	2924	1307	1335	1403	2181	3612	1385	1402	331	1329	2204	2424	1418	1809	1343	1106
ATP10A|57194	850	130	581	280	263	263	365	361	185	338	577	287	717	157	73	179	260	250	332	599	815	343
ATP10B|23120	524	22	148	111	482	567	383	199	116	1436	89	557	206	49	34	582	304	45	514	1661	4030	35
ATP10D|57205	457	1033	885	814	1021	711	982	748	909	1186	1869	1255	1083	574	130	1379	2320	874	989	774	651	1085
ATP11A|23250	1024	2846	997	2609	2617	733	2648	4964	1842	1445	1554	1526	2559	1005	468	3283	1524	1191	1347	2673	2952	2099
ATP11B|23200	489	887	933	829	1007	630	1008	1357	1201	1217	667	1090	1040	618	348	1042	1074	628	666	1288	1187	799
ATP11C|286410	194	387	555	552	735	432	954	608	711	845	843	374	522	397	147	534	567	496	448	589	315	333
ATP12A|479	1	3	3	0	0	1	0	0	5	1	2	0	0	0	0	0	0	0	7	1	0	4
ATP13A1|57130	2758	2623	2157	3833	3262	3144	2555	7773	3250	2882	3056	4159	5047	1547	289	4436	2397	2617	2134	3991	4479	4289
ATP13A2|23400	4790	2788	2617	3728	5063	3628	2911	4883	2824	2928	1680	3610	4692	3234	483	4442	2468	3403	3202	5047	3415	3851
ATP13A3|79572	808	3888	3115	3167	2863	3826	3070	2738	6549	1500	3643	985	2674	1941	277	3378	2636	1862	1747	3023	3070	2067
ATP13A4|84239	821	1063	1204	506	766	616	588	984	1348	334	1376	581	1616	501	144	174	1253	252	56	533	1317	1474
ATP13A5|344905	28	15	17	18	45	56	4	27	36	117	13	126	72	9	21	40	159	5	8	23	144	37
ATP1A1|476	12394	23635.9	18932	21848.9	22845.9	34015.9	26694.9	28125.9	24754	20290.6	35389.9	14437.8	30877.9	12747	3197.99	21530	28735.9	19981	16549.8	24095	13826.9	17894.9
ATP1A2|477	45846	16887	44934	10598	42427	8323	13554	5918	24522	17458	7951	6963	6096	2286	20741	19911	47587	11185	15375	10204	11148	39230
ATP1A3|478	14454	546	4527	3850	1935	283	2116	2113	348	1461	1709	2219	3787	1730	241	5444	7638	1222	1408	31688	14756	8275
ATP1A4|480	1	2	2	1	1	14	2	6	4	1	2	1	1	1	12	6	43	1	4	3	12	6
ATP1B1|481	10235.5	847.96	3482.24	3727	4044.97	3041.59	5921.86	5263.92	1624.93	5186.24	2006.04	1623.82	7799.85	2672.9	726.73	4707.93	3808.61	4622.93	3065.74	9844.64	6659.94	8470.75
ATP1B2|482	23017	47112	38434	21244	38128	40821	28815	82584	49630	12338	37977	31439	43223	49713	4398	11183	31556	26223	9146	21647	20392	38485
ATP1B3|483	4716	4106	3464	5569	4783	3801	6702	6474	4305	4786	8314	9838	4279	3603	1243	3823	5840	5885	4946	6906	9331	4290
ATP1B4|23439	1	2	12	1	4	7	0	6	1	1	1	0	3	0	1	11	0	0	4	3	3	0
ATP2A1|487	13	19	35	8	12	145	7	93	73	101	10	36	57	7	3	70	14	14	20	48	122	19
ATP2A2|488	7412	14019	13694	12883	17645	11381	11260	19353	16480	14698	14340	13003	16395	10699	3711	15021	9866	8367	5902	19734	20230	16041
ATP2A3|489	223	94	286	365	711	107	522	66	157	216	167	213	337	95	8	318	87	482	315	34	34	218
ATP2B1|490	2093	3361	2541	2500	2713	2321	4232	1442	2414	3296	3614	1439	3211	1181	227	2227	4092	1757	1990	3106	2475	3219
ATP2B2|491	2564	386	1831	759	936	384	354	1229	103	1437	420	1500	1764	717	1020	1971	2314	977	3101	2320	4465	2181
ATP2B3|492	412	23	138	69	10	43	58	32	2	54	52	2	85	41	2	78	66	10	13	361	144	7
ATP2B4|493	5413	6857	9133	7724	24197	12800	5700	8332	84621	10366	3707	5843	11457	5800	2068	10251	7661	50578	5235	9007	6254	12554
ATP2C1|27032	3583.11	4690.92	5626.38	4110.69	5258.28	3849.57	5718.08	5277.45	6805.08	5734.36	6488.15	5802.4	5438.05	3202.12	1804.59	4475.86	5897.82	3521.37	5186.3	5495.62	4892.53	5180.8
ATP2C2|9914	30	4	49	7	12	20	18	32	26	24	7	20	10	7	3	93	15	18	37	24	267	10
ATP4A|495	1	0	1	0	0	0	0	0	0	0	0	0	0	1	0	1	0	0	0	0	3	0
ATP4B|496	2	1	0	1	1	0	0	0	0	3	2	1	1	0	2	4	1	1	5	1	4	0
ATP5A1|498	14045	20869	15105	16735	17889	14430	19174	19848	18749	13158	22157	30657	18193	12647	7772	17110	27165	17112	12358	24439	20437	20896
ATP5B|506	20643	24410	24435	20267	19812	17083	23206	24598	24010	18094	30074	38755	21193	15060	6659	23847	39109	20917	19526	33126	13089	24877
ATP5C1|509	5095	4719	2542	3922	3672	3507	5856	2948	4099	3206	6130	7885	3115	2890	2369	3128	5552	4238	2624	4060	4678	3248
ATP5D|513	5509	2663	2084	2933	1880	3615	2542	4872	1727	1486	2335	5740	3578	2210	436	2409	2352	3603	1902	3704	2938	3878
ATP5EP2|432369	415	413	249	320	241	427	616	375	297	371	584	697	263	555	80	207	336	370	181	231	307	256
ATP5E|514	8324	6649	2987	6649	5321	6605	10156	7577	6399	4479	10517	12882	5552	6084	1327	3783	6114	7350	4362	4482	6033	4781
ATP5F1|515	8696	8365	4189	6441	6321	8885	8979	5836	7564	5047	8418	11971	5845	4618	2150	5859	9477	7459	6105	6964	6245	7665
ATP5G1|516	2738	2535	1017	1625	1454	2049	1960	1622	1679	1197	2092	3933	1386	1416	414	1783	2878	2389	1912	2648	2707	2051
ATP5G2|517	11135	7671	3829	7133	6344	9830	8679	7349	7805	5876	9175	15438	5565	5680	1833	6181	5996	9673	6266	9238	7692	6761
ATP5G3|518	8348	7609	5889	6796	5862	7901	8543	546	7989	2409	9556	13006	5388	2792	1464	5457	9779	8555	5071	4024	3583	3757
ATP5H|10476	4623	4087	2943	3339	3059	4600	5198	3508	3384	2452	4696	6272	2609	2596	891	2615	5180	4767	3458	3290	4484	2599
ATP5I|521	4826.21	3404.05	1562.19	2318.27	2342.71	4241.86	3812.22	3246.54	2768.37	2223.19	3724.58	6304.52	2010.94	2436.2	984	2195.23	3803.16	3982.59	3147.72	2903.79	3620.23	2033.57
ATP5J2|9551	8285	10553	2074	5654.81	4108	4839	6807	5758	5045	3271	7336	13251	2904	4839	661	4898	6721	7771	5506	6341	6530	5270
ATP5J|522	5036.51	3387.86	2161.37	3004.44	2112.02	4211.06	4165.99	2544.68	3493.77	2897.23	5260.14	6975.43	2441.13	2727.13	577.58	2740.63	3349.43	4387.71	3308.12	3412.22	4043.11	2645.05
ATP5L2|267020	1	2	1	0	0	1	1	1	0	1	0	1	1	1	0	0	0	1	1	0	5	0
ATP5L|10632	6328	5273	2285	4164	3374	5020	5428	3976	4486	2494	5367	10765	3213	3105	1337	3670	4056	5942	4878	5142	5254	3705
ATP5O|539	8254	7475	3385	4892	3740	6674	6364	4316	6132	4383	6368	12237	4611	4422	1023	4418	5600	7266	6176	6062	7849	5313
ATP5SL|55101	2169	1806	932	2498	1797	1850	1622	2285	1868	1296	1434	2817	2414	1240	478	1883	1816	1773	1178	2579	2326	2845
ATP5S|27109	242	545	86	334	282	166	297	230	374	244	317	306	425	212	103	227	233	192	227	438	383	380
ATP6AP1L|92270	71	280	65	51	110	269	61	236	186	109	67	135	153	112	63	84	136	91	61	173	216	80
ATP6AP1|537	12998	8849	7879	10711	12350	9982	12695	14814	12125	7727	11392	12914	10918	5737	1918	9795	13808	9608	7942	13241	12584	9433
ATP6AP2|10159	9240	9605	6229	8519	8329	5297	12967	11559	10021	7921	10907	10844	8243	6453	1790	7817	11819	8520	8696	9586	7673	10091
ATP6V0A1|535	8677	4612	3581	7296	7642	5175	4977	9454	6439	4028	3201	5543	6816	3364	1212	6333	8041	5464	3972	8983	7363	5254
ATP6V0A2|23545	660	1591	672	1146	896	926	959	1512	1352	1625	1052	1061	1673	1059	342	1520	1609	1114	736	1499	2156	1689
ATP6V0A4|50617	13	0	1	2	26	0	0	3	0	69	1	2	0	1	0	63	11	0	3	57	8	3
ATP6V0B|533	12641	7472	3192	7064	5507	9959	9598	6026	6563	4005	8009	14912	4484	4427	1062	5759	7622	6461	8813	6207	6188	4344
ATP6V0C|527	20403	7980.59	7718	11366	9960.94	14457.9	13971.4	10834.3	10825.6	6121.66	8691.8	18001.9	9320.1	5923	845.49	10051.2	15005.1	11555.3	7166.58	12207.4	8859.49	8612.08
ATP6V0D1|9114	8047	3260	3223	5974	6293	3929	7007	4630	4849	4567	5985	6643	4689	3640	700	6073	5238	5913	5386	3247	4077	4935
ATP6V0D2|245972	5	24	14	12	18	29	41	9	96	31	27	61	23	12	4	3	26	14	9	62	2	3
ATP6V0E1|8992	9790	9127	4840	8774	7713	8562	14122	6781	9216	6699	11111	12608	5469	4974	1693	5158	9403	10046	9130	6139	5080	5540
ATP6V0E2|155066	18373.8	10115.6	7106.78	5671.95	12392.4	12893.6	7687.77	18324.8	9943.97	9406.46	14749.3	17833.4	8403.68	8436.74	2155.98	13723	16256.4	10333.8	10904.7	21420	19263.8	13314
ATP6V1A|523	4612	2851	4098	3370	3470	3155	3907	3393	3982	3771	4093	2063	3702	2147	1411	3890	6833	3284	3777	7521	4464	4709
ATP6V1B1|525	108	168	93	106	111	133	10	404	223	177	70	269	130	8	15	156	86	286	232	314	598	86
ATP6V1B2|526	12371	8534	6414	10748	9636	5723	14239	5473	9678	8847	10109	9133	7135	5099	1963	7375	10054	6935	5677	9462	8662	6450
ATP6V1C1|528	3124	2946	2640	2796	3668	2499	3455	2599	4074	2840	2737	2741	2800	2030	1053	3201	4274	2475	2278	3498	3259	2297
ATP6V1C2|245973	118.03	192.25	137.51	188.53	178.48	191.45	168.6	272.14	330.63	167.92	262.52	251.92	194.04	219.91	30.31	157.32	175.12	206.84	146.14	178.79	360.78	131.58
ATP6V1D|51382	4390	3083	1478	2896	2989	2189	4451	3256	3720	2392	3631	1993	2610	2130	829	2003	2340	2255	1613	3609	3717	2580
ATP6V1E1|529	8840	3147	3284	5715	4575	4272	6707	4417	6256	2487	7118	5875	4175	3139	1007	4783	3827	6421	4340	6363	5549	4065
ATP6V1E2|90423	163	95	84	62	132	236	173	113	119	254	150	383	118	116	44	125	228	178	316	311	191	175
ATP6V1F|9296	14353.6	11275.6	2721.87	7214.88	6469.88	6301.64	8485.91	5798.89	8278.87	4774.67	8016.88	14909.7	4304.9	4234.9	1075	6140.59	6003.88	8224.73	6276.87	8703.65	7729.64	4150.89
ATP6V1G1|9550	3550	5412	1824	3611	2287	2634	3895	3256	3071	2972	3319	5467	2983	2209	1061	2985	5195	4256	3516	6694	4873	2799
ATP6V1G2|534	5256	1066.1	969	928	1277	1150	1095	1572	1955	569.86	1631	1710	1036.15	671	413	1222.03	1588.18	1563	1007	3347	2344.62	629
ATP6V1G3|127124	0	0	0	0	0	0	0	0	0	0	0	1	0	0	0	0	0	0	0	0	0	0
ATP6V1H|51606	3646	1996	2214	2165	2037	2394	2894	2307	2307	1812	2962	2398	2184	1454	761	2016	2882	2116	1562	2824	2366	2015
ATP7A|538	213	612	399	539	673	249	565	461	715	660	537	342	770	218	102	554	536	297	485	880	736	438
ATP7B|540	189	128	146	241	327	49	120	332	199	182	103	331	187	120	33	194	162	108	105	637	423	177
ATP8A1|10396	1366	941	596	798	1474	256	1804	368	612	988	564	1238	973	232	156	1025	1821	333	792	5273	2731	2127
ATP8A2|51761	119	2	79	18	4	1	26	7	1	12	15	10	35	2	0	10	2	8	6	298	22	2
ATP8B1|5205	22	167.11	94	247.64	184.99	89	283.67	74	97	231.32	371.21	166.23	158.56	37	12	183.53	217.98	225	64.74	47.17	93.21	111.61
ATP8B2|57198	649	1309	1182	1280	1504	1577	665	2794	1242	1799	971	1038	1736	776	388	1355	1315	1047	1398	1926	2392	1280
ATP8B3|148229	43	73	142	87	73	44	345	113	123	57	98	120	137	32	2	73	30	67	125	58	73	53
ATP8B4|79895	231	342	289	560	817	72	1337	121	361	297	642	212	548	137	44	376	328	225	338	139	75	257
ATP8B5P|158381	18	18	7	17	12	25	23	12	11	17	20	17	28	17	14	12	17	22	13	10	23	9
ATP9A|10079	5155	3428	6152	6865	8640	4210	2430	8483	5155	8354	3025	7672	12447	4024	2037	5874	4493	2998	3986	9331	5542	5013
ATP9B|374868	722	771	729	793	1072	680	789	1738	883	959	710	1152	1374	580	160	1095	837	933	730	1069	757	1136
ATPAF1|64756	4126	2998.68	3037	2270.86	3220.62	5127.43	3367.62	4369.02	2717.73	3417.53	3728.6	3976	3216.63	2571	1338	3171	4629	3150	3323	2436.85	2184	1790
ATPAF2|91647	753	846	493.62	741.57	842	849.6	858.47	769.2	735	563.73	757	1353	803.35	619.74	184	715	699.33	752.52	527.22	901	948.56	816
ATPBD4|89978	271	582	156	244	296	422	278	474	392	145	251	428	373	239	126	314	481	409	206	288	418	406
ATPIF1|93974	2981	1697	1779	2155	2001	4793	3340	2664	2439	2176	3074	4438	2654	2211	820	2404	3609	2682	2638	2970	4668	2691
ATRIP|84126	345.24	411.36	291.84	411.89	530.53	284.34	372.45	601.21	340.68	501.7	376.83	288.99	411.74	352.46	123.21	469	660.05	386.9	410.49	589.47	678.6	512.99
ATRNL1|26033	679	277	572	229	170	1013	241	52	285	997	693	364	315	61	594	1633	652	659	1424	1516	721	288
ATRN|8455	2125	3517	2658	3657	4387	2427	3142	6230	4289	4626	2782	4119	7212	3120	1332	2286	4127	2293	3041	4676	3691	4520
ATRX|546	1519	2050	2059	1702	3165	1522	1764	2328	2560	2915	1957	1856	3747	1222	1041	2697	2624	1556	1933	3528	3471	2779
ATR|545	513	881	748	709	787	876	820	900	877	1100	909	1010	1057	453	229	1215	1089	854	930	1155	1609	947
ATXN10|25814	7289	3704	2851	5659	6528	3881	5018	4269	7400	4193	7291	10013	4146	3319	1461	7186	4927	6030	5447	11884	8078	7949
ATXN1L|342371	777	1235.46	1433	1647.56	2627	1778	1272.15	2207.23	2704.38	3102.37	1423	1499.06	3046.01	678	457	2049	1920.27	1198.21	1598.75	1440.58	2157	2075.44
ATXN1|6310	1353	2534	1544	1825	2478	1984	1537	3576	4097	3162	1757	2215	3677	1723	473	2734	1237	1828	1925	2826	2341	2089
ATXN2L|11273	3323	6075	3481	4588	5392	8098	3850	7401	6331	5560	3553	7464	6797	3353	922	6581	6000	4678	3321	10118	10354	4569
ATXN2|6311	1886	1606	1565	1577	1952	3154	1642	2751	1940	2072	1528	2115	2688	1367	418	2379	1206	1701	1158	3169	2628	2370
ATXN3L|92552	0	0	0	0	1	0	0	0	0	0	0	0	0	0	0	0	0	0	1	0	2	0
ATXN3|4287	408	532	289	493	468	504	504	971	605	563	374	465	646	254	114	345	294	279	235	613	552	400
ATXN7L1|222255	243	360	134	296	524	190	238	282	397	499	290	203	376	142	55	516	228	190	262	723	551	443
ATXN7L2|127002	377	492	227	443	323	729	161	812	374	434	170	564	553	348	72	367	325	373	318	908	1104	658
ATXN7L3B|552889	4063	5322	2959	3020	4240	3789	4489	6434	4614	6625	4357	5612	6122	2664	1251	4545	3221	3767	3286	11035	5130	4769
ATXN7L3|56970	2682	2324	1989	2596	2811	3296	2431	2742	2924	2017	1944	2811	2767	1583	357	2592	2051	1929	1772	3004	2942	2311
ATXN7|6314	271	888	722	639	789	562	641	1034	844	1087	642	279	1210	416	228	911	717	441	666	750	883	608
ATXN8OS|6315	0	0	0	0	0	0	0	0	0	0	0	0	0	0	0	0	0	0	0	1.46	1.32	0
AUH|549	694	391	284	302	261	260	549	381	275	357	317	393	484	269	120	275	437	351	464	673	316	338
AUP1|550	6821.5	6019.21	3219.36	5926.54	5382.06	5684.14	5848.47	7614.57	6773.55	4594.62	5941.3	12633	5554.27	4621.64	1514.96	4526.89	5693.1	7231.23	5099.21	5496.44	6684.02	4879.47
AURKAIP1|54998	4237	2997	1592	2202	2283	3825	3062	1468	2111	1980	2952	3123	2395	1589	715	2917	3247	3838	2627	2790	2824	2691
AURKAPS1|6791	3	10	12	17	8	71	8	12	21	17	6	9	38	12	5	17	38	23	6	25	60	12
AURKA|6790	118	305	218	469	578	511	311	702	232	459	326	1759	557	513	115	646	1053	271	170	741	1863	661
AURKB|9212	151	364	152	326	497	351	171	490	193	352	231	1664	415	395	131	565	808	261	220	1137	2031	594
AURKC|6795	63	62	19	81	48	49	23	46	77	27	36	40	78	20	5	387	13	43	20	97	87	40
AUTS2|26053	2212	1792	1527	1675	2415	2147	801	2501	1934	2103	1367	1156	1872	2092	449	2620	1262	1144	2124	6300	5254	4503
AVEN|57099	478	374	314	346	312	411	536	392	325	267	501	669	307	331	84	191	325	532	176	164	545	376
AVIL|10677	146	158	343	291	142	456	99	186	204	553	71	158	409	274	20	472	1213	265	282	1252	1198	2731
AVL9|23080	132	897	349	383	567	282	455	220	754	492	471	405	436	249	126	612	460	194	226	843	362	394
AVPI1|60370	649	166	121	229	276	193	529	212	203	126	297	291	265	71	50	169	167	252	203	283	134	137
AVPR1A|552	1	13	9	28	10	5	37	3	10	38	79	13	17	3	3	20	18	2	2	11	65	27
AVPR1B|553	0	0	0	0	2	1	0	0	0	0	0	1	1	0	1	1	1	0	0	0	0	0
AVPR2|554	7	0	0	4	2	0	1	0	0	4	0	2	0	0	0	4	0	4	5	1	3	0
AVP|551	1	0	3	0	0	0	0	0	0	0	0	2	0	0	0	0	0	0	0	0	1	0
AWAT1|158833	0	1	0	0	0	0	0	0	0	1	0	0	0	0	0	0	0	0	1	0	0	0
AWAT2|158835	2	1	0	0	0	0	0	4	1	1	0	3	1	0	0	0	0	1	2	2	0	0
AXIN1|8312	1183	1772	921	1138	1406	2269	968	1526	1563	1369	938	2357	1530	1253	235	1378	1786	1171	981	1483	1449	976
AXIN2|8313	750	349	575	402	624	627	322	974	584	619	305	622.06	829	413	235	979.22	882	405.04	1366	1379	895.06	1002
AXL|558	3974	3023	2949	3330	4661	683	3068	4244	3218	2294	4222	2318	6790	3524	250	2463	2301	1711	2590	1539	885	2862
AZGP1|563	3543	2195	493	152	132	2388	4852	2063	636	1939	17465	2322	101	434	42	294	642	330	6243	562	944	218
AZI1|22994	457	269	400	357	654	729	288	1206	296	514	207	588	638	384	102	644	461	518	402	1091	1469	522
AZI2|64343	1740	2319	1208	1792	1504	1050	2274	1392	2086	1961	2451	2708	1695	1263	871	1506	2072	1596	2181	2955	1969	1728
AZIN1|51582	5671	9128	5646	6935	7777	6631	7641	11005	11366	6570	6911	8718	7941	4052	4051	7343	8348	4984	7131	11064	8813	7752
AZU1|566	7	1	5	6	0	1	9	3	1	0	0	11	2	0	0	2	4	19	6	12	14	1
B2M|567	83544	96968	64434	149358	107380	86437	217695	99510	135385	59502	144258	106216	83158	60100	16291	65009	82685	134706	72576	30844	45848	66982
B3GALNT1|8706	1416	1942	1388	1151	1634	1887	1018	2714	2414	1902	2202	3267	2177	1211	806	1984	2598	1542	1409	2542	1777	2055
B3GALNT2|148789	564.19	891.41	769.28	778.52	722.59	945	630.65	1332.09	811.52	1071.86	743.7	680.02	1216.31	850.94	289.37	1056.81	997.7	1020.58	646.72	970.55	1428.49	896.34
B3GALT1|8708	10	39	81	54	47	31	44	102	142	20	93	27	119	88	14	27	74	7	73	94	32	69
B3GALT2|8707	353	120	371	242	210	100	212	116	69	209	104	278	159	89	232	89	519	151	132	1184	673	160
B3GALT4|8705	622	244	226	286	256	490	632	253	128	118	384	610	286	251	15	294	143	510	246	259	301	135
B3GALT5|10317	7	7	12	1	14	40	5	7	17	30	4	7	15	4	0	64	15	10	22	14	14	14
B3GALT6|126792	1312	1414	838	1626	1799	2403	1392	1147	1931	1103	1441	1630	1180	792	227	1469	1523	1867	942	1868	2055	1606
B3GALTL|145173	1328	1158	340	1041	1003	546	579	1524	706	905	879	1504	1416	469	360	779	2384	827	849	968	1134	1952
B3GAT1|27087	6424	4535	1862	3625	5563	2197	3594	2745	2627	2420	3069	10415	4520	4631	909	8507	3679	5267	1924	10980	12092	7210
B3GAT2|135152	531.97	95.52	143.54	212.31	401.58	262.04	30.38	314.64	78.89	264.18	105.38	69.5	1285.08	16.28	237.67	3352.81	818.21	475.32	700.59	1248.9	335	6963.22
B3GAT3|26229	3169	2173	1879	2252	2309	5230	3270	4973	2343	1425	3607	4415	1965	2317	340	2553	2055	3674	1905	2466	2882	1959
B3GNT1|11041	9204	6606	4224	2845	4310	5822	3252	8232	5715	2884	5899	8056	4541	5081	1229	3205	3953	4544	4882	8264	5131	5164
B3GNT2|10678	430	428	552	688	686	350	1039	469	590	554	1214	502	485	228	118	490	625	408	802	392	414	508
B3GNT3|10331	0	0	0	0	1	0	1	0	0	0	1	0	1	0	0	0	1	0	1	1	1	1
B3GNT4|79369	121	14	10	16	7	33	12	27	18	10	9	18	20	11	0	18	7	7	6	22	53	4
B3GNT5|84002	477	1625	1473	1168	1308	644	1917	1570	2245	1039	1435	1320	1463	768	42	1030	1025	730	1037	487	665	988
B3GNT6|192134	1	0	2	0	0	1	1	0	1	1	0	0	0	0	0	0	1	0	0	0	1	0
B3GNT7|93010	360	428	330	359	189	129	600	288	176	381	184	1175	1362	58	31	717	152	405	317	742	564	160
B3GNT8|374907	62	19	36	38	27	39	101	6	20	19	32	48	22	16	0	11	21	28	24	26	9	18
B3GNT9|84752	1006.37	834.36	983.62	888.45	1388.47	2566.49	1064.24	2145.95	1500.49	1605.08	1573.84	1749.13	1204.12	1172.69	98.66	1315.97	974.22	2218.65	1929.02	654.22	1386.96	1474.33
B3GNTL1|146712	174.64	130.13	139.51	146.16	186.69	193.57	217.89	309.95	168.08	144.24	217.81	348.23	116.83	155.51	9.06	246.67	186.48	266.6	160.41	93.47	210.92	169.05
B4GALNT1|2583	674.57	377.52	1005.39	607.89	714.66	1779.64	413.2	339.74	530.09	607.26	158.98	1801.88	340.73	605.85	240.58	2122.23	2583.53	789.97	820.6	44885.1	1543.12	126.4
B4GALNT2|124872	0	0	0	0	0	0	0	0	0	0	0	0	0	0	0	0	0	0	0	0	0	0
B4GALNT3|283358	35	25	250	47	18	7	9	20	83	63	12	64	38	102	1	42	38	20	45	102	76	4
B4GALNT4|338707	2498	1524	3075	1537	954	2954	746	6098	1948	1367	392	4220	3628	3245	128	3200	1249	2242	1022	5434	5849	3033
B4GALT1|2683	968	917	1473	3109	2289	893	4017	1694	1849	2303	2299	1013	1584	811	84	1958	853	1373	1328	772	430	920
B4GALT2|8704	3010	3079	1240	2732	2909	5247	1915	3780	2517	2314	1985	7521	3434	2974	519	3476	2600	2599	2381	5691	4495	4328
B4GALT3|8703	1199	1724	945	2016	1717	2438	1272	1737	2268	1313	2067	3591	1368	1506	619	1483	2459	1756	1178	2322	1825	1707
B4GALT4|8702	886	1689	1141	876	1020	1321	870	1716	1221	1411	1408	1525	1499	1061	505	1385	1035	1340	1485	1432	1348	981
B4GALT5|9334	1431	6742	2969	12077	7577	7633	3969	18893	7330	6685	6289	6093	11224	10475	1681	7611	7663	4194	4527	5197	3875	6208
B4GALT6|9331	229	138	516	183	260	201	233	401	652	448	300	561	428	36	75	462	244	544	270	612	1006	545
B4GALT7|11285	1338	1384	745	1278	1425	1797	1360	1779	1467	1306	1929	2219	1554	1514	122	1234	1177	1753	1226	1326	1689	1622
B9D1|27077	793.58	549.37	438.41	278.15	388.85	489.93	402.85	490.77	591.52	285.35	540.09	1142.68	360.84	376.47	39.29	688.52	527.73	944.73	863.46	466.41	444.48	332.99
B9D2|80776	396.81	191.82	175.9	330.46	165	302	251	280.68	171	148	246	410	330.68	178	19	273.9	233.95	359.87	290	119	151	228
BAALC|79870	18772	45020	14853	23750	18123	23360	15928	16975	10457	25639	22490	50946	24019	10739	8738	33732	47931	19735	27598	28679	27815	30568
BAAT|570	18	7	7	16	12	7	7	6	9	29	0	20	13	2	7	17	10	6	3	16	33	5
BACE1|23621	4551	7023	3633	5075	6365	5600	5907.92	9876	7282.92	6131.92	5265	4623	7136	3862.91	1284	4687	3875	4054	5227	8167	7398	5631
BACE2|25825	494	1649	896	1124	1286	1333	1844	1446	4354	1297	1624	1705	700	130	38	1264	492	1819	777	1088	419	1123
BACH1|571	558	2484	1027	2130	1786	1460	2527	1396	2119	1996	1458	1229	1898	765	186	2093	1131	934	1329	1491	1174	996
BACH2|60468	203	199	104	305	452	478	62	975	381	619	55	635	626	417	102	467	295	140	286	985	748	377
BAD|572	4794.44	3525.73	1861.36	2159.4	1954.58	3760.35	2462.82	2306.18	2100.27	1619.76	2421.39	5554.47	2595.69	2406.67	514.71	2465.75	1652.78	3915.94	2550.09	3065.13	2714.45	2301.6
BAG1|573	3422.4	1421.05	960.67	2188.71	1366.53	1550.82	2766.17	1461.96	1509.89	1607.48	2195.98	2374.16	1987.27	916.14	389.64	1971.03	2636.1	1991.97	1084.41	2954.42	2462.72	2318.01
BAG2|9532	335	131	51	272	240	528	170	125	304	251	273	331	331	145	113	224	110	308	425	321	218	305
BAG3|9531	3741	2556	2003	3043	4580	3284	2249	3062	3118	2444	2303	2183	3386	1197	623	1631	2603	1696	2697	3680	1043	930
BAG4|9530	146	510	222	308	365	213	362	263	437	246	340	217	398	118	137	440	270	88	201	449	155	256
BAG5|9529	1490	3139	1052	2054	2136	2731	2016	3755	3094	2349	2662	1332	2817	1588	522	1628	1821	1168	1022	3466	3434	2673
BAGE2|85319	0	0	0	0	1	0	1	0	0	0	1	0	1	0	0	0	0.51	1	0	0	0	0
BAGE|574	0	0	0	0	0	0	0	0	0	0	0	0	0	0	0	0	0	0	0	0	0	0
BAHCC1|57597	934	773	769	1365	1153	943	848	2275	750	1437	550	1142	2350	696	192	2374	995	939	842	2476	2709	841
BAHD1|22893	895	1619	1036	1375	1691	1393	1016	1469	1663	914	863	1011	1628	945	235	1213	1294	1141	733	1343	1790	1457
BAI1|575	1458	1018	876	922	407	65	311	2210	409	619	286	7593	2581	2727	1474	3576	2134	1902	64	2933	8929	1945
BAI2|576	6557	3022	4764	4115	5768	8798	3128	6071	4946	2968	5506	12917	5592	5709	571	7043	6657	4537	3566	9475	13742	8486
BAI3|577	703	967	455	479	542	419	228	829	935	603	822	1232	1579	865	439	543	750	283	252	2047	1444	1335
BAIAP2L1|55971	37	9	132	25.44	36	46	35	59	25.78	27	23.84	19	25	11	1	30	18	42	20	9.47	34	32.59
BAIAP2L2|80115	124	32	29	31	14	24	25	57	36	46	16	66	20	14	2	52	13	115	91	56	70	26
BAIAP2|10458	3372.74	3087.83	2193	2629	2310	4523.94	2379.18	4248.65	2338	2187.58	1543	2944	3038.87	1882.45	282	2412	1435.24	3085.81	1288	2550.88	3461	734
BAIAP3|8938	6435.92	1698.62	1299.03	1237.98	2860.8	1515.43	341.79	3317.77	649.39	2420.77	607.03	1136.89	1925.12	2081.39	11.03	4685.14	358.77	4708.34	859.77	1080.28	2025.88	2666.27
BAK1|578	640	824	365	1027	675	418	857	706	637	534	814	915	781	456	132	742	380	697	567	523	554	651
BAMBI|25805	594	334	754	369	622	117	778	1894	421	726	144	884	831	581	171	842	604	577	314	714	524	461
BANF1|8815	7593	5789	2125	4327	4115	6710	5232	7018	5447	2860	5619	14167	4628	4390	1155	5034	4433	6576	4191	7047	7780	5736
BANF2|140836	3	0	0	0	2	0	0	0	2	0	0	2	0	1	0	0	0	0	0	0	0	2
BANK1|55024	113	59	23	67	61	1	79	7	46	141	217	132	136	59	0	7	11	79	11	22	8	60
BANP|54971	414	295	249	426	362	608	380	617	349	504	338	726	549	280	84	513	573	611	436	464	460	539
BAP1|8314	4313	3820	3312	3861	5365	3070	3208	4657	4107	4866	3858	3587	4707	4799	1161	5168	5169	3977	4954	5759	6036	4522
BARD1|580	19	402	127	201	266	271	116	362	268	333	191	169	454	135	78	379	275	37	116	450	384	258
BARHL1|56751	2	6	0	26	19	0	3	1	0	6	61	103	3	3	0	31	43	6	7	18	19	22
BARHL2|343472	1	0	0	0	0	4	0	0	1	0	0	0	1	0	0	0	1	0	0	5	1	0
BARX1|56033	19	28	8	18	8	18	19	1	52	28	5	64	3	5	0	40	61	33	9	5	8	1
BARX2|8538	15	2	5	40	15	5	21	3	14	3	3	9	11	6	0	53	5	3	1	25	3	7
BASE|317716	0	0	0	0	0	0	0	0	0	0	0	0	0	0	0	0	0	0	0	0	0	0
BASP1|10409	5729	690	1161	3580	1925	464	4353	706	1406	1477	2433	4491	1290	736	692	2837	3286	938	780	11429	8892	497
BAT1|7919	7275	12201.9	4473	9775	9379	12142	5472	14735	13023	13309.1	7795	12095	14096.9	6875	2689	12045	11564.8	8812	6264	18807	22428.4	13844
BAT2L1|84726	5133.97	7888.84	6694.33	7965.59	9916.91	13547.6	6717.14	11746.3	5985.52	12342.9	4787.87	7200.65	14600.5	5305.48	1772.25	14138.9	7654.13	6869.44	5832.74	20631.1	16122.2	9046.3
BAT2L2|23215	2940	4123	3156	3948	6354	6033	3809	6802	6003	6305	3225	4011	5867	2881	1927	5375	4713	3653	2905	6381	5900	4256
BAT2|7916	9010	11316	5536	11107	16881	19524	7527	16828	12921	14395	9435	16035	17587	8603	3108	18181	8282	9338	7422	20968	19788	13105
BAT3|7917	6849	7273.79	3612	7738	10163	12284	5902	10238	10345	8658	6627.86	11538	9629	6402.71	2074	9928.86	5838	7458	5328	12629	10961	7995
BAT4|7918	1174.05	698.01	338	641	645	1216.02	678.02	873.02	685.02	752.03	883.01	1420.04	847	761.17	286	828.01	943.01	1047.01	591	1060.01	984	700.01
BAT5|7920	3244	2600	1054	2768	2471	1837	2560	2951	2297	2199	2796	3701	2679	2155	534	2379	1838	3075	1561	3222	2570	2023
BATF2|116071	250	235	211	447	410	458	355	366	191	170	448	202	485	158	17	230	200	882	131	90	122	241
BATF3|55509	158	280	46	791	258	524	230	574	652	337	552	976	392	318	21	545	178	640	54	213	375	173
BATF|10538	85	49	31	230	126	67	432	10	58	37	168	104	47	45	2	97	31	60	72	10	3	45
BAX|581	1943	2369	1071	2807	1547	1859	2402	1927	1617	1236	2850	2562	1977	1808	140	1741	2118	2849	1188	1380	2634	3027
BAZ1A|11177	354	1202	384	1161	1360	666	1408	1295	1247	1598	964	597	1241	949	386	791	1009	571	443	1586	2299	872
BAZ1B|9031	2782	5671	2453	3850	6220	4106	3687	5886	5058	5832	3954	3407	7122	3001	995	5682	6067	3566	3110	6249	7566	4978
BAZ2A|11176	1340.36	2901.03	2664.1	2079.27	2610.8	2184.58	2232.42	3838.59	3003.49	3519.81	1999.26	2171.73	3683.97	1396.23	527.86	2898.46	2845.39	1621.71	2270.81	5126.32	2326.22	2055.2
BAZ2B|29994	858.8	1117.64	747.56	682.61	1216.55	674.49	923.01	1807.54	1018.66	1221.59	885.9	768.42	1564.05	545.86	589.54	1100.93	1033.33	732.44	823.68	1604.35	2032.52	1463.06
BBC3|27113	359	315	280	275	120	213	268	186	112	101	153	322	221	149	54	193	317	292	144	382	361	394
BBOX1|8424	2949	1707	1209	1982	1399	2683	1288	2541	1556	1135	1942	1690	2901	1965	403	1635	1522	1942	1694	600	1123	2521
BBS10|79738	724	1570	679	656	809	470	898	1196	1244	1131	1304	1230	1357	690	603	1169	1017	683	1146	1803	1361	1175
BBS12|166379	333	418	248	297	315	288	385	334	329	400	301	500	544	250	91	328	333	333	500	348	199	254
BBS1|582	2718.9	1699	1874	1522	1946	3076.72	1331	4115	2401	1701	1392	2248	3298	1562.84	449.37	2582.43	1534	2725.87	2502	1848.52	1923	3161
BBS2|583	2779	2508	3508	2484	2722	5186	2490	6501	4392	2529	4342	6356	4038	2078	1435	2902	6893	3577	4817	3543	7176	3737
BBS4|585	1182	1367	828	872	836	1135	918	1490	1211	869	1053	1538	1228	1011	324	908	1466	1320	721	703	1152	1536
BBS5|129880	669.78	698.93	667	611.42	469	1044	629.93	738	468.43	780.57	340.65	791.86	900	528	107.71	905	399.63	892	561.11	731	523	563.68
BBS7|55212	496	518	443	538	525	645	516	655	661	595	516	711	735	387	226	629	662	515	517	742	781	468
BBS9|27241	613	1074	485	710	1153	700	763	724	998	1069	831	1319	1023	644	305	1062	1155	1197	1004	1162	1161	990
BBX|56987	1627	3163	2358	1881	2872	2224	2742	3536	2657	4298	2390	1662	4287	1520	1226	2639	3311	1636	3180	4059	1994	3153
BCAM|4059	1195	2325	2670	2195	1962	1844	2271	5041	2164	2190	4244	2260	3419	2140	112	938	2079	3229	1550	792	1786	3495
BCAN|63827	51628	63728	7236	47814	72871	23279	17901	28299	6930	72229	7873	131324	125751	22946	49995	52739	48920	36276	14967	86507	189098	187341
BCAP29|55973	4366	7300	2042	4234	4050	3095	4090	5583	5118	3312	5224	5921	3700	3724	1045	3623	3492	4060	3570	3624	4601	5275
BCAP31|10134	12302	8716	6166	9819	9175	10021	12628	12003	8812	6849	14602	13223	10024	6922	1444	7823	10029	10668	7435	6833	8819	8168
BCAR1|9564	1825	1787	1889	3094	4263	3226	1800	3474	3816	3983	2495	4039	4136	975	412	3264	3526	2853	2078	3957	4377	3098
BCAR3|8412	973	401	655	416	679.99	1059	549	290	614.99	466	851.99	709	514	280	98	481.99	1814	365	574	641	829	970
BCAR4|400500	1	0	0	0	1	1	0	0	0	1	0	0	1	2	0	1	1	2	1	1	0	0
BCAS1|8537	4909	666	1123	2714	3677	827	10950	94	2109	5959	546	1591	3006	350	191	2153	1478	871	584	1699	175	74
BCAS2|10286	1752.19	2156.1	914.09	1449.79	1474.01	2574.18	1723.19	1863.34	2097.95	1451.19	1838.09	2154.32	1507.56	1292.65	596.24	1486.31	2359.97	2094.78	1299.65	2356.46	2155.13	1694.83
BCAS3|54828	1376	894	934	1179	1450	1108	1050	1436	805	1499	976	1281	1668	681	409	1229	1804	1089	1675	1642	1169	1494
BCAS4|55653	1262	1988	1032	1495	867	1664	3518	909	1455	2066	2143	1812	807	1579	235	777	1496	1197	904	1020	820	1015
BCAT1|586	1225	6772	1232	2891	3081	4507	3324	3245	9913	4178	11264	5811	2918	3071	131	5367	5025	3566	1920	3995	5914	665
BCAT2|587	905	885	668	876	610	1541	825	1172	644	1086	587	654	1129	589	43	908	1270	1114	674	1071	1360	1093
BCCIP|56647	1474.49	1214.82	974.53	1255.87	1483.75	1691.31	1500.9	1488.53	1283.68	1256.17	1395.79	1706.32	1135.42	1040.9	1043.32	1215.62	2326.11	1501.07	955.61	1531.55	1985.25	1284.75
BCDIN3D|144233	461.28	514.49	220.21	361.18	400.89	520.67	524.71	488.89	463.55	440.86	400.53	636.75	412.99	359.47	159.94	374.96	493.27	496.01	452.19	432.88	590.15	475.24
BCHE|590	1732	2899	1569	1590	2492	1257	822	1022	4436	3069	5355	7136	1031	3229	2302	671	7650	1612	3593	4517	2820	5443
BCKDHA|593	2726	2349	1454	1942	1569	2109	1640	2006	1845.79	1138	1480.67	3244.42	2801	1230	564	2166	1666	1809	1382.82	3397.14	1417	2148
BCKDHB|594	987	1253	701	695	1220	1008	747	1968	1145	1148	1534	1299	1836	645	296	1452	2142	893	1215	1344	922	3005
BCKDK|10295	2047	3681	2029	2904	3174	3939	3602	1985	4518	2214	3022	4868	2613	2245	300	3074	1850	2980	1778	4058	2886	2391
BCL10|8915	438.99	706	356	728	635	796	617	600	878	693	632	681	671	428	140	661	601	551.93	266	643	552.73	468
BCL11A|53335	491	76	92	225	244	28	99	80	144	191	106	95	103	38	7	181	150	32	280	1195	830	538
BCL11B|64919	101	20	65	75	115	12	16	19	36	144	27	47	53	21	4	74	97	18	77	611	443	283
BCL2A1|597	525	419	123	1089	478	177	2514	59	933	501	785	368	118	153	5	770	124	277	224	91	44	69
BCL2L10|10017	4	1	1	0	0	1	0	0	1	1	2	4	2	1	0	0	4	0	0	1	2	0
BCL2L11|10018	385	660	524	707	839	368	916	824	1006	1082	717	1205	1058	966	192	936	619	498	795	745	840	1187
BCL2L12|83596	300.48	374.13	183.91	361.26	294.03	469.36	420.35	474.29	379.85	266.58	400.34	314.64	499.64	357.94	15.94	251.91	289.65	345.53	269.11	141.89	137.79	336.92
BCL2L13|23786	1691	1647	2137	1959	2316	1934	2111	1845	2576	1891	2933	2103	2897	1732	683	2709	1775	2171	2097	2286	1952	1839
BCL2L14|79370	9	1	3	2	3	1	7	0	5	7	3	2	6	12	0	4	5	4	3	1	2	5
BCL2L15|440603	22	18	24	35	27	27	6	69	22	39	9	19	34	13	4	28	44	31	18	32	132	26
BCL2L1|598	5390	5826	3764	7042	5166	5660	7106	6581	6640	4633	8626	8742	5059	4006	1067	4087	4680	4778	3515	3657	4812	3636
BCL2L2|599	1986.44	2730.04	1507.58	1866.04	2296.91	988.96	2904.53	1672.9	2351.59	1610.63	2028.57	845.36	2372.89	1101.38	231.03	1027.68	1128.78	1203.26	681.45	2423.09	2181.06	1643.24
BCL2|596	666	544	650	829	1370	784	598	807	764	1121	558	570	2205	548	242	1303	648	717	664	668	907	1347
BCL3|602	316	1554	663	1982	1371	2176	1864	748	1488	849	2089	626	732	924	29	1403	542	2393	621	571	761	615
BCL6B|255877	163	218	290	619	831	160	301	267	112	727	966	813	606	235	75	346	795	506	265	328	634	979
BCL6|604	3607	8481	2946	6829	3181	11198	4839	12415	3525	5156	2954	2157	6306	1557	902	5117	5051	4241	3604	6873	6647	1947
BCL7A|605	641	724	323	696	1037	657	281	1093	372	881	211	1176	1240	528	621	815	1093	232	288	4400	3225	1885
BCL7B|9275	3773	5012	1287	3456	2903	2907	2569	3333	3871	2676	3492	5438	3415	2432	476	3255	2956	4115	2844	2728	2643	2260
BCL7C|9274	1331	1667	706	1124	1064	2037	1483	1265	1277	1102	1874	3291	1165	1504.96	142	1401	1320	1985.97	1154	1257.9	1626	1286
BCL8|606	6	0	7	1	6	2	3	1	14	6	3	0	5	2	0	3	0	7	0	0	3	12
BCL9L|283149	1415	1838	1582	2138	3282	2231.99	1431	2701	1915	1952.99	1233	2380	2873	966	419.99	2931	1600	1858	2094	4276	2873	2447.99
BCL9|607	665	1186	952	1073	1892	3096	972	2371	1445	1807	665	1208	2364	1033	421	1471	1886	1205	1537	2392	2216	1409
BCLAF1|9774	3354	4481	2855	4043	5072	4263	3311	6344	5189	5760	3815	3009	6586	2297	2441	5017	4746	2482	3199	7156	6746	5540
BCMO1|53630	103	21	106	135	95	83	49	600	84	57	36	45	301	37	21	178	97	153	280	37	54	151
BCO2|83875	96	23	168	36	56	120	112	124	36	85	27	92	85	18	24	69	115	177	124	47	95	40
BCORL1|63035	316	759	382	508	1045	659	423	438	682	723	343	690	1011	357	118	792	526	309	412	1301	739	511
BCORL2|286554	2	0	0	0	0	0	0	7	0	8	0	4	5	0	0	1	3	2	0	3	9	0
BCOR|54880	378	431	575	689	1797	899	661	1030	939	1176	350	824	889	489	208	1232	1356	355	607	3886	2034	1177
BCR|613	4080	2122	2853	3781	5741	3418	2226	3904	2483	2301	2285	3660	4958	1772	687	4354	2417	1888	2222	4853	2999	2079
BCS1L|617	1004	845	520	827	877	951	738	1378	703	771	747	1771	1116.08	719	239	915	949	1165	606	1494	1715	1060
BCYRN1|618	0	0	0	0	0	0	0	0	0	0	0	0	0	0	0	0	0	0	0	0	0	0
BDH1|622	1240	387	1037	428	539	1011	735	882	486	609	1084	889	619	436	48	725	1794	835	544	760	1069	977
BDH2|56898	2431	1737	1667	1185	1181	2362	1249	1456	1414	1625	2652	2165	2022	941	550	1016	2472	2383	3427	1205	1217	1645
BDKRB1|623	4	6	4	29	10	38	35	12	25	2	47	5	2	14	0	2	4	8	0	3	3	2
BDKRB2|624	59	255	241	1169	921	536	1086	511	506	266	754	118	316	465	6	229	84	182	102	40	29	123
BDNFOS|497258	902.18	753.41	179.26	246.6	330.69	500.07	250.31	493.62	384.48	432.31	290.2	957.24	427.21	263.84	61.53	393.96	358.83	394.58	574.01	602.98	551.18	516.5
BDNF|627	159.82	20.59	175.74	50.4	43.31	15.93	124.69	3308.38	130.52	31.69	219.8	13.76	228.79	289.16	4.47	14.04	35.17	22.42	12.99	28.02	281.82	29.5
BDP1|55814	411	1099	681	759	895	798	559	1185	1116	1120	671	408	1180	457	441	1041	997	545	299	1292	1609	673
BEAN|146227	91	53	125	44	37	48	29	109	74	113	196	536	568	325	5	85	88	113	24	104	78	61
BECN1|8678	2139.98	2654.05	1158.62	3460.28	3363.57	2283.63	3138.27	2967.85	3117.52	2954.93	3442.23	2197.91	2771.43	1725.43	554.96	2697.17	2385.49	2588.29	2298.24	2754.84	2605.95	2696.47
BEGAIN|57596	581	161	339	172	252	46	210	151	599	181	90	204	241	223	4	260	72	356	37	477	552	477
BEND2|139105	0	0	3	2	1	0	0	0	3	2	0	0	0	0	0	0	1	2	0	1	1	1
BEND3|57673	78	261	75	221	328	250	94	255	348	299	145	273	334	232	61	268	219	123	147	416	553	493
BEND4|389206	18	2	10	7	49	1	6	1	12	13	7	103	8	5	2	29	34	2	4	795	24	1
BEND5|79656	792	682	260	423	484	1267	173	353	971	514	351	1360	441	383	158	370	676	469	636	1398	863	453
BEND6|221336	1407	1198	240	919	1127	650	404	932	1212	1370	955	1551	1420	630	388	1186	572	957	817	1240	799	1150
BEND7|222389	220	374	220	189	381	284	130	478	488	477	194	519	510	243	201	298	399	194	238	636	444	372
BEST1|7439	1373.28	371.05	550.05	577.07	1209.06	699.12	1471.19	194.02	518.04	875.13	399.06	589.08	717.05	185.03	103.05	493.03	362.05	587.12	375.03	1090.12	1104.13	293.04
BEST2|54831	4	1	2	0	0	8	1	4	5	0	6	0	2	0	0	0	3	0	1	8	8	0
BEST3|144453	476	964	207	246	590	643	104	1512	168	347	372	345	601	243	500	476	1540	349	479	1337	1740	56
BEST4|266675	85	60	58	27	22	289	3	44	80	89	22	88	151	33	4	142	32	100	182	110	61	162
BET1L|51272	2175	2588	1980	2543	2708	3314	3020	3050	3617	1859	3307	2845	2740	1741	216	2567	2140	2691	1913	2317	2197	2405
BET1|10282	664	2071	498	1075	933	752	1135	1251	1500	1223	1382	1775	1130	747	203	891	1037	1566	1539	946	880	822
BET3L|100128327	0	0	1	3	0	0	2	4	0	1	3	0	1	0	0	1	1	2	0	0	0	0
BEX1|55859	8429	2434	1551	1541	3344	206	1236	4083	3459	3563	1734	6922	6057	2341	437	2552	3694	1800	2893	8064	9155	2824
BEX2|84707	3641	1392	521	596	789	534	674	1361	1305	1842	1379	2307	1053	411	293	1121	1433	752	888	6006	2608	1930
BEX4|56271	5348	3073	964	1695	2848	3454	3824	3582	2379	4423	4986	3154	3052	1906	916	1854	3839	1586	1873	5425	5539	3131
BEX5|340542	849	207	116	126	163	30	306	145	247	53	213	315	128	93	2	72	87	105	57	990	750	173
BEYLA|497634	0	0	0	0	0	0	0	0	0	0	0	0	0	0	0	0	0	0	0	0	0	0
BFAR|51283	1382	2436	1519	1915	1935	1796	2228	2011	2825	2074	2436	2653	1954	1892	502	2008	2641	1850	1555	2246	1945	1712
BFSP1|631	48	5	53	26	12	22	20	35	9	23	93	42	38	4	2	8	57	39	26	6	38	5
BFSP2|8419	6	0	0	0	0	1	0	0	0	0	0	1	0	0	0	3	0	2	5	0	3	0
BGLAP|632	169	143.71	75.07	122.7	97.55	210.33	74.78	161	128.55	98.8	54	241.23	107	107.35	40.92	74.58	171.19	79	54	144	122.58	143.73
BGN|633	7070	9506	7436	22559	20883	14314	13446	6905	5916	15328	14508	23477	14494	6701	980	8873	11241	19166	10168	4571	11576	15278
BHLHA15|168620	4	10	5	5	1	5	4	3	1	2	0	4	9	1	0	13	0	4	5	16	2	1
BHLHB9|80823	446	579	398	372	656	399	499	501	554	664	403	560	1041	457	244	878	700	492	381	1114	1037	796
BHLHE22|27319	26	0	23	12	7	1	23	4	2	128	7	1	8	6	0	20	1	25	52	346	1272	2
BHLHE23|128408	0	0	0	0	0	0	0	0	0	0	0	0	0	0	0	0	0	0	0	0	1	0
BHLHE40|8553	3062	7951	4985	6279	5802	8829	6143	5852	15685	4098	4717	4249	5608	1985	104	10122	3774	4787	2254	4215	4867	3426
BHLHE41|79365	5385	3563	5587	3304	6758	5227	5712	4145	5377	3520	4096	1221	5333	2299	142	4328	5418	2200	3517	3210	1372	4910
BHMT2|23743	196	12	336	72	43	226	49	34	16	26	445	9	45	11	0	141	44	40	18	28	38	11
BHMT|635	5	0	8	5	0	7	2	5	2	0	2	0	2	0	0	10	0	1	0	2	8	0
BICC1|80114	11	68	74	83	113	47	59	112	160	78	33	16	69	33	4	113	60	45	106	109	26	78
BICD1|636	182	1078	675	464	670	905	588	694	1267	790	784	601	997	457	87	714	859	490	409	659	913	674
BICD2|23299	1178	1983	1630	1766	2028	2320	1954	2294	1105	2388	1146	1157	2640	880	548	2246	1709	1336	1291	5176	2472	1196
BID|637	2439.35	1503.32	519.22	2531.72	1858.64	1035.92	2881.84	1335.3	1395.62	1064.9	1841.26	3755.29	1669.74	890.29	1085.78	2061.26	1725.65	1774.52	1709.04	3065.61	2490.48	2250.78
BIK|638	11	14	4	2	9	4	13	1	5	4	19	18	7	11	0	6	2	6	4	2	2	6
BIN1|274	8542	3189	2396	6644	8684	2192	7575	2261	4030	3698	7021	4796	3838	2289	568	5284	2291	4071	1889	4401	3339	3448
BIN2|51411	641	530	532	1136	929	243	1650	292	796	666	997	478	571	260	61	649	689	518	684	188	142	473
BIN3|55909	672	961	539	842	724	916	1286	835	729	645	1028	1314	576	739	241	666	935	1065	649	668	864	564
BIRC2|329	1655	3652	1825	3014	2268	1974	3584	2258	3881	1841	2323	3104	2982	1601	1112	2433	2288	2159	2416	2944	2016	1593
BIRC3|330	78	1372	953	1134	684	288	1431	145	1308	558	367	284	244	328	5	531	243	290	297	223	48	57
BIRC5|332	260.49	571.95	297.7	488.03	1204.95	937.73	343.6	806.18	481.83	772.81	477.53	3369.33	568.04	651.96	183.29	1093.63	1565.12	655.36	452.81	1608.99	3540.23	858.49
BIRC6|57448	1317	1971	1841	1603	2665	1439	1613	2893	2331	2586	1512	1493	2908	1205	713	2958	1683	1407	1941	3037	3159	2080
BIRC7|79444	42	7	16	36	23	7	16	1	112	33	2	38	16	6	7	84	0	22	3	23	13	6
BIRC8|112401	0	0	0	0	0	0	0	0	0	0	0	0	0	0	0	0	0	0	0	0	0	0
BIVM|54841	491	1140	570	1068	599	640	856	1163	695	795	657	1524	808	620	834.32	1265	1098	925	637	1748	1964	1197
BLCAP|10904	6507	2857	2754	3844	3880	4303	3696	4684	2362	3293	3472	7081	5039	2912	759	3812	4128	4224	4054	8450	6150	5227
BLID|414899	1	0	0	0	0	2	0	1	0	0	2	0	0	1	0	0	0	0	0	3	1	1
BLK|640	3	0	1	1	4	0	1	0	1	7	1	0	0	0	0	10	1	2	8	28	0	4
BLMH|642	1254	1775	677	1912	2454	2011	1683	1840	1678	2223	1887	2141	1812	1147	824	1460	2653	1848	1386	2641	2929	2141
BLM|641	660	922	602	503	668	796	426	851	649	734	931	1498	863	834	96	409	962	790	168	482	2247	721
BLNK|29760	456	252	175	484	826	58	587	207	304	233	540	170	479	325	35	387	420	259	459	69	57	381
BLOC1S1|2647	7171.03	5551.81	1509.71	3123.91	2907.78	4552.48	4150.52	4036.01	3365.2	2456.7	4549.94	8619.09	3562.89	2646.3	706	2963.8	3652.18	5559.51	4195.22	3487.97	3982.46	3403.05
BLOC1S2|282991	1903	2056	1079	1906	1597	1364	2433	1353	2090	1205	2228	2228	1402	1072	579	1194	1663	2123	1470	1029	1129	1110
BLOC1S3|388552	907	558	419	852	941	828	717	728	742	452	489	584	991	448	72	723	489	761	501	729	743	690
BLVRA|644	1789	2854	860	1604	1452	1971	1644	1012	1618	2320	2260	3480	2475	1859	413	1828	1149	2796	1662	3384	2330	1473
BLVRB|645	1687	2074	1716	1664	1118	3129	2841	1652	1819	959	1350	2696	1442	1147	119	1458	1399	3187	1797	893	493	1166
BLZF1|8548	530	962	517	716	632	883	777	698	742	693	854	630	721	451	481	754	870	608	595	726	826	583
BMF|90427	432	506	445	671	1096	278	1258	393	610	541	838	608	738	151	137	499	632	469	1130	772	253	598
BMI1|648	2293.2	2573.6	1404.11	2303.82	1004.77	1672.41	2657.48	2499.75	646.75	2754.2	2505.77	2813.71	2712.66	1204.14	1733.03	2402.83	2890.02	1738.33	2830.67	3830.82	2403.8	2740.97
BMP10|27302	0	0	0	0	0	0	0	0	0	0	0	0	0	0	0	0	0	0	0	0	0	0
BMP15|9210	1	0	0	0	0	0	0	0	0	0	1	0	0	0	0	0	0	0	0	0	0	0
BMP1|649	1055	2503	2025	2282	2682	1823	1581	2558	1970	4052	1527	3131	2761	1401	372	2804	2216	2814	2520	1993	2894	2946
BMP2K|55589	546	915	822.98	1064	1848	968	2738	525	1104	985	901	413	1493	307	160	1295	829	625	1084	726	429	862
BMP2|650	124	705	214	1165	185	234	861	230	119	547	379	554	399	43	739	293	808	224	437	991	272	145
BMP3|651	3	1	4	0	26	1	0	2	10	0	0	20	1	0	0	0	0	0	0	6	1	0
BMP4|652	55	93	40	181	131	249	177	162	37	174	164	148	180	23	23	138	215	96	249	317	53	173
BMP5|653	0	1	3	4	0	3	1	2	1	2	1485	0	0	8	0	1	4	27	1	1	3	1
BMP6|654	78.25	30.46	56.14	106.41	76.77	35.3	104.93	653.61	42.53	67.01	196	40.37	87.63	27.24	32.15	42.16	80.24	95.84	52.01	701.68	215.12	1133.84
BMP7|655	3498	2936	3086	2198	4089	3623	2010	8250	2613	2116	2644	8906	4993	2804	348	2391	6115	4028	2795	7685	14926	13520
BMP8A|353500	129	315	255.38	277	439	487	226	497.43	343	596.95	122	311	653	100	21	506	265	206	293	445	655	105
BMP8B|656	87	408	214	297	320	189.01	194	158	413	706	173	209	280	40	20	390	183	141	210	964	610	20
BMPER|168667	184	627	60	1103	787	1093	75	530	425	1551	870	411	533	63	74	820	761	288	642	1022	529	509
BMPR1A|657	407	849	554	1841	1141	1088	1073	1126	1145	844	744	995	1451	403	658	960	1114	640	667	886	1143	1201
BMPR1B|658	1779	1364	803	872	2040	2139	412	1832	1387	872	961	661	2804	1463	534	1070	1091	627	1106	525	171	1280
BMPR2|659	2196	2927	2235	2892	3893	2052	2819	3003	3389	3466	3010	2950	4700	2039	1338	3622	3039	2334	2204	4580	4052	3934
BMS1P4|729096	6	35	31.47	29	21	23	24.65	31.77	21.2	27.21	20	15	38.75	5	5.99	41	37.36	18	21	40.45	54	25
BMS1P5|399761	39	59	62	28	43	105	38	52	61	166	46	30	26	25	37	44	38	74	35	94	155	62
BMS1|9790	773	885	731	998	1337	947	1208	1168	944	1145	1187	905	1147	784	295	1034	1339	870	612	1144	1593	835
BMX|660	4	2	1	3	1	1	3	7	0	3	28	3	1	0	0	0	2	24	0	1	0	2
BNC1|646	2	13	0	12	3	1	7	2	1	6	3	1	4	1	1	2	2	4	5	1	7	3
BNC2|54796	205	59	307	178	388	201	258	54	365	294	144	56	166	91	9	101	80	127	258	106	68	222
BNIP1|662	624	1086	154	651	534	660	523	529	689	477	606	1545	549	444	233	595	678	619	406	706	436	409
BNIP2|663	737	1131	792	1252	1219	1179	1945	1036	1318	820	1463	916	1255	621	351	1090	1067	1141	685	646	1052	897
BNIP3L|665	5518	13166	6505	7740	7948	8506	9940	4831	17879	10641	8652	10912	7466	4513	4728	7308	8672	6191	7260	13808	6720	5933
BNIP3|664	2716	5327	3089	2958	3338	4536	2334	1657	11215	2906	1873	6964	3024	1741	1519	2227	4112	2278	1626	11545	3777	1778
BNIPL|149428	41	8	9	9	7	29	2	52	10	33	2	23	23	7	2	20	20	19	25	15	40	21
BOC|91653	1449	1486	2276	944	1950	3423	828	3952	2799	1283	1528	317	1483	1992	413	1736	3272	1328	3777	2730	1595	1902
BOD1L|259282	938	1652	1227	1124	1852	1404	1214	1895	1718	1815	1218	1206	2083	703	581	2155	2119	1213	1230	2847	2436	1300
BOD1|91272	2852	4076	998	2282	2080	2374	1990	2766	2961	2304	1920	5517	1995	1702	784	2487	3257	3169	2007	3485	2353	2051
BOK|666	3258	144	387	735	1599	124	1581	235	447	238	234	1076	1244	134	50	404	275	920	110	674	475	354
BOLA1|51027	971	719	295	328	381	1128	501	528	377	425	479	1664	387	545	181	448	946	756	652	546	525	567
BOLA2|552900	1736.37	2655.46	870.19	2097.19	1249.06	2208.35	2679.01	1562.36	1668.77	1331.64	2236.71	3365.84	1597.4	1631.83	376.26	1874.04	2163.36	2439.04	1651.1	2496.51	2138.46	1498.97
BOLA3|388962	732	809	377	502	460	675	835	577	664	333	927	973	410	760	86	466	631	819	639	520	696	464
BOLL|66037	0	0	0	0	0	1	0	1	0	0	0	0	1	1	0	1	1	0	0	1	0	0
BOP1|23246	794	336	340	311	1218	1355	261	500	608	665	593	495	384	397	143	786	743	150	332	586	416	934
BPESC1|60467	0	0	0	0	0	0	0	0	0	0	1	0	0	0	0	0	0	0	0	0	0	0
BPGM|669	1580	3004	539	1445	2056	1228	1178	1550	1925	1936	1856	3003	1406	1055	751	1458	2449	1519	1268	3035	3908	2239
BPHL|670	924	829	350	674	621	774	773	794	755	763	761	1959	771	497	167	634	598	1018	558	913	954	990
BPIL1|80341	2	0	0	22	8	12	0	0	0	19	0	7	42	1	0	35	0	10	1	10	9	174
BPIL2|254240	2	0	0	3	0	2	0	2	3	3	1	3	1	0	0	3	0	0	0	2	8	1
BPIL3|128859	0	0	0	1	0	0	0	0	0	0	0	0	1	0	0	0	0	0	0	1	0	0
BPI|671	1	1	8	3	0	0	9	0	0	4	5	2	2	3	1	2	3	55	12	3	3	4
BPNT1|10380	1156	1206	565	1171	999	1706	1126	1016	1022	983	1165	1868	1109	699	529	1213	2047	1218	1200	1509	1436	1305
BPTF|2186	1616	2327	1954	1744	3520	2216	1511	3581	2819	3162	1376	1954	3439	1421	1012	3023	2796	1697	2006	3887	3955	2627
BPY2|9083	0	0	0	0	0	0	0	0	0	0	0	0	0	0	0	0	0	0	0	0	0	0
BRAF|673	61	367	114	219	272	137	217	153	314	268	177	202	227	121	79	233	205	82	124	585	205	158
BRAP|8315	919	1181	760	1038	1172	1235	1067	1868	1311	1468	1033	1180	1402	805	409	1224	791	1072	751	2014	1539	1261
BRCA1|672	387	643	194	416.28	729	936	392	762	402	792.79	370	639.43	697.16	586	145	1079	1078	432	740	850	1036	727
BRCA2|675	30	92	62	77	111	78	65	142	76	143	88	168	101	69	26	310	167	47	83	251	454	179
BRCC3|79184	1092	553	513	606	910	580	726	619	686	853	808	640	858	623	232	608	883	551	491	681	747	595
BRD1|23774	820	702	682	1051	1299	885	910	1013	1297	914	837	1016	1158	463	153	1421	698	929	924	2238	2982	1454
BRD2|6046	6296	8693	3748	8425	9356	10773	5403	11002	10871	9375	7566	9551	10570	4738	2507	10326	6167	6901	5203	12438	10692	7864
BRD3|8019	782.01	1266.35	1059.59	1380.89	1413.56	1391.2	877.51	2247.5	642.09	2186.62	720.17	1095.28	2794.63	911.13	648.66	2165.73	1743.74	774.83	1304.3	6783.65	2788.62	2861.28
BRD4|23476	1718	3430	2238	3932	4669	4243	2570	5640	4675	3533	2134	3883	6586	2167	619	3934	2722	2020	1796	5552	3800	4193
BRD7P3|23629	1	2	0	0	0	3	2	5	2	1	0	3	3	0	0	0	4	1	2	5	4	3
BRD7|29117	1191	1037	852	1483	1789	1759	1338	2046	1814	1128	2052	2820	2206	1522	544	1727	2288	1452	1312	1131	2490	1888
BRD8|10902	2994	2318	1273	2525	2735	2135	1714	3954	2339	2602	1943	2808	3392	1507	1272	3062	4372	2087	2524	3868	3996	2830
BRD9|65980	1372	1532	908	1861	1697	2081	1431	2090	1359	1347	1280	1765	1628	1041	443	1549	1894	1575	934	2007	2414	1611
BRDT|676	0	0	0	0	0	0	0	0	0	0	0	1	0	0	0	0	1	0	0	0	0	0
BREA2|286076	17	16	15	5	2	13	1	18	4	19	1	10	26	10	1	6	10	12	0	6	16	7
BRE|9577	1410	1032	789	1366	1619.98	1757	1556.05	1530	1462	1800.72	1315.81	2599	1614.86	969	373	1527.21	1322	1794	1525	1718	1404	1368.95
BRF1|2972	2113	1429.05	896.65	1648	2163	2554.37	1447.08	3638.58	1505	1532.05	1093	1525.76	2518	1421.14	226	1145	1129.09	1050	786	2478.06	2803	2015.72
BRF2|55290	901	1074	598	815	809	941	861	850	908	611	935	1062	722	486	231	691	1162	855	642	948	722	829
BRI3BP|140707	108	112	159	131	202	136	196	87	161	72	194	173	147	138	8	174	161	91	105	145	63	110
BRI3|25798	6224	4656	1989	4839.56	4179	4136	6221	2374	4881.22	2752	3699.16	7111	2508	3039	495	3533	3237	6077	3539	3372.53	3427	2777.41
BRIP1|83990	19	76	45	73	92	121	30	131	63	97	52	146	171	109	29	260	191	28	59	214	652	308
BRIX1|55299	650	1452	411	1140	832	1138	921	1091	1186	1011	1221	1564	746	806	496	819	1772	884	621	1430	1797	909
BRMS1L|84312	645	844	237	613	558	242	545	748	684	719	682	495	933	576	313	418	646	416	338	1371	1024	1094
BRMS1|25855	1427	1420	794	1723	1403	2154	1722	1724	1353	992	1652	2199	1458	1286	310	1598	1126	1882	1143	1551	1831	1432
BRP44L|51660	3743	3191	1117	1704	1686	2450	1927	5343	2702	1566	3286	5585	3958	1941	877	2264	1901	1345	2247	2184	2615	2191
BRP44|25874	2361	2416	1242	2984	1881	2188	4207	1633	2153	1656	2795	3188	1364	1424	707	1788	2048	2200	1622	1804	1239	1482
BRPF1|7862	592	1007	620	1019	1409	1258	755	1209	1150	1095	953	1039	1390	625	252	1235	1234	685	1092	1416	1551	992
BRPF3|27154	1209	1457	616	1493	1735	1383	979	1500	1744	1882	1138	1824	1862	1039	417	1783	1193	1191	1010	2150	2007	1565
BRS3|680	1	0	0	0	4	2	0	4	2	34	0	0	0	0	3	0	1	1	5	28	1	1
BRSK1|84446	2792	1632	1024	1676	1185	1490	1121	2220	1170	1650	801	1610	2574	841	149	2001	1154	1207	795	5881	4438	1847
BRSK2|9024	1142	317	437	531	601	645	319	499	162	529	80	1126	1121	507	91	1094	596	304	171	4319	3294	935
BRWD1|54014	1777	2706	1339	1390	1580	2304	1432	2075	2517	2708	1458	2069	2569	1247	388	2099	2297	1348	1242	4704	4111	2350
BRWD3|254065	40	215	121	124	285	58	186	71	261	267	112	76	251	47	106	282	219	39	110	558	291	144
BSCL2|26580	10634	4474.08	3579.74	2825.87	2513.74	3168.24	3517.28	4305.67	2319.83	1742.15	3733.72	4993.34	2869.25	2519.61	461	6136.11	2650.6	8521	4715.98	2659.26	4547.2	3143.05
BSDC1|55108	4325	2064	2891	3527	4212	6479	3131	4339	3812	4192	3768	5540	5170	2862	1418	4418	5630	3756	3880	5436	4669	4163
BSG|682	21644	25847	17568	20027	16081	21955	21068	73721	22137	19741	29817	46731	26371	15782	3348	18945	27190	24908	20104	35338	34906	36334
BSND|7809	0	0	0	4	0	4	0	0	0	0	0	0	0	0	0	5	0	1	0	0	0	0
BSN|8927	2689	385	961	744	663	184	432	949	369	423	210	336	1347	416	72	1195	808	284	418	2589	2093	798
BSPH1|100131137	0	0	0	0	0	0	0	0	0	0	0	0	0	0	0	0	0	0	0	0	0	0
BSPRY|54836	75	7	13	37	10	24	37	11	12	4	5	15	20	9	0	19	4	51	6	27	8	5
BST1|683	202	130	140	228	125	224	629	145	230	255	154	387	202	55	29	182	95	428	177	168	89	61
BST2|684	2496	1039	3311	4065	2180	5378	8088	15207	2967	1687	14407	1620	4690	1235	160	4257	1819	3731	1819	572	1125	3484
BSX|390259	0	0	0	0	0	0	0	0	0	0	0	0	0	0	0	0	0	0	0	1	0	0
BTAF1|9044	388	1263	780	700	767	618	654	1611	963	1108	651	512	1319	449	577	988	855	433	614	1795	1678	862
BTBD10|84280	1316	1973	1097	1529	1174	1286	1691	1535	1664	977	1858	2026	1563	906	292	1463	1373	1439	1029	2370	1915	1527
BTBD11|121551	286	148	652	1094	200	2272	289	290	106	547	822	47	686	116	6	272	80	83	277	101	243	155
BTBD12|84464	354	551	439	451	755	857	401	728	643	644	295	593	1023	404	106	937	1567	461	455	979	1442	611
BTBD16|118663	7	5	4	3	1	6	7	0	7	3	8	10	1	3	0	4	6	5	0	7	1	1
BTBD17|388419	489	174	417	163	306	81	27	135	86	193	49	1254	757	234	106	639	383	272	191	1590	1193	1393
BTBD18|643376	2	8	4	3	5	3	2	7	4	8	5	11	10	6	0	9	6	6	3	7	16	17
BTBD19|149478	28	57	133	72	46	240	74	91	92	94	84	42	106	20	3	82	32	35	43	33	45	57
BTBD1|53339	3598	5801	2833	3614	4090	3598	4703	4761	5396	3582	5520	3795	4411	2779	1495	2928	4784	3556	1989	3792	4211	4948
BTBD2|55643	6153	5590	4530	5833	4985	6338	3678	10072	5312	5068	4068	11726	8762	5299	1044	5674	5189	4802	4235	7380	5637	8982
BTBD3|22903	2285	3261	1316	3365	3075	1929	2374	3625	1907	1987	2354	2748	5450	1464	1100	2052	2697	1410	2442	4009	2019	3689
BTBD6|90135	3225	2472.95	934	2306	1932	4066	2075.92	3672	2271	1351.95	2230	2398	2533	1925.86	325	1185	1335.91	1454	994	2584.94	3387	2838.94
BTBD7|55727	574	1096	678	1069	1570	1041	934	2025	1761	1290	989	975	1591	757	264	804	908	521	625	1230	1325	1080
BTBD8|284697	2	1	2	1	9	7	6	3	5	7	1	4	5	3	0	12	5	1	4	2	1	1
BTBD9|114781	826	577	586	817	1086	1123	549	1175	890	1246	770	848	1099	519	185	1143	657	802	590	1036	1008	781
BTC|685	2	1	77	2	9	0	0	0	5	43	11	0	1	0	0	20	0	0	28	1	0	0
BTD|686	876	578	448	438	771	335	727	961	627	912	774	1305	1002	361	122	750	730	763	1586	842	408	813
BTF3L1|690	0	0	1	0	0	0	0	0	0	0	0	0	0	0	0	0	0	0	0	0	0	0
BTF3L4|91408	2395	2990	1060	2215	2266	2827	2253	2272	2895	2484	2452	4061	2328	1550	1260	2108	3128	1943	2244	4227	2903	3240
BTF3|689	8821	10090	5056	10800	9033	9490	10581	8639	12875	8979	12055	9565	8632	8001	4875	7311	13261	9468	4544	11470	9487	8219
BTG1|694	4226	6271	3378	6243	4210	5845	9910	6703	6989	6620	9446	11741	4863	2711	1624	4698	5607	5377	5310	12578	5817	5451
BTG2|7832	5893	4935	2589	11976	5398	15629	5441	13401	2025	17649	10844	8699	6952	2101	1175	12389	4715	40271	4675	6211	7775	3952
BTG3|10950	1069	2458	749	1487	1004	4021	1787	2463	2471	1408	1816	4218	1499	1320	413	1600	2471	1745	1758	4197	3562	1547
BTG4|54766	1	0	5	0	0	0	1	0	1	0	1	1	0	0	0	0	1	0	2	0	0	0
BTK|695	914	587	308	950	1053	145	1793	260	564	402	1023	701	775	336	15	664	484	344	505	279	231	495
BTLA|151888	4	7	9	9	3	6	10	8	7	8	3	2	6	1	3	2	16	10	9	10	6	6
BTN1A1|696	0	0	0	1	0	0	3	1	0	2	4	1	3	0	0	27	1	1	3	28	32	1
BTN2A1|11120	895	1239	584	1312	1105	869	985	1210	1629	1245	1324	1389	1581	561	360	1187	998	1228	821	1763	1721	888
BTN2A2|10385	407	555	437	571	650	599	671	542	551	795	873	730	917	427	232	755	444	913	741	620	606	604
BTN2A3|54718	18	33	18	31	31	55	35	31	40	75	46	7	58	20	16	51	31	27	40	13	33	53
BTN3A1|11119	888	1491	718	1453	1463	592	1415	1106	1545	2320	1447	2033	1643	897	499	1368	1055	2112	1302	1141	851	1530
BTN3A2|11118	1255	1027	1348	2898	3231	1268	2329	1854	2780	2032	2213	4382	2206	1437	567	1553	1595	4507	2668	1058	965	1515
BTN3A3|10384	571	1062	650	1235	1649	654	1239	639	1031	1882	1233	1163	1118	515	288	1232	1038	1388	969	615	690	789
BTNL2|56244	1	1	0	1	1	1	0	1	0	7	1	4	2	1	0	2	1	0	1	1	19	6
BTNL3|10917	0	0	10	0	2	5	1	0	10	5	2	0	0	0	0	2	3	3	0	0	0	0
BTNL8|79908	11	7	36	11	2	1	14	3	2	12	28	15	6	2	0	4	5	2	7	9	8	9
BTNL9|153579	447	66	144	181	94	150	67	281	56	574	142	69	174	22	68	48	257	230	164	378	1068	28
BTRC|8945	1346	871	852	946	1299	806	995	1012	987	1280	843	1313	1353	707	570	1092	1219	850	832	1677	2390	1323
BUB1B|701	101	384	260	372.46	654.27	518.11	229.88	533.33	329.31	362.48	295.83	577.22	627.25	366.47	188.96	518.22	824.7	200.7	183.11	813.38	2355.54	814.72
BUB1|699	117	633	206	411	950	522	368	727	425	658	363	1422	730	486	276	1212	1322	266	276	1555	2274	832
BUB3|9184	1845	2113	1260	2141	2366	1777	2403	2260	1949	2132	2093	2870	2166	1424	1345	2378	3134	1882	1646	3880	4143	2687
BUD13|84811	722	917	341	849	720	952	701	902	848	592	742	1208	1093	713	345	799	731	772	585	1181	1105	994
BUD31|8896	4221.27	7575.84	1290.77	3637.48	2929.95	3654.22	3519.55	3528.43	4549.12	3196.11	3912.48	7220.94	2012.61	3009.46	733.54	3531.44	3680.48	4373.69	3168.96	4646.94	5086.43	3072.76
BVES|11149	327	387	747	545	963	921	829	139	1279	513	756	1024	1107	74	176	621	212	416	482	563	295	979
BYSL|705	497	923	261	886	921	978	554	878	924	820	901	1169	874	734	238	932	711	904	448	1607	1204	934
BZRAP1|9256	1897	515	2018	339	129	807	569	2676	243	1030	286	1407	1465	833	31	1556	403	670	1097	1708	2010	581
BZW1|9689	5620	15875	4246	8293	9236	7312	8057	7355	13615	10329	11302	10827	9517	8343	2957	7672	7326	7376	5766	11368	9919	10584
BZW2|28969	1019	3783	810	1930	1714	971	2270	1471	1850	2529	2776	3859	1142	2171	448	1872	3222	1579	1396	9150	4016	2568
C10orf105|414152	895.84	12.66	207	111	702.92	184.75	51	17	48	137.89	10	10	349.97	54.8	33	510	78.96	159.99	192.97	45	38	601.97
C10orf107|219621	458	126	187	61	101	143	101	117	65	151	44	253	89	55	29	91	117	243	407	78	74	61
C10orf108|414235	9	2	13	5	5	76	8	6	4	3	4	5	13	4	0	21	6	7	6	5	14	8
C10orf10|11067	1802	6059	2604	7645	6780	7849	9873	7057	5375	6770	3457	3729	3679	3216	448	4324	8016	11340	3834	2185	3628	1508
C10orf110|55853	126.22	19.23	68.93	38.2	29.01	31.15	74.23	101.92	27.51	29.6	31.54	12.38	60.42	14.94	13.05	152.26	17.6	45.44	319.06	47.25	106.69	72.47
C10orf111|221060	42	10	17	11	7	30	10	17	4	16	9	29	12.03	7	2	18	15	16	15	16	14	11
C10orf113|387638	0	0	0	0	0	0	0	0	0	0	0	0	0	0	0	1	0	0	0	0	1	0
C10orf114|399726	147	92	187	91	181	221	219	160	133	161	229	247	316	102	9	105	158	173	120	148	107	174
C10orf116|10974	2385.88	81.55	194.91	238.74	562.78	831.87	236.74	133.92	187.6	340.49	91.89	65.91	263.34	134.55	125.96	366.24	216.77	562.41	462.88	65.16	113.38	2894.05
C10orf118|55088	83	216	184	223	237	98	344	163	218	234	255	105	260	54	131	235	251	71	169	324	206	172
C10orf119|79892	1396	2251	1172	1924	2229	1703	2707	1809	2320	1771	2067	2407	1888	1431	1243	1539	2598	1385	1280	2064	1696	1708
C10orf11|83938	128	71	68	142	112	145	238	50	74	88	151	252	85	34	3	147	78	157	105	40	18	69
C10orf120|399814	0	0	1	0	0	0	0	0	0	1	0	0	0	0	0	0	0	0	0	0	0	0
C10orf122|387718	0	0	0	1	1	1	2	0	0	1	0	0	0	0	0	0	1	0	0	0	0	0
C10orf125|282969	404	146	53	311	189	168	522	54	149	77	216	442	106	63	7	196	85	235	163	48	102	100
C10orf128|170371	38	20	16	51	70	1	157	10	34	20	53	15	46	6	1	15	21	16	29	12	7	18
C10orf129|142827	0	0	0	0	0	0	2	0	0	0	0	0	0	0	0	0	0	0	0	0	0	0
C10orf12|26148	27	58	30.5	60.03	91.16	38	95.74	29.13	66.2	49.27	71.78	44.56	49.3	33	22.2	80.14	39	25	27.23	91.11	51.17	35.25
C10orf131|100127889	1	2	0	3	0	6	3	1	1	3	0	0	3	0	1	2	3	0	3	0	1	0
C10orf137|26098	329	502	259	421	406	422	375	530	414	443	303	404	570	239	292	578	566	362	271	692	586	386
C10orf140|387640	113	42.21	53.78	62	111	98	22	64	66	90	33	92	91	53	12	95	140	62	167	138	168	180
C10orf18|54906	790	1259	924	1051	1470	936	1101	1543	1301	1527	1170	831	1670	661	895	1710	1719	991	870	1827	1812	1338
C10orf25|220979	120	137.7	82.79	78.08	203.24	105.16	112.54	230	213	236.63	199	208	242.68	221	151	129	180	96	90	327	293	261
C10orf26|54838	2180.45	2322.51	1993.63	3916.87	3258	1874	5087	2039	2721	2460	3339	2467.91	2370	1312	1298	2155.96	2303	2148.67	2384	2866	1960	2546
C10orf27|219793	0	0	1	0	0	0	1	0	0	1	0	0	0	0	0	0	0	0	0	0	1	0
C10orf28|27291	353	270	285	382	502	232	470	338	340	381	322	268	396	241	146	307	456	320	328	434	273	259
C10orf2|56652	333	348	216	395	477	401	295	521	386	464	364	425	476	304	288	586	678	335	327	710	503	551
C10orf32|119032	1637	960	534	1562	1004.92	939	1260	860	1086.62	922.42	1288	1073.6	1054.85	519	490	670	912	1314	1204	719.55	660	701.03
C10orf35|219738	836	407	276	113	274	651	181	276	285	172	241	321	250	180	8	356	180	374	287	486	308	391
C10orf40|283025	0	0	0	0	0	0	0	0	0	0	0	0	0	0	0	0	0	0	0	0	0	0
C10orf41|100131213	145	114.42	52.14	138.19	127.28	133	113.46	86.36	194.5	106.41	191.24	206.67	152.32	142.19	7	169.4	145.18	178.16	148.23	66.13	28	209.14
C10orf46|143384	1159	1373	1165	1494	1524	1241	1509	1405	1396	1952	1351	1288	1816	844	658	1427	1454	1144	1205	1772	1484	1547
C10orf47|254427	16	7	21	72	49	8	65	29	8	38	66	67	64	11	8	42	63	55	21	24	45	92
C10orf4|118924	715	467	275	539	399	431	547	649	346	377	383	299	543	146	320	355	378	594	312	473	658	389
C10orf50|645528	6	3	2	4	2	0	2	0	3	2	2	2	1	1	0	3	0	5	4	0	1	1
C10orf53|282966	0	0	0	0	0	1	0	1	1	0	0	1	0	0	0	0	1	0	0	2	6	0
C10orf54|64115	5045	2169	3283	5073	6319	1941	10956	1770	3181	3530	6115	3601	3285	1279	603	2407	1884	2501	4896	1425	1110	2391
C10orf55|414236	7	27.75	13.96	25.44	16.59	6.54	41.42	60.78	19.88	8.05	36	7.11	19.44	21.16	6	23	20.07	37.01	19.03	13.02	74.69	31.91
C10orf57|80195	694.15	695	634	726	830	990	935	1060	1031	791	954.29	1008	665	711	261	783	931.37	772	735	654	462	864
C10orf58|84293	3902	3127	1775	2558	4422	4379	3194	2266	3029	3528	4591	4049	2128	1694	1056	1581	3500	2159	1860	3582	4798	3059
C10orf62|414157	5	1	4	3	2	13	1	4	1	8	1	2	3	2	0	2	5	2	5	1	4	3
C10orf67|256815	19	1	9	1	2	9	3	1	2	3	8	7	3	1	0	13	4	17	7	0	3	0
C10orf68|79741	3	4	7	3	2	5	7	6	1	7	0	4	1	4	8	2	5	6	5.51	4	10	4
C10orf71|118461	1	0	0	0	0	0	0	0	0	1	0	0	0	0	0	0	0	0	0	0	0	0
C10orf72|196740	448	611	605	847	1160	805	797	378	551	1156	804	1161	768	444	265	724	1259	778	698	513	526	715
C10orf75|90271	666	245	164	142	251	397	284	237	285	163	278	334	212	406	101	110	367	225	392	424	391	175
C10orf76|79591	1206	843	711	1250	1568	714	1420	1008	985	1151	1074	1080	1183	664	271	986	1087	961	944	844	887	1127
C10orf78|119392	256	182	128	195	242	222	408	125	170	217	163	245	174	98	107	163	238	181	279	169	142	106
C10orf79|80217	86	40	61	21	33	70	22	172	17	125	18	45	87	13	7	201	47	110	376	47	26	66
C10orf81|79949	2	13	20	35	8	95	16	8	6	498	170	15	23	24	6	126	37	77	12	4	9	313
C10orf82|143379	18	1	7	1	1	0	2	2	0	9	0	6	2	5	0	3	2	3	0	7	22	0
C10orf84|63877	1056	979	506	865	655	741	1078	670	922	771	1002	1137	846	468	415	642	861	918	758	848	755	761
C10orf88|80007	252	269	180	257	265	199	314	244	282	233	245	281	259	185	147	254	365	233	177	358	401	269
C10orf90|118611	308	37	33	100	289	101	440	214	164	143	163	85	421	142	72	78	164	75	43	78	34	34
C10orf91|170393	0	1	0	0	0	0	0	0	1	0	0	0	0	0	0	0	1	1	0	1	0	1
C10orf93|255352	41	30	33	29	50	38	27	32	47	24	20	50	21	41	8	56	30	65	22	18	40	18
C10orf95|79946	10.15	3.05	9.08	13.31	7.63	12.16	6.11	6.15	6.23	2.02	11.16	9.04	7	3.06	2	11.12	6	8.15	8.09	5.12	3.17	11.11
C10orf96|374355	0	0	0	0	0	0	0	0	0	0	0	0	0	0	0	0	0	0	0	0	1	0
C10orf99|387695	0	0	0	0	0	0	0	0	0	0	0	0	0	0	0	0	1	0	0	0	0	0
C11orf10|746	3513	3584	1419	2566	1990	3832	3204	2969	3181	1392	2991	6270	2215	1874	664	2142	2342	3685	2555	3068	2696	2247
C11orf16|56673	0	0	0	0	1	2	0	1	1	0	0	8	0	2	0	1	2	1	2	2	1	2
C11orf17|56672	1288	1031	664	888	920	1307	1653	1058	865	622	1173	2354	934	800	117	1141	988	1597	854	1209	874	950
C11orf1|64776	600.49	475.1	283.8	252.63	286.15	671.44	555.52	359.06	378.16	337.41	448.62	789.97	340.43	350.68	147	455.86	404.1	606.52	477.47	484.03	426.03	333.23
C11orf20|25858	38.34	7	7.75	1	1	33.66	2	9.86	2	8	3	13.05	21.93	14	19	34.38	2.06	9	5	27.18	8.47	38.6
C11orf21|29125	123	16	16	19	41	14	7	6	45	18	12	30	52	12	2	29	21	15	9	8	21	3
C11orf24|53838	1164	1974	1168	1771	1705	1767	1934	1509	1823	1195	1570	1741	1393	1190	252	1501	1062	1873	958	3119	1970	1329
C11orf2|738	5714	3158	2680	3951	4278	3918	2524	4430	3790	1999	2590	5089	4953	2650	1038	4152	2920	4523	3170	6464	4149	4545
C11orf30|56946	321	544	377	569	658	424	504	758	600	568	434	624	882	416	262	831	549	347	419	1719	1242	816
C11orf31|280636	3867	3652	1211	2320	1760	2394	3388	2111	2255	1163	3114	5715	1654	2571	653	1632	1857	3421	1941	2379	2147	2078
C11orf34|349633	0	1	0	1	0	2	0	2	2	1	0	0	1	0	0	2	0	0	1	2	2	0
C11orf35|256329	32.61	15.08	42.21	12.91	10.24	64.03	30	17.24	25.51	6.35	6.63	18	10.47	11.25	1	39	6	15	56.36	20.64	7.43	17.4
C11orf36|283303	0	0	0	0	0	1	0	0	0	0	0	1	0	0	0	2	0	0	0	0	0	0
C11orf40|143501	0	0	0	0	0	0	0	0	0	0	0	0	0	0	0	0	0	0	0	0	0	0
C11orf41|25758	1269	781	1258	539	834	1134	908	930	451	1592	613	1160	1107	720	68	1530	807	1080	438	2066	1517	291
C11orf42|160298	0	4	3	2	0	1	0	2	1	4	0	0	4	0	0	2	0	0	0	4	2	2
C11orf45|219833	107	99	105	117	160	51	241	43	157	76	127	129	110	78	1	64	89	86	98	120	27	71
C11orf46|120534	1278	1488	768	1098	1001	948	1190	1110	1372	906	1215	1508	1189	795	229	1135	1110	1085	1069	1686	1386	1340
C11orf48|79081	1293.79	1436.91	509.6	1035.96	830.87	1499.98	1217.76	1095.98	946.78	805.59	1184.84	2127.79	852.66	1092.91	333.97	924.35	1064.85	1505.58	918.74	1104.67	1702.56	914.69
C11orf49|79096	3684	2182	1578	1991	2195	4039	1592	3075	2805	1596	2071	5277	2554	2447	341	2848	2113	3042	2378	2935	3586	2493
C11orf51|25906	1734.04	1156.05	461.04	912.15	868.89	1063.08	1057.27	1252.37	1027.25	460.51	1264.19	2342.53	746.96	725.62	179.55	985.1	985.91	1150.42	978.91	1029.4	1410.82	801.74
C11orf52|91894	20	8.06	1	8	20	17	31	26	8	24	17	13	9	2	13	28	30.1	22	38.13	18	21	7
C11orf53|341032	0	0	0	0	0	1	0	0	0	0	0	0	1	0	0	0	0	1	0	0	0	0
C11orf54|28970	1088	1099	561	670	593	747	1049	1059	1047	913	863	1483	955	630	450	846	834	1026	1414	1899	1145	1313
C11orf57|55216	1338	2561	959	1944	1823	1961	1840	2030	2137	1597	1883	2612	1988	1530	851	1999	2134	1739	1588	4295	3287	2623
C11orf58|10944	5849	7814	3940	6175	5303	6087	7109	8366	7575	4471	7870	8711	6307	4429	1480	6505	6343	7281	3074	9812	6937	6548
C11orf59|55004	8787	5650	2951	5897	5124	5348	8279	4136	5597	2635	6621	10203	4524	3739	1117	5242	3307	7192	5361	4630	3705	4503
C11orf61|79684	451	536	268	465	348	450	253	853	558	481	291	674	874	431	130	570	399	718	360	749	1303	664
C11orf63|79864	167	128	201	100	156	332	94	155	142	129	21	119	131	87	4	348	212	201	410	281	156	153
C11orf64|283197	0	0	0	0	0	0	0	0	0	0	0	0	0	0	0	0	0	0	0	0	0	0
C11orf65|160140	8	5	6.01	1	2	21	20	11	8	15	13	13	2	6	1	17	13	21	23	20	22	7
C11orf66|220004	122	82	27	45	26	83	46	207	56	62	34	145	75	15	12	107	42	95	125	107	126	69
C11orf67|28971	656.8	452.51	318.54	355.5	428	589.7	504	490.43	330.91	334.63	528	808.55	517.36	502	153	315.26	306	735	517	277	518	328
C11orf68|83638	3746	2286	1692	1987	2041	3253	2011	2876	2547	1272	1999	4564	2668	1760	454	2101	1750	2992	1903	2240	2125	2312
C11orf70|85016	47	5	12	32	65	533	56	90	279	126	248	62	96	6	1	127	56	15	433	23	1	32
C11orf71|54494	645	298	488	221	337	800	485	624	362	513	113	1210	805	469	212	772	652	542	1049	804	1023	596
C11orf73|51501	1385	1490	615	1122	900	1170	1118	1233	1293	882	1143	3003	1094	1020	368	927	1092	1442	1193	1520	1690	1073
C11orf74|119710	372	365	189	270	390	490	489	275	368	299	359	628	284	252	91	251	360	418	423	487	619	200
C11orf75|56935	475	184	133	471	504	103	895	107	233	211	465	650	223	285	45	214	174	295	305	167	124	338
C11orf80|79703	359	282	139	215	215	332	53	529	310	132	96	613	226	299	53	264	142	270	226	397	512	184
C11orf82|220042	94	234	84	147	208	170	140	284	174	189	161	480	370	288	107	506	425	138	130	521	679	627
C11orf83|790955	1000	1198	403	608	480	1094.67	737	713	686	266	703	1055	559	666	138	546	535	870	530	679	969	648
C11orf84|144097	837	1151	538	908	831	1503	549	1237	977	733	795	1939	1289	965	143	1162	746	860	421	1676	2051	989
C11orf85|283129	0	0	0	0	0	1	0	0	0	0	0	0	0	0	0	0	0	1	0	0	0	0
C11orf86|254439	5	0	6	0	2	2	0	0	1	3	1	0	0	0	3	17	3	10	20	2	1	2
C11orf87|399947	440	42	140	80	9	44	187	60	7	342	132	138	221	53	2	83	24	143	146	622	331	61
C11orf88|399949	56	4	115	4	2	9	18	5	3	12	2	21	5	1	2	49	21	14	447	6	5	3
C11orf90|387804	0	0	4	0	0	7	2	0	2	7	2	2	4	0	0	6	2	1	3	7	8	0
C11orf92|399948	88	61.13	101.27	14	395	102	27	31	33	91	131	38	122	25.06	22	150	38	65	234.09	135	53	51
C11orf93|120376	272	126.87	98.73	52	142	428	56	126	76	166	23	160	208	50.94	3	156	93	179	348.91	262	87	70
C11orf94|143678	0	0	0	1	0	0	0	0	1	0	0	0	0	0	0	0	0	0	0	0	0	0
C11orf95|65998	1148	965	671	1230	1419	835	379	1174	1136	1241	612	1672	1980	860	330	1847	1115	1054	819	4307	4122	2101
C11orf9|745	4318	285	1047	2421	5212	205	8179	220	1912	3179	227	363	4397	325	54	1887	889	1088	328	3688	615	94
C12orf10|60314	2293	1756	926	1395	1131	1784	1500	1516	1432	1137	1704	3115	1551	1307	280	1545	885	2006	903	1997	1911	1403
C12orf11|55726	676	877	531	746	735	738	1057	960	801	1030	893	1087	907	629	347	977	1487	699	641	1479	1235	781
C12orf12|196477	0	0	0	1	0	0	0	0	0	0	0	0	0	0	0	0	0	0	0	0	0	0
C12orf23|90488	1493	4163	1813	2441	2017	2158	1937	1778	4080	3169	3051	3861	2479	1738	1088	2491	2103	2595	2367	2668	2104	2355
C12orf24|29902	687	951	263	435	377	577	600	479	655	560	718	1167	374	450	213	550	665	481	451	1180	1117	473
C12orf26|84190	170	159	66	96	98	129	174	188	153	160	256	168	119	88	32	54	118	133	111	83	75	124
C12orf27|283460	1	0	1	0	0	4	0	0	1	1	0	0	2	0	0	0	0	0	0	2	1	0
C12orf29|91298	1144.23	2157.73	463.41	1057.9	832.19	1094.61	991.86	944.09	1550.78	969.21	998.09	2300.07	1046.02	850.53	511.24	1086.81	805.58	793.9	867.67	2239.14	1073.52	1230.85
C12orf32|83695	788	1823	845	1147	1721	1736	1652	1590	1899	1344	1625	2723	1287	1443	210	1347	2283	1403	1041	2156	2871	1761
C12orf34|84915	1369	221	310	387	1588	101	925	569	247	757	151	1506	1023	395	334	724	780	425	366	2213	1736	484
C12orf35|55196	466	671	669	750	856	436	1074	582	801	1045	860	538	863	382	247	834	982	544	695	745	818	539
C12orf36|283422	0	0	0	0	0	0	0	0	1	0	0	1	0	0	0	1	1	0	0	1	0	0
C12orf39|80763	27	0	44	5	12	10	15	0	3	1	85	4	20	2	0	1	14	0	2	21	4	147
C12orf40|283461	1	1	1	0	0	0	0	0	2	0	1	0	0	0	0	0	0	0	1	0	2	0
C12orf41|54934	1338	2802	658	1531	1041	1282	1267	1459	1945	1321	1363	2935	1648	1144	500	1605	1345	1350	1054	2660	1673	1665
C12orf42|374470	3	0	0	2	0	3	0	0	1	1	3	0	4	0	1	4	2	0	5	2	0	0
C12orf43|64897	572	720	370	652	654	608	732	622	665	590	643	989	674	544	159	659	454	671	379	824	783	846
C12orf44|60673	1920	1964	809	1725	1306	1691	1543	1674	1531	1241	1476	2627	1726	1016	334	1478	1299	1864	894	1677	1680	1473
C12orf45|121053	184	316	139	244	164	289	391	185	242	140	272	390	149	180	58	174	126	254	90	232	379	139
C12orf47|51275	1317.7	1353.26	367.6	737.51	435.16	865.2	801.74	1185.49	834.98	688.61	874.29	1989.7	786.77	584.73	393.62	770.09	741.89	1025.26	746.45	1567.6	1170.36	854.04
C12orf48|55010	65.59	193.46	98.53	198	158	120.7	144.97	212.5	148.83	210	216.1	468.32	230.6	171.22	92.5	259	243	163.61	134	392	610.71	365.83
C12orf49|79794	626	1977	1140	1555	1883	1325	1363	1417	2860	1921	1824	1635	2324	1194	207	1903	1131	720	897	1780	683	1318
C12orf4|57102	939	1175	570	1376	989	649	1207	906	1294	1005	1199	1368	1108	609	312	1453	2155	1090	877	1192	1224	1250
C12orf50|160419	0	1	0	0	9	0	3	0	8	1	1	0	1	0	0	2	1	0	0	1	2	0
C12orf51|283450	1784	1569	2022	1418	2559	2141	1268	4959	2018	2544	978	1564	3282	1104	677	3202	1144	1269	1027	4452	4309	1940
C12orf52|84934	1415	931	583	725	871	1038	825	694	822	828	1021	1897	1054	734	185	1051	784	1142	703	1061	702	957
C12orf53|196500	3259	1763	1643	1864	1462	246	863	3077	2785	1118	1002	4551	874	1969	504	2154	3343	1944	1898	4492	5156	2092
C12orf54|121273	3	1	0	0	1	1	0	3	1	5	2	7	7	0	0	0	0	0	2	0	0	0
C12orf56|115749	6	0	0	1	0	1	2	1	1	1	0	0	1	0	0	2	0	5	0	0	0	0
C12orf57|113246	6418	4304	1910	2828	1992	3897	2450	4407	3343	2171	3150	5644	3226	3226	836	3011	5848	6171	3220	3439	3795	3375
C12orf59|120939	263	137	96	264	435	47	438	57	198	210	262	138	172	139	7	183	81	73	204	38	37	137
C12orf5|57103	975	1712	777	1492	1193	675	1653	850	1221	967	1629	1738	1308	896	138	1359	2929	1224	791	1066	2078	1603
C12orf60|144608	59	74	35	43	27	84	95	42	58	61	53	141	40	36	11	49	231	83	117	57	72	44
C12orf61|283416	16	25	20	19	28	37	24	17	18	34	101	66	20	30	4	19	14	40	32	19	13	13
C12orf62|84987	2121	2088	771	1169	877	1302	2030	720	1265	812	1739	2145	1045	1279	252	1221	817	2015	1187	1203	758	912
C12orf63|374467	10	7	15	3	5	26	3	11	11	56	2	7	17	1	0	44	0	26	51	3	4	10
C12orf65|91574	534	752	315	495	510	994	663	556	565	650	619	1134	726	592	265	736	1253	692	406	1055	1680	607
C12orf66|144577	120	295	115	145	179	170	269	165	222	252	215	252	218	126	50	290	162	127	126	382	54	156
C12orf68|387856	470	322	812	394	251	729	972	713	449	369	1096	901	701	980	20	476	536	397	240	1448	673	1200
C12orf69|440087	1	3	2	2	6	6	0	6	8	2	4	7	5	1	0	1	6	4	4	2	10	5
C12orf70|341346	3	9	5	0	1	8	3	10	4	8	9	3	14	10	0	10	3	9	3	9	9	2
C12orf71|728858	5	0	0	0	3	6	3	2	2	1	1	1	3	1	0	3	2	2	4	3	9	0
C12orf72|254013	128	109	72	81	100	116	114	90	111	139	125	114	165	62	12	135	147	158	137	110	113	112
C12orf73|728568	379	564	196	266	239	440	247	373	463	296	348	685	263	277	85	253	232	364	189	415	392	238
C12orf74|338809	0	0	0	1	0	0	2	0	0	0	0	0	0	0	1	0	0	1	0	1	1	0
C12orf75|387882	434	360	233	303	489	335	447	406	542	241	567	1517	314	444	67	325	206	455	263	994	726	645
C12orf76|400073	2153.22	1496.15	773.49	1026.77	1060.58	1055.9	1007.32	1405.52	1699.96	942.48	1005.28	2107.09	1721.67	1254.95	532	1361.8	774.12	1096	744	2030.26	1318.44	1384.56
C12orf77|196415	0	0	0	0	1	0	0	0	0	0	0	0	0	0	0	0	0	0	0	0	0	0
C13orf15|28984	5991	2261	1481	3936	1925	923	2649	1517	2509	2186	4150	5814	1685	661	1149	1913	2867	2620	2923	2873	4246	1930
C13orf16|121793	61	2	3	14	6	12	15	10	27	6	2	15	8	6	8	1	9	9	4	22	28	6
C13orf18|80183	295	1152	687	1219	1193	671	1285	575	1350	413	1338	2908	424	440	17	695	934	1023	403	881	1671	1202
C13orf1|57213	850	523	332	623	759	581	698	835	1018	398	482	855	450	279	140	594	514	744	514	861	857	529
C13orf23|80209	837	1218	579	1457	2008	763	1107	1976	1590	1168	789	1677	1460	526	274	2281	1139	976	1069	4007	3043	1251
C13orf26|122046	85	18	59	9	41	94	73	38	51	102	30	132	18	53	0	71	81	172	268	12	8	5
C13orf27|93081	374	706	116	353	166	238	344	381	243	216	247	1330	140	185	375	279	445	392	260	542	820	291
C13orf28|122258	0	0	0	0	0	0	0	0	0	0	0	0	0	0	0	0	0	0	0	0	0	0
C13orf29|283487	106	43	77	106	337	32	89	158	567	154	97	187	115	68	12	544	120	155	254	28	45	48
C13orf30|144809	8	0	0	0	0	0	0	0	0	3	0	0	0	0	0	19	4	3	257	14	1	1
C13orf31|144811	266	199	119	435	366	210	1526	91	248	216	180	121	204	20	33	270	167	226	262	188	191	174
C13orf33|84935	23	290	180	335	39	11	464	19	32	25	107	37	12	32	1	84	31	481	27	8	47	8
C13orf34|79866	138.17	305.54	105.85	242.56	340.45	138.09	224.54	296.82	222.5	172.27	170.17	542.28	119.63	138.02	41.76	472.59	309.57	209.97	182.02	498.92	878.31	301.87
C13orf35|400165	0	1	1	1	1	0	1	3	1	0	0	0	0	1	0	0	0	0	1	0	0	2
C13orf36|400120	127	0	162	12	10	12	152	25	8	0	37	0	47	31	0	17	6	1	5	11	28	4
C13orf37|440145	537	1120	301	722	726	420	799	912	1526	403	961	1137	341	277	193	869	823	672	529	1296	1806	918
C13orf38|728591	51.24	122.98	14	29.33	27.11	21.7	52.69	53.33	40.81	28	13	17.57	45	9	10	23.08	24	30	53.1	91.5	62	45
C13orf39|196541	49	0	0	0	0	1	0	0	0	0	0	0	0	0	4	4	0	0	15	0	0	1
C14orf101|54916	292	443	264	518	481	164	657	781	667	515	561	276	564	356	74	341	355	332	297	712	816	479
C14orf102|55051	536	443	168	379	597	521	443	899	458	433	425	382	729	170	88	293	392	254	289	533	513	559
C14orf104|55172	280	825	208	563	494	245	552	541	675	402	607	518	524	404	311	369	540	293	346	953	975	690
C14orf105|55195	1	0	0	0	0	2	0	1	0	7	5	0	0	0	0	3	3	0	0	0	7	1
C14orf106|55320	279	417	337	418	528	173	792	328	421	511	668	318	539	171	96	528	534	229	463	771	742	511
C14orf109|26175	868	1169	362	895	715	853	1064	1015	1106	680	970	1535	758	873	204	578	745	590	485	860	917	787
C14orf115|55237	2	0	0	1	2	0	0	1	0	0	0	0	0	0	0	0	0	0	0	1	0	0
C14orf118|55668	188	768	205	351	430	315	571	546	602	359	415	364	482	233	108	450	333	151	184	883	526	482
C14orf119|55017	1904	2791	757	2132	1548	1196	3103	1779	2312	1591	2816	2631	1655	1501	505	1163	1746	1837	1248	1826	1803	2082
C14orf126|112487	700.93	1178.83	397.99	729.31	931.86	391.63	871.14	342.74	1071.87	751.68	895.66	748.66	877.2	732.96	238	567.24	528.2	607.97	705.43	902.98	524.88	727.2
C14orf128|84837	139	117	111	147	166	171	142	176	109	403	401	175	167	173	50	208	298	110	147	673	194	257
C14orf129|51527	777	1949	378	824	756	486	1399	920	1367	760	1360	1062	717	651	208	456	624	498	523	1230	897	925
C14orf132|56967	5403	3041	2639	1503	6641	3385	3063	1035	6688	5637	2467	3382	5146	1374	1666	2513	3050	2075	3176	12611	7328	6793
C14orf135|64430	1682	2227	957	1732	1992	1079	1539	4268	3064	2422	1989	1578	3717	1656	791	1464	1451	988	1058	3320	3026	2906
C14orf138|79609	149	274	105	203	155	133	173	305	288	187	211	114	237	145	51	108	156	177	121	375	540	193
C14orf139|79686	568	111	159	191	452	358	172	591	213	299	95	226	405	106	26	126	153	201	235	188	202	66
C14orf142|84520	710	634	205	509	428	612	560	664	548	389	731	776	489	596	103	415	654	468	485	340	518	646
C14orf143|90141	86	153	40	106	83	188	230	180	100	143	229	232	156	126	19	79	128	124	78	115	116	220
C14orf145|145508	74	111	38	74	171	101	83	186	66	164	91	133	182	94	58	93	118	35	75	274	364	174
C14orf147|171546	1476	4477	1553	2187	2083	2412	2923	6401	3330	3410	4752	2205	4470	2462	726	1691	2274	1882	3308	3632	2873	2954
C14orf148|122945	25	20	21	16	15	27	12	49	13	43	20	23	46	32	3	29	16	15	20	29	46	40
C14orf149|112849	484	924	159	539	404	304	469	1689	545	550	288	584	313	359	111	251	352	406	339	498	274	500
C14orf153|84334	1306.14	1501.11	374.7	1111.89	858.12	1347.22	1327.16	1370.89	1391.76	901.59	1465.73	1513.21	996.88	1072.42	158.44	489.42	730.12	787.33	460.89	1324.2	1508.24	992.19
C14orf156|81892	1422	1311	407	933	890	1324	1433	1176	1174	855	1392	1354	775	996	208	469	897	995	583	880	1288	713
C14orf159|80017	2615	1848	1620	1373	2102	3269	1956	4136	1755	1880	2098	2230	3319	1765	412	1479	1956	1337	1401	1990	1486	2449
C14orf162|56936	38	1	18	8	8	0	13	13	5	12	6	3	20	6	2	2	4	3	15	65	40	15
C14orf165|414767	0	0	0	0	0	0	0	0	0	0	0	0	0	0	0	0	0	0	0	1	0	0
C14orf166B|145497	8	1	2	0	4	3	2	2	2	4	31	0	1	3	0	3	1	2	0	7	6	1
C14orf166|51637	2492	3868	1196	3581	2968	2147	4434	3864	3217	3073	4387	3314	3023	2590	1041	2015	2733	2888	1827	3617	4291	3202
C14orf167|55449	556.3	1333.46	395.38	722.94	973.58	367.88	1120.02	906.62	1180.96	998.86	961.76	534.78	1291.86	840.01	123.78	634.45	889	385.57	514	1315.49	968.19	1018.53
C14orf169|79697	381	384	187	426	400	272	466	362	191	106	311	561	174	108	25	164	150	278	261	248	657	105
C14orf174|161394	43	68	66	36	67	107	74	78	58	55	110	67	114	69	8	70	40	27	92	34	24	32
C14orf176|643382	35	59	26	29	34	50	32	94	56	57	58	32	26	55	2	21	47	26	20	31	80	36
C14orf177|283598	0	0	0	0	0	0	0	0	0	0	0	0	0	0	0	0	0	0	0	0	0	1
C14orf178|283579	2	1	1	1	5	4	2	10	5	3	6	2	7	5	0	7	2	3	9	6	7	6
C14orf179|112752	941	1232	283	623	625	1171	1022	1595	790	617	1160	1634	683	727	108	464	743	757	458	840	872	659
C14orf180|400258	4	5	1	4	0	10	0	1	0	1	0	0	4	0	0	8	1	0	28	4	1	2
C14orf181|400223	113	35	33	28	20	126	18	173	35	65	114	66	84	54	8	47	53	37	29	29	98	55
C14orf182|283551	0	0	4	2	3	5	5	0	5	0	3	0	1	2	0	0	1	1	0	2	1	0
C14orf183|196913	0	1	0	0	0	0	0	0	0	0	0	0	0	0	0	0	3	0	0	0	0	0
C14orf184|650662	0	1	0	5	1	28	1	4	0	2	0	0	3	0	0	1	2	0	0	0	2	0
C14orf19|280655	14	14	16	19	14	13	30	18	22	24	18	20	15	14	6	10	16	12	12	22	24	9
C14orf1|11161	1842	1517	511	987	1438	2056	1555	3616	1908	1106	1429	2378	1598	1395	378	786	1032	1001	871	2124	2845	2179
C14orf21|161424	112	475	224	413	666	156	402	381	449	470	383	154	693	185	145	509	365	83	162	526	184	455
C14orf23|387978	55	236	17	197	71	6	107	10	221	17	238	10	59	4	2	21	293	128	50	174	575	400
C14orf28|122525	95	181	74	133	101	56	157	159	186	190	117	111	188	154	26	91	85	134	72	174	182	153
C14orf2|9556	4589	3379	1042	2215	1881	2761	3373	3898	2552	1806	3439	3077	1696	2169	506	1119	1995	2133	1561	2880	3172	2064
C14orf33|100129075	47	126	55	80	86	31	78	57	130	104	112	137	108	66	37	81	71	35	98	248	89	133
C14orf34|645687	7	0	2	2	3	0	2	1	8	6	3	4	3	1	0	1	4	3	0	0	1	0
C14orf37|145407	279.79	667.65	401	453.29	442	476	292.54	542.47	566	787	632.5	327.9	830	571.36	262.34	464	347.06	254	313.63	1126.27	367	349.58
C14orf39|317761	4	0	0	2	0	0	1	41	0	4	0	2	0	1	1	0	0	0	2	1	8	1
C14orf43|91748	1022	2399	1064	1919	2034	1343	1381	3219	3146	2275	1171	1501	2775	1139	315	1640	1253	828	917	2301	3704	1167
C14orf45|80127	257.37	441.72	175.07	266.44	204.26	233.5	268.64	572.67	331.26	377.49	206.65	389.47	393.77	300.67	26.29	265.3	210.62	295.09	240.56	305.18	186.64	299.17
C14orf48|256369	0	0	0	0	0	2	0	0	1	0	0	0	0	0	0	0	0	0	0	0	1	0
C14orf49|161176	37	41	26	47	150	65	55	180	79	65	50	41	139	30	9	32	51	19	44	77	58	10
C14orf4|64207	2499	3341	1503	5667	4336	3819	3281	7087	4118	3179	2282	3528	3953	2371	372	3233	2304	2080	1675	5207	5589	4028
C14orf50|145376	166	17	13	24	11	31	23	67	31	34	6	29	46	5	2	62	45	35	97	48	69	114
C14orf53|440184	0	0	0	0	0	0	0	0	0	0	0	0	0	0	0	0	0	0	0	0	0	1
C14orf64|388011	185	133	30	30	107	70	68	89	125	187	130	123	96	53	4	83	111	80	74	110	100	147
C14orf68|283600	7	7	3	1	1	12	1	3	1	1	0	0	2	0	0	2	0	0	0	8	3	2
C14orf70|283601	8	0	1	0	0	0	2	0	3	1	0	0	0	0	0	0	0	0	0	0	0	3
C14orf72|145200	2	4	1	3	1	1	8	1	4	4	7	1	0	3	0	0	0	0	1	0	0	1
C14orf73|91828	11	2	0	5	0	1	3	0	0	1	0	0	1	0	0	0	0	2	0	1	0	0
C14orf79|122616	946	585	263	439	424	895	472	1238	660	662	619	533	735	783	43	373	359	617	431	517	314	283
C14orf80|283643	326	231	87	163	295	295	197	535	134	234	156	423	356	321	14	294	170	148	107	476	1155	375
C14orf86|283592	158	175	36	100	112	153	105	250	93	65	19	112	178	114	14	121	19	49	41	77	44	103
C14orf93|60686	344	211	127	311	415	383	256	589	295	381	232	519	465	205	131	350	360	323	251	467	755	606
C15orf17|57184	3085	3144	2788	2304	2170	3729	2112	3894	3650	2629	2586	2996	3754	2310	917	1796	2713	3234	1728	2427	5245	3380
C15orf21|283651	3	15	2	10	11	9	22	7	9	6	13	13	6	3	0	12	14	9	8	8	12	13
C15orf23|90417	408	718	318	447	689	681	524	519	468	390	519	1308	683	507	428	480	736	675	259	759	2247	680
C15orf24|56851	3946	4814	2401	2771	2501	3842	4043	4156	4437	1572	5007	6417	3069	2570	1192	1773	3676	4223	1939	2216	3562	2736
C15orf26|161502	24	10	4	4	5	7	6	5	5	9	4	2	0	2	0	44	6	33	86	0	3	5
C15orf27|123591	113	13	34	26	45	32	47	23	30	30	18	52	49	8	8	17	18	18	33	85	75	63
C15orf28|80035	0	9	7	0	5	5	5	5	3	6	1	5	6	0	1	4	5	0	1	5	26	5
C15orf29|79768	777	1491	559	742	590	721	785	1048	1241	472	835	1457	894	790	402	560	729	794	519	657	1279	861
C15orf2|23742	0	0	0	1	1	0	0	0	1	7	0	0	0	0	0	31	0	0	2	1	1	0
C15orf32|145858	0	0	0	0	0	0	0	0	0	1	0	0	0	0	0	0	2	0	0	1	0	0
C15orf33|196951	51.8	55.41	23.05	29.3	40.19	44.12	35.26	56.66	41.33	45.64	56.22	37.06	61.46	40.42	18	43.18	59.66	68.21	65.4	29.39	54.24	81.82
C15orf34|80072	19	16	24	17	12	27	58	17	16	16	58	22	23	14	3	29	21	29	18	13	31	15
C15orf37|283687	113.66	40.11	105.85	75.34	73.56	142.19	93.71	113.22	120.25	115.12	101.39	269.82	112.26	32.72	18	112.37	89.17	132.19	51.58	90.5	113.68	74.27
C15orf38|348110	400.75	702.55	529.72	489.98	940.16	631.79	748.1	459.2	682.23	542.57	579.24	745.29	988.49	289.69	203.23	543.6	484.23	470.53	317.65	342.19	370.61	751.58
C15orf39|56905	479	856	855	938	1802	1348	911	817	1173	883	1001	1133	1831	491	321	964	840	814	425	578	688	1421
C15orf40|123207	607.05	610.19	208.11	406.61	386.59	551.68	441.51	413	571	420	580.36	673.71	421	361	93	278	508	723	348	290.9	513.18	455.25
C15orf41|84529	210	264	216	205	233	369	218	290	400	250	278	281	290	208	77	249	313	275	235	391	768	312
C15orf42|90381	72.44	149.69	126.97	116.64	208	234.28	38.17	363.3	142.42	275.95	65.46	370.4	352.16	169.34	112.25	177.43	221.23	92.23	48.55	307.38	1062.27	362.43
C15orf43|145645	0	0	0	0	0	0	0	0	0	0	0	0	0	0	0	0	0	0	0	0	0	0
C15orf44|81556	1326	1995	1494	1378	1378	1855	1814	2246	1963	1828	2034	2601	1820	1574	792	1306	1773	1792	953	902	1346	1553
C15orf48|84419	10	115	50	366	39	66	362	10	265	45	196	173	30	45	1	258	78	114	150	49	13	42
C15orf50|414926	0	0	0	0	0	1	1	2	1	0	0	0	0	0	0	0	0	0	0	0	0	0
C15orf51|196968	14	29	10	8	14	60	16	9	14	143	18	0	51	1	1	26	105	33	30	1	3	1
C15orf52|388115	1150	1618	1616	815	1285	2453	1456	3047	1146	1230	1352	269	2289	560	96	954	750	1997	492	322	1788	1179
C15orf53|400359	0	0	0	0	1	0	0	0	0	0	0	0	0	0	0	0	0	0	0	0	0	0
C15orf54|400360	0	1	3	4	5	1	1	5	2	5	7	0	3	2	1	4	1	1	0	0	1	3
C15orf55|256646	0	1	1	0	1	4	0	0	2	0	0	0	1	0	0	0	3	1	0	4	5	0
C15orf56|644809	22	6	23	13	5	24	13	7	7	6	22	5	7	8	2	12	2	18	8	1	4	7
C15orf57|90416	689.84	729.03	366.27	686.86	527.96	436.37	947.73	362.03	560.67	319.58	737.52	721.41	459.22	441.48	156.07	441.93	583.02	968.58	447.1	335.56	727.67	473.78
C15orf58|390637	87	80	86	88	114	127	129	85	63	66	65	94	106	87	12	75	88	94	44	59	79	117
C15orf59|388135	2103	830	432	449	535	560	188	1500	539	595	1147	1782	1221	987	225	174	383	444	89	763	1934	2141
C15orf5|81698	1	1	0	1	0	1	0	2	0	0	1	1	0	0	0	0	0	1	0	0	1	1
C15orf60|283677	0	0	0	1	0	0	0	0	0	0	0	0	0	0	0	0	0	0	0	0	1	0
C15orf61|145853	381	261	140	178	148	230	235	247	237	154	315	515	198	179	47	146	257	350	161	227	216	251
C15orf62|643338	34	62	58	35	35	75	30	80	77	47	40	15	120	30	10	60	40	19	25	48	138	41
C15orf63|25764	1657.31	1817.19	875	1277	1186.54	2660.12	1585	1473.41	1458.92	905.79	2128.58	2189.63	1443	1409	466	932.26	1476.57	2156.97	601.39	1038.35	2113.37	1359
C16orf11|146325	0	0	1	0	0	0	1	0	1	1	0	0	1	0	0	1	1	1	0	1	2	0
C16orf13|84326	2484	1776	853	1034	754	2369	1185	1317	1413	981	1002	3112	1407	1409	163	1231	1036	1803	1108	1663	1182	1383
C16orf3|750	1	8	14	3	6	32	4	37	22	10	1	4	11	5	1	11	5	3	7	14	45	0
C16orf42|115939	3275.08	1995.38	1266.97	1736.02	2081.2	2730.57	2059.21	2441.23	2023.61	1759.23	2128.97	3815.11	2103.88	2162.61	246.97	2008.86	2491.23	3127.66	1729.23	2192.72	2135.12	2043.73
C16orf45|89927	6042	5565	2474	3817	3253	3951	2125	4669	5039	3020	4949	8119	4558	5689	1065	4446	6200	4532	2559	6141	7541	3630
C16orf46|123775	148	80	81	118	110	170	91	209	196	146	110	223	163	72	25	138	171	192	146	105	126	103
C16orf48|84080	736	368	621	611	539	1331	304	1312	525	845	412	1476	1040	936	90	847	864	1227	1515	526	933	672
C16orf52|730094	581	440	538	547	458	488	529	794	880	740	635	769	805	397	207	639	811	442	334	1087	1207	654
C16orf53|79447	1622	1586.88	973.73	1113.86	1249.89	3520.79	1484.94	2574.95	1154.91	2005.93	1330.69	2122.97	1529.82	1428.97	192	1951.79	2229.95	1967.88	1886.94	1586.97	3113.93	1026
C16orf54|283897	99	75	76	127	182	21	239	24	135	73	97	77	114	39	2	88	51	97	92	30	13	75
C16orf55|124045	483	298	249	441	374	930	238	540	352	420	345	777	607	286	53	629	643	709	600	250	663	669
C16orf57|79650	1267	1302	1096	2463	2399	2312	2484	2223	2138	2106	2408	3231	2209	1543	305	2581	1869	2094	1654	1399	2881	1903
C16orf58|64755	2928.58	4743	2623	3491	3656	5111	2767	6800	4954	4546	3595	8759.23	4761	3193	669	5337	4647	5189	4140	6996.45	6214.93	4642
C16orf59|80178	111	150	69	124	139	255	72	285	73	131	117	423	228	314	11	328	603	131	96	495	845	418
C16orf5|29965	6727	2705	4532	3153	3035	5188	3047	3690	2481	3432	2942	4639	4422	1898	852	3092	7919	3642	3768	4016	3541	4409
C16orf61|56942	1174.7	792.38	434.49	709.68	679.13	789.72	1041.17	846.7	913.82	837.38	1116.89	2415.2	800.41	464.21	240.93	746.35	1582.8	1246.52	958.31	778.19	1653.86	822.53
C16orf62|57020	2659	2542	1702	2494	3244	3023	3500	2833	2815	3236	2556	3046	3369	2004	666	2696	3554	2630	2479	2589	2746	3195
C16orf63|123811	1222	2394	800	1177	1073	1172	1627	1585	1859	1734	2033	2307	1270	949	322	1335	2320	1652	1922	1681	1434	1401
C16orf68|79091	313	490	294	349	237	389	290	373	321	435	323	630	440	273	86	406	536	418	350	743	706	393
C16orf70|80262	1042.63	547.4	754.29	1045.59	1221.27	1003.43	1047.97	1017.81	1069.59	1065.49	807.28	1015.93	1094.43	546.01	159.34	945.04	942.76	806.9	1170.63	645.25	1165.51	876.86
C16orf71|146562	150	54	60	27	42	118	31	38	32	70	44	108	72	41	3	154	117	125	188	51	43	37
C16orf72|29035	1506	2313	1432	1885	1876	1844	1812	1993	2551	2499	2365	1911	2598	1340	443	2049	3667	1446	1271	2523	1956	1764
C16orf73|254528	8.32	1.01	0	2	1	3.09	2	4.15	1.01	2.08	0	1	2.02	0	1	3	8.48	1.02	3.12	3.02	5.06	1.01
C16orf74|404550	68	59	31	123	56	263	35	18	56	59	18	129	72	15	5	192	23	229	53	20	79	226
C16orf75|116028	101	154	170	101	202	681	193	390	176	197	329	528	233	440	23	275	1062	188	119	474	849	906
C16orf78|123970	0	0	0	0	0	0	0	0	0	0	0	0	0	0	0	0	1	0	0	0	0	0
C16orf79|283870	226.48	100.14	77.9	78.8	23.28	114.45	38.58	381.38	57.62	116.81	29.41	128.03	161.05	106.66	6.18	157.32	216.86	159.51	102.36	185.92	540.44	160.84
C16orf7|9605	1317.92	805.9	1328.76	1153.83	1092.9	1938.81	1437.88	1938.65	1525.66	1589.86	2083.83	2186.82	1710.43	621.84	118.94	1617.18	1004.94	1797.77	990.84	803.81	2008.67	1276.87
C16orf80|29105	1532	950	851	1318	1428	2037	850	2760	1165	2273	1389	3458	1775	1152	313	1828	2876	2263	1894	1794	2507	1881
C16orf81|283860	4	2	6	2	0	15	2	5	3	5	1	0	9	2	0	1	13	3	2	0	5	2
C16orf82|162083	0	0	0	0	2	0	0	0	0	1	0	0	0	0	0	0	0	0	0	0	0	0
C16orf86|388284	194	115	156	109	68	152	171	205	90	103	189	340	162	110	18	166	150	192	332	90	122	85
C16orf87|388272	132	132	120	260	224	320	145	199	253	287	212	396	251	157	144	280	354	186	196	506	527	212
C16orf88|400506	536	590	311	419	647	573	856	745	456	736	582	998	625	604	219	681	1166	596	433	808	834	810
C16orf89|146556	2198	841	702	309	1220	1713	530	79	466	619	519	148	336	142	24	851	627	1744	705	298	230	1040
C16orf90|646174	0	0	0	1	0	0	0	0	0	0	0	2	1	0	0	0	0	0	0	0	0	0
C16orf91|283951	640	789	270	447	313	779	520	567	583	312	612	1053	415	396	99	525	1355	667	437	760	475	531
C16orf92|146378	5.57	1.41	0	0	1.3	0	0	5.06	0	6.55	0	11.46	3.68	2.5	0	2.62	6.34	1.53	1.27	13.91	10.62	3.73
C16orf93|90835	298	224	290	175	139	411	163	252	199	205	355	459	210	249	15	442	263	586	211	191	393	186
C17orf100|388327	170	244	200	164	189	304	159	298	300	285	228	745	301	334	125	291	482	265	200	411	380	307
C17orf101|79701	794.9	746	529.65	702.49	936	755	652.91	934.11	1005.85	501.74	1166.98	1426.4	787.13	1167.95	114	831.72	620	845.26	451.56	713.53	679	760.73
[truncated: 18,532 more rows]
