# Supplementary material for: Gibbs process distinguishes survival and reveals contact-inhibition genes in Glioblastoma multiforme
Source: PLoS One. 2023 Feb 16;18(2):e0277176. doi: 10.1371/journal.pone.0277176 (PMC9934342; doi:10.1371/journal.pone.0277176)
Supplement: S11 Data — (XLSX) [file pone.0277176.s013.xlsx]

## Sheet: Cell movement RNA counts
Gene	AGAP2	APP	ASAP1	BTG2	C18orf1	C1QBP	CAPN2	CCL14	CCR6	CD151	CD244	CD24	CD63	CD72	CD9	CEACAM1	CHI3L1	CLASP1	CLASP2	CLDN4	CLDN7	CLU	COL1A1	COL4A1	COL4A2	CRYAB	CST3	CTSL1	CXCR4	EGFL6	EGF	EZR	F2RL3	F3	FCER1G	FCGR3A	FHL1	GFAP	GJA1	GNA12	GNAI2	GNAS	GNB2L1	GPC1	GRB2	GZMB	HES6	HSP90AA1	HTR2A
H-CIL-01	33999.5	27758	1823	11733	2372	4958.1	4928	55	15	6783	20	2362	24843	193	13281	10	82677	1394	4398	36	68	665480	3604	12701	10269	75587	55529	6248	5917	5	21	3507	67	7273	3452	9246	17780	764504	21005	9303	14401	48376	32995	4294	5154	13	3121	18201	37
H-CIL-02	1334.32	50343	2515	4990	1793	4648.77	6208	232	40.27	11594	50	3098	46053	162	7621	41	261100	2858	5609	36	14	292177	28086	26394	20053	22115	50634	9008	2560	178	116	4236	49	12176	4601	16227	9469	388953	25030	9180	23955	127762	36653	13671	7502	44	1372	37666	44
H-CIL-03	1314.61	82091	3642	3566	1997	4508.11	7950	4	130.19	17758	15	277	50185	97	7938	28	156159	4377	5123	65	24	317551	24140	46754	37068	58333	44396	9917	3647	54	106	6320	54	11495	3443	10721	14332	539190	23426	12656	30504	97791	40178	21892	7211	21	1239	40410	22
H-CIL-04	701.47	41555	4097	3690	1800	3683.29	8691	2	35.43	4141	20	19794	23248	247	4660	46	20963	3110	6996	21	36	519389	1983	4528	5100	46760	30775	3956	974	86	234	18242	3	6905	2257	12905	24406	1686219	30149	10425	25810	32487	18648	14931	6049	40	7178	36866	15
H-CIL-05	2472.8	87729	4718	3406	2794	6609.55	7648	9	35.76	15896	53	449	53169	34	7593	8	24660	5619	9285	41	28	244236	5997	18278	16467	25286	70049	4244	2072	9	110	6013	38	6665	1980	7097	19962	341412	32008	14144	29081	126318	46441	20890	6609	30	2488	46172	84
H-CIL-06	2653.13	31756	3357	1502	1159	2252.58	8993	16	22.67	11383	12	540	31033	207	2898	7	74492	2257	2872	79	76	316079	500498	12669	14911	31684	16639	9079	2197	5	136	6874	98	8468	2401	5819	5798	242426	21368	4738	20417	43355	23676	17329	6513	40	361	36061	139
H-CIL-07	161.77	27696	2069	2182	1115	1822.19	3755	7	30.63	6333	14	32	17564	46	6452	16	306176	1470	841	66	10	254755	4736	16801	15207	12891	12640	5297	991	31	139	3435	16	5513	1444	4316	6535	163925	12966	5366	6961	24241	12194	8094	3824	6	427	11581	1
H-CIL-08	1949.59	28183	3101	3874	1256	4799.47	10506	12	5.54	13621	15	148	61870	89	9917	9	194143	3210	3310	114	24	202995	5279	16830	17858	8386	94029	3933	990	6	34	2802	58	5305	1161	2979	12648	484629	10410	14377	20891	89713	32794	26269	5125	11	8401	34006	1
H-CIL-09	1190.68	34277	2802	4043	1724	5144.12	8125	9	10.83	13302	33	6502	50943	132	11564	26	18388	3200	5422	72	48	147454	3613	12493	16337	34843	35483	4042	1241	6	187	7583	14	4443	1414	4353	15981	212821	5385	6364	18862	61534	33099	23507	7095	12	9116	28265	20
H-CIL-10	20378.3	59623	5004	4938	707	1909.32	3684	4	26.45	3021	11	10618	7001	58	5350	0	2262	3822	6726	6	9	118806	1658	12497	9064	55118	11163	2338	1854	5	10	8215	50	1329	558	2037	12514	228162	4354	6160	9408	77704	37387	10548	4495	14	12659	44771	64
H-CIL-11	1027.41	94809	5877	3691	2147	4755.03	7246	9	25.77	8557	11	62	46787	33	18434	30	196160	3238	3567	24	28	70779	4039	23826	22281	7483	57306	2834	1235	9	250	3010	34	3002	1496	5487	14102	310904	3300	21675	25555	63845	33663	27679	6068	19	5517	19774	4
H-CIL-12	597.19	64841	2853	10212	1590	2903.98	7221	23	45.47	13040	36	3094	36849	291	8846	30	406174	3657	2598	157	130	247817	86959	33547	32093	23864	36282	9560	8114	256	127	9247	73	10085	3083	14140	7067	214060	16726	6784	22928	42168	44150	25044	6433	8	716	37752	24
H-CIL-13	1893.5	73217	3341	8404	2643	5047.77	7398	26	37.38	6080	13	1546	47513	68	15266	2	676389	4282	4491	44	40	167100	7344	16750	17881	20061	81427	6478	1963	12	81	4679	46	5317	1765	5747	11036	449306	13980	10307	19501	136383	47459	15382	6757	3	3225	60339	149
H-CIL-14	380.58	98030	2109	2114	1674	2101.28	4980	4	30	5817	34	519	27334	45	11755	7	148018	2981	1901	215	29	313007	8123	21551	21651	5260	126488	4030	2257	25	159	15528	41	7280	2234	8713	12638	692188	42294	9830	19762	42181	22724	2573	7172	8	682	35037	0
H-CIL-15	1515.29	48160	2994	3507	1798	4008.64	8191	18	41	15609	24	541	41067	92	14836	13	36776	2059	5221	54	78	467988	5061	11025	11333	63971	78730	3695	2370	2	85	8875	18	8818	1997	4404	20804	594938	51993	7538	19960	157271	27401	7146	6022	36	7959	33132	36
H-CIL-16	7792.8	54525	1955	4529	1993	6748.36	5979	9	83.81	6614	46	7166	31908	89	7767	4	27115	3480	15842	27	54	201325	7323	13349	11911	29915	40863	10177	1256	61	30	6392	56	3554	2666	9475	12804	347025	13841	8029	19825	86254	25775	8498	8503	44	4160	43541	289
H-CIL-17	604.58	41707	1981	3707	1592	1772.39	6863	91.99	34.78	7052	46	7334	26648	359	10368	25	88645	2283	4414	40	52	210602	55768	24973	22850	14902	26966	6047	3033	126	81	6852	28	3931	2297	12752	15855	779634	14510	7790	24151	33855	24176	18347	5997	17	2490	20492	13
H-CIL-18	289.47	25163	974	3300	965	7614.38	5324	9	13.16	8415	49	1636	54626	93	18510	17	43450	1169	4926	33	37	262569	2081	2921	1981	35462	54632	4750	2064	10	106	4727	12	4640	1779	4938	11279	244230	56480	4097	6983	54438	32858	5850	3622	71	2769	32049	39
H-CIL-19	464.74	38483	2102	2078	1505	2634.71	4497	10	19.49	6983	16	1751	21413	78	7644	12	115025	1859	2367	43	14	247348	20873	31782	26640	14804	32078	6091	1052	110	91	6425	113	5568	1650	7926	9397	461799	12034	9520	18539	30001	21770	13997	5226	5	1345	22217	7
H-CIL-20	3036.72	42273	4335	3899	1964	3593.23	8746	9	142.37	13648	56	633	35186	187	8999	62	324996	4977	4711	33	61	267700	21907	51001	45074	7571	40279	5386	2761	65	190	6140	67	14209	2683	10668	13408	511559	10461	12906	26201	86945	38228	35942	7936	163	1864	49666	100
H-CIL-21	83.55	7070	629	84	674	702.69	791	14	1.12	278	0	593	2121	29	94	4	604	878	278	8	3	1518	9947	6989	9672	179	505	317	3201	4	2	474	8	54	35	118	183	2030	1316	501	1934	28549	16756	210	413	3	27	4021	11
H-CIL-22	45991.2	33566	5645	7924	3839	3378.71	7424	9	58.31	1681	34	7703	16156	131	5731	45	7245	6563	18432	35	39	74821	636	2295	2426	55389	14477	4150	1038	6	25	7686	16	626	3154	11748	21279	499651	8245	6577	19100	54455	42106	11746	8140	3	11553	25549	16
H-CIL-23	128.19	33229	715	2574	1214	8418.45	4395	70	22.98	4056	44	13037	60486	201	24378	23	68567	742	8472	15	85	206612	2363	7414	2778	76471	46050	4898	2458	9	112	3774	19	2252	3112	8600	19795	194158	19286	3763	11224	25673	34380	3816	7253	24	2307	21808	14
H-CIL-24	6916.63	19369	1172	1552	1141	5728.86	3231	22	23.38	4602	7	1647	20926	103	6747	12	13274	1938	4898	30	24	235168	1242	4108	4108	37369	14550	1687	1593	4	32	2608	30	1880	1448	3809	10878	420962	4153	3478	13271	60675	33167	10047	3854	8	2863	24736	8
H-CIL-25	576.51	74012	4311	15773	2645	2211.05	13084	40	55.78	11950	28	7164	25663	324	8260	156	162724	5131	3612	380	100	610571	24028	19753	20352	25309	49317	4986	5991	5	82	11487	12	3489	4362	17065	24491	1110739	13266	10479	32020	65013	39873	35622	10431	33	4871	54419	216
H-CIL-26	3509.37	24103	677	4446	887	11773.7	3670	28	9.41	4468	55	3846	50140	110	14885	1	4858	788	9226	7	29	170421	1980	1968	1761	231483	39920	6204	1517	1	24	4573	1	622	2805	5674	12118	370525	5518	3152	14943	48919	54309	12710	4966	17	14488	8084	44
H-CIL-27	1323.43	28966	1591	1315	719	1594.71	4694	1	14.57	5617	7	205	13076	7	2449	15	26198	1335	2865	13	5	170185	1664	9935	9555	30704	29277	1080	447	4	29	3628	13	2048	889	2923	9504	294220	5365	4875	13473	26349	13034	11286	2819	0	1599	12729	7
H-CIL-28	1335.94	50174	2309	4004	3006	7568.55	8246	46	54.09	13109	8	3906	32775	66	21209	12	34139	4132	7771	29	22	777790	4508	30938	25939	69022	78641	3174	1957	16	463	13317	158	10994	1565	3427	29747	1089507	21021	10023	25229	63690	30984	4544	6727	16	9474	32209	118
H-CIL-29	8685.11	57625	4298	3222	3196	2829.98	4857	5	51.35	1568	12	8303	6958	10	2035	13	1672	8456	13937	9	11	85181	27896	3189	3104	22871	11799	1690	505	155	40	6903	13	1226	431	1540	10738	176422	8192	4797	13593	59229	24259	5529	5982	4	3697	38305	506
H-CIL-30	87.67	20847	795	4046	1161	3827.98	7179	8	28.63	6255	52	4178	81975	75	21563	33	533888	1167	2740	39	55	426389	1738	5371	2537	18878	20882	3789	2304	8	352	4261	15	6098	3755	10427	18396	444405	23058	5218	11938	22620	38579	8814	5122	31	2098	28011	6
H-CIL-31	1021.53	40094	2745	4049	2069	6427.87	7448	358.99	55.64	5711	68	6053	38191	242	8107	28	68416	2087	8118	24	54	223007	49039	27670	19615	36818	48977	11767	3456	57	77	5470	20	2811	3347	15275	23305	569835	24895	9204	24029	61445	34751	8520	7157	22	10139	51848	10
H-CIL-32	1887.03	64232	3876	4072	2466	1656.81	11040	35	22.49	2828	8	3125	15557	22	8997	9	2797	5390	11319	12	39	271084	829	2674	3295	388225	23877	3341	162	2	369	12734	4	1290	767	5649	18347	505407	6837	8021	22887	68672	25394	11123	6887	4	8003	36802	378
H-CIL-33	1368.56	47343	4986	24107	4367	2306.38	9497	47	81.88	6866	157	2010	32101	1112	7865	163	217568	3454	5288	42	84	495412	77329	26824	23827	22964	39803	18693	6174	109	343	9172	24	7095	10245	55158	6250	420371	33799	9878	34987	36539	23974	8682	14805	57	297	37830	31
H-CIL-34	1335.81	66988	3863	4363	1691	5395.9	13168	1	44	20190	17	230	64489	146	11528	20	349558	6135	3347	28	79	509075	7068	34478	30951	9618	108533	7706	3245	22	348	7974	110	25270	3420	16600	17654	481236	35231	19269	25928	83800	39753	62692	8077	20	3743	51285	2
H-CIL-35	320.33	37368	1552	2270	1713	8679.26	4489	8	42.9	15490	20	74	65000	251	19923	5	154308	1502	1743	9	69	208813	1151	5805	6400	8838	62150	5197	7622	1	44	4452	43	2367	2539	5658	13262	244098	21159	5451	14406	70556	51518	13249	4164	5	5500	26986	4
H-CIL-36	7642.01	31528	1720	3745	1054	7364.43	2322	26	26.48	3683	39	11952	29736	125	12565	55	14893	2214	7393	17	63	123819	2542	4982	3662	54301	29832	6356	2821	38	32	6129	7	2445	4618	11845	12150	254651	12414	5650	14925	62316	34071	6641	6939	29	6105	49576	93
H-CIL-37	441.54	8440	896	933	457	1744.13	1278	3	9.1	1144	1	1884	5036	24	1480	0	1908	859	5594	3	10	27346	629	5046	4245	29776	9600	715	477	2	8	2300	9	1234	369	887	5332	184563	1751	2880	9157	18728	10481	3137	1460	2	2294	10679	1
H-CIL-38	1392.7	28779	4739	8583	1640	7535.16	5376	8	25.32	3346	5	7023	24298	53	12776	2	1697	3688	7855	4	34	245050	3792	16525	16672	155255	59165	2898	1044	14	41	18000	75	617	1034	1705	17058	753489	12479	8048	27442	78196	44279	20178	6516	2	11771	26029	60
H-CIL-39	452.72	57626	4118	3100	1105	3339.26	9359	16	9.72	14356	14	222	37677	54	20235	8	218715	3617	3037	29	25	389708	6607	17279	17636	23371	60718	4545	2024	7	298	5549	40	7474	2449	8196	18079	1079328	10930	10390	25206	92495	30347	38192	6417	10	2319	51796	3
H-CIL-40	8991.22	68193	3350	6112	2752	2298.5	5761	3	39.43	4065	11	4224	20072	153	14092	19	145098	4212	7308	19	20	463674	4381	12064	11094	50246	41636	5145	1740	132	189	5179	24	4326	2369	10487	8803	553681	21481	9885	17949	44065	20887	11536	7590	48	2890	50252	44
H-CIL-41	557.71	54025	1805	3289	561	2160.53	4584	2	13.07	3345	8	197	10962	40	24236	9	54407	3887	3662	44	32	86705	1495	11244	11631	11844	18107	3152	2259	0	35	5751	2	5414	408	1029	15681	149533	6243	6185	8964	70526	31122	4511	4769	4	153	30658	32
H-CIL-42	774.83	30937	3036	4562	1560	3333.73	10001	4	40.32	17026	9	3394	17613	340	8659	16	50032	3363	2860	122	60	247311	6480	33130	36054	34950	57295	6782	4802	14	479	20670	216	13228	2022	4913	15831	650335	20424	13644	28839	52665	36724	19245	5324	30	6358	35642	6
H-CIL-43	1031.59	86069	11155	4911	549	3583.83	5098	87	30.63	5684	2	2912	45708	64	10760	8	7147	4567	6770	21	17	525651	6263	11353	11189	92559	2083	2302	387	10	113	7627	3	9406	701	2976	17296	689755	2225	14686	18451	60748	34688	23744	6798	5	6838	37273	2
H-CIL-44	2838.03	70361	10970	15358	2490	5125.37	5956	8	15.91	9994	7	1696	46356	72	18762	26	393657	7372	4591	50	64	457762	11618	48612	45273	6235	199706	5872	3310	7	220	5812	276	15591	990	1856	20645	681014	21206	20779	27507	84459	29619	18798	7254	14	3298	40763	0
H-CIL-45	292.95	60745	3978	2602	1122	2044.36	7741	173.97	57.95	14875	28	831	38552	338	9103	19	379881	2559	1491	64	95	101879	311529	51918	46467	5231	26070	7545	8872	131	27	5737	115	6553	4463	15370	8295	5546	15237	7336	26666	45227	40166	20691	7954	112	121	36912	217
H-CIL-46	536.85	63022	3461	7080	1027	4445.8	11325	1	36.52	14298	55	1523	80798	339	11200	31	245802	3699	4070	69	146	284800	21874	14129	9466	16098	52548	17085	4583	111	157	3699	25	10465	6400	17019	13186	284672	7502	10298	23481	39355	38069	28377	9595	57	1118	49499	11
H-CIL-47	989.9	62147	2364	2994	847	5147.78	7204	14.99	8	15742	11	89	46984	55	16797	81	124145	2255	2593	31	53	410016	2189	23817	21709	63569	148758	2722	1519	2	288	4167	55	6414	1518	3518	11265	447697	1173	7138	20253	91111	31831	29989	4522	25	1271	29021	8
LH-CIL-01	2997.91	39739	1837	5893	2295	4443.95	6659	58	41	8437	93	1066	34655	297	13006	35	25512	1575	5413	21	96	785709	287	786	1168	41581	158404	5854	4592	4	65	7066	59	5662	5017	7151	13543	1804343	50655	8337	21631	71372	25600	5946	6210	105	5248	49995	120
LH-CIL-02	1009.65	71044	2835	4935	1083	5523.56	9457	9	30.55	13098	59	151	53918	89	26971	8	388831	3115	4074	80	58	416072	5215	17105	14707	41329	36463	7103	2607	5	218	4484	15	23280	2426	10228	16152	632817	14844	16562	20405	42875	33943	25847	6864	7	2617	43150	10
LH-CIL-03	1813.92	53043	3068	2589	1806	2647.83	9972	12	32.08	7489	21	583	22704	115	4646	22	201275	3257	3762	38	182	524621	40137	11446	11142	16920	63319	3959	2202	6	237	3914	25	6630	1133	7030	6639	517463	17940	6659	13971	33557	15640	18813	5889	10	1492	16055	65
LH-CIL-04	1278.4	47792	2534	11976	1582	3666.9	6723	46.99	38.29	8689	76	1172	39515	143	7630	87	484485	2043	3599	29	56	368963	26076	33965	33230	41410	38780	17339	3927	152	98	6378	102	11042	8594	27362	10760	546893	16341	8534	25643	58588	44751	13350	11538	111	2049	36726	24
LH-CIL-05	987.87	43935	4099	5398	2594	3505.06	9685	9.57	32.21	10005	71	1426	32034	133	8451	111	179868	3857	5132	22	30	511756	16384	34312	31903	56911	39282	6028	2722	153	280	9090	56	6600	4978	22015	13940	1438763	39979	14682	27735	56631	32285	31793	10178	16	4424	45230	31
LH-CIL-06	255.26	45436	3194	15629	988	4445.68	18879	26.99	27.78	18873	11	4332	41437	151	10248	27	940812	3710	1245	252	56	1135537	4955	8941	10171	117630	78211	4583	2801	5	399	14212	6	20049	1750	3721	24226	1558332	21307	10825	14773	64980	43123	18157	6734	23	1797	36641	1
LH-CIL-07	785.51	67636	2737	5441	2015	4096.28	6243	65.99	106.87	10670	146	142	68635	886	10929	278	442789	1730	3877	24	90	497214	18909	22493	17931	28765	96372	28244	5901	91	137	3761	20	9438	16248	56693	5104	604604	9808	6973	34309	43179	32817	10241	15044	80	544	44695	30
LH-CIL-08	986.66	88011	2732	13401	1993	4165.84	16495	7	27.32	19686	9	9469	63389	89	14205	14	394940	5121	3952	104	24	740312	1035	6760	10229	15337	139352	5001	2549	1	150	14228	36	20803	807	3856	11814	773727	23259	5821	22170	125716	27830	31248	5667	9	3188	64781	30
LH-CIL-09	1275.5	62206	3511	2025	1370	4253.06	16107	1	87.08	14716	58	302	54985	160	14251	60	434505	4397	3695	78	58	570018	6324	15113	14321	22150	48672	9270	6296	104	390	5322	17	9654	3694	14798	8199	489995	25565	10996	22523	50993	55407	53550	8304	20	656	48858	8
LH-CIL-10	611.13	68047	3807	17649	1513	3703.35	10894	54.64	36.52	5525	40	12436	22022	126	10423	20	36829	4029	6632	80	51	542583	21066	30224	23315	56726	30955	4169	2396	23	95	7214	73	4409	2163	11198	19100	1039734	12625	10897	23479	44073	26338	22025	6767	26	2517	43936	9
LH-CIL-11	674.83	103234	2789	10844	1534	5332.79	12396	38	25.48	17937	95	237	87596	195	7926	21	491670	2907	3326	22	100	401999	11296	20096	19127	28808	108526	9229	6612	41	209	6012	143	8035	6670	21663	10711	321913	6605	10345	30656	62506	32297	19276	8169	480	701	53873	14
LH-CIL-12	2231.21	60644	3383	8699	1646	7723.55	8804	31	53	9403	23	368	49471	218	20510	9	6719	2589	7081	41	144	404625	13842	35047	35194	93179	76886	6981	5135	3	102	5298	77	3514	4367	9722	23616	304906	8604	17770	18150	131038	63055	21855	7456	14	7955	31735	6
LH-CIL-13	1453.65	61131	3100	6952	4282	3321.46	9620	12	42.73	8281	38	1277	30662	70	12607	55	189230	4066	6192	76	36	491990	3728	22118	20368	52972	63326	5861	4657	8	210	16212	36	19906	2553	11893	20268	1321681	54289	10089	30230	91759	24848	26256	7471	9	4301	42024	52
LH-CIL-14	986.06	26213	1973	2101	1033	3519.89	6506	3	21.03	10188	18	141	38670	17	6328	21	92419	2273	1648	56	51	200795	4757	7263	7171	4257	54257	5328	1876	5	254	4155	15	16197	1867	4359	9449	378009	7889	9034	16453	55491	19694	17676	4718	28	2021	18164	19
LH-CIL-15	203.82	7216	918	1175	1214	1288.71	1691	4.98	16.34	440	0	2117	3394	5	3339	1	1152	1838	4047	3	4	36538	193	1943	1492	60767	1929	1035	132	0	1	3440	8	460	243	650	4800	90399	3770	1164	3511	10905	6787	1799	1544	0	2046	10964	1
LH-CIL-16	2616.59	45992	3412	12389	2078	3983.36	5683	1	35.12	8369	24	1027	24435	208	8877	74	183169	3721	5905	46	51	423910	7143	26983	23542	18543	19471	8277	2802	55	125	6115	29	6816	4083	11696	10003	532946	17150	11673	24085	45332	27236	9674	8375	13	3058	25685	12
LH-CIL-17	20513.2	57864	5002	4715	2007	5873.74	9490	21	26.05	7962	11	2082	27770	105	33270	12	138587	2566	6418	72	61	444620	7551	26278	22559	59709	45625	8487	2332	14	358	4993	22	9002	2468	8848	21203	451063	21223	8511	16780	72448	44755	8394	6389	27	2948	51343	19
LH-CIL-18	891.14	41666	2398	40271	927	4734.94	8874	117	25.82	15291	46	386	52268	114	12183	50	1706207	1947	4087	60	51	674203	42244	19426	21123	51892	40118	9365	1473	99	252	4002	49	8330	4054	8683	16046	780810	11829	8988	27886	46886	29307	11489	5855	30	2836	18515	6
LH-CIL-19	877.97	51958	2051	4675	2086	3160.02	4087	50.99	43.6	4659	89	7373	19559	229	14605	32	19514	2251	6657	79	79	1410431	14768	5793	6061	57003	70769	7681	3804	12	145	6249	35	5979	2379	8111	20410	1176713	42351	8969	24346	32322	19718	7345	8248	8	3685	20124	41
LH-CIL-20	60543.4	71249	5063	6211	1844	5792.36	6594	22	57.63	5693	15	20476	15759	101	12199	11	4062	6743	14506	50	36	176223	923	9314	8479	80398	43282	4387	2975	45	6	13800	55	6867	1178	2714	22099	379515	12495	11705	15242	96837	44904	13085	7729	3	7203	63787	74
LH-CIL-21	92831.1	78981	3529	7775	2416	5157.2	10853	45	52.29	9448	16	7698	29021	91	6019	31	8858	6925	10902	64	53	215920	4239	15304	16612	79332	53795	2267	1138	2	46	6287	63	6697	793	1821	17391	364498	2466	9998	21515	141237	40078	15202	6311	11	8056	40058	22
LH-CIL-22	16166.6	70622	3997	3952	2928	4238.74	8024	1	36.37	6191	36	5515	22785	107	8397	34	27142	3103	4694	47	35	638246	3732	18603	17857	50825	87758	4796	2605	4	40	11226	20	13476	2406	9522	17811	1461445	57534	17983	24188	188548	25455	7702	6817	27	6134	39424	108
Average - HCIL	3920.67	48491	3242.66	5030.53	1713.62	4300.83	6726.62	34.02	36.2762	8678.17	27.2553	3534.53	35418	150.766	11151.8	25.6596	138021	3261.53	5529.57	50.1915	46.3191	284360	29572.1	18088.9	16541.4	46210	48737.5	5551.23	2639.49	41.1064	138.766	6983.72	48.2553	6112.02	2416.51	8583.45	14199.6	472675	16726.1	8782.85	19819.1	63376.5	32284.9	16074.7	6281.87	25.3191	4303.91	33845.1	62.4681
Average - LHCIL	9635.97	57439	3089.5	8849.77	1874.27	4299.01	9260.73	29.0068	40.6891	10047.7	45.2273	3626.18	37940.2	165.864	12137.3	46.0455	290844	3352.86	5311.09	61.0909	63.7273	527831	11582	17696	16713.7	48929.3	63434.2	7511.09	3251.55	37.8182	173.5	7429.91	43.6818	10129.4	3630.5	11987.9	14694.7	771390	21751.3	10296.1	21803.7	71239.7	32539.5	17760.1	7376.23	48.0455	3430.73	38443.8	31.9091
[truncated: 37 more columns]

## Sheet: Avg_divided_by_RMS
Gene	H-CIL	LH-CIL
AGAP2	0.376877	0.926263
APP	0.645079	0.764116
ASAP1	0.723998	0.689802
BTG2	0.494177	0.869362
C18orf1	0.674768	0.73803
C1QBP	0.707256	0.706957
CAPN2	0.587688	0.809087
CCL14	0.760947	0.648814
CCR6	0.665471	0.746424
CD151	0.653645	0.756801
CD244	0.516151	0.856497
CD24	0.697999	0.716098
CD63	0.682392	0.730986
CD72	0.672626	0.739983
CD9	0.676581	0.736369
CEACAM1	0.486784	0.873522
CHI3L1	0.428726	0.903435
CLASP1	0.697277	0.716802
CLASP2	0.721211	0.692715
CLDN4	0.634813	0.772666
CLDN7	0.58794	0.808905
CLU	0.474285	0.880371
COL1A1	0.931133	0.364681
COL4A1	0.714827	0.699301
COL4A2	0.703434	0.710761
CRYAB	0.686616	0.727021
CST3	0.609255	0.792974
CTSL1	0.59436	0.804199
CXCR4	0.630249	0.776393
EGFL6	0.735928	0.67706
EGF	0.624602	0.780944
EZR	0.68489	0.728647
F2RL3	0.741366	0.671101
F3	0.516632	0.856207
FCER1G	0.554093	0.832455
FCGR3A	0.582165	0.81307
FHL1	0.694889	0.719117
GFAP	0.522472	0.852657
GJA1	0.609581	0.792724
GNA12	0.648983	0.760803
GNAI2	0.672627	0.739981
GNAS	0.664671	0.747137
GNB2L1	0.704325	0.709878
GPC1	0.671052	0.741411
GRB2	0.648372	0.761324
GZMB	0.466209	0.884675
HES6	0.781967	0.62332
HSP90AA1	0.660788	0.750572
HTR2A	0.890545	0.454896
HTRA1	0.609716	0.79262
ILF3	0.688536	0.725202
KIDINS220	0.659644	0.751579
LIMA1	0.756394	0.654116
LRP1	0.67412	0.738622
MACF1	0.700403	0.713747
MMP14	0.742717	0.669605
MSN	0.632	0.774968
MTDH	0.69998	0.714163
MYH9	0.724117	0.689678
MYO10	0.692993	0.720944
PAK2	0.719196	0.694807
PLXND1	0.664842	0.746984
PREX1	0.685346	0.728218
PTK6	0.552575	0.833463
PTPRT	0.695135	0.718879
PTPRZ1	0.691988	0.721908
RHOC	0.721246	0.692679
RTN4	0.628623	0.77771
S100A12	0.713804	0.700345
SOD2	0.608215	0.793772
SPP1	0.42797	0.903793
ST13	0.668929	0.743327
STAT1	0.794324	0.607494
TLN1	0.704335	0.709868
TMBIM4	0.715166	0.698955
TMIGD2	0.59407	0.804414
TMSB10	0.689044	0.724719
TNFRSF12A	0.621001	0.78381
TNFRSF18	0.76862	0.639706
TNFRSF21	0.649439	0.760413
TNFSF9	0.672036	0.740518
TP53INP2	0.584545	0.811361
VDAC1	0.66028	0.751019
WBP2	0.621929	0.783074
WNK1	0.714689	0.699442
YWHAZ	0.680027	0.733187

## Sheet: Log Transformed
Gene	H-CIL	LH-CIL
AGAP2	-1.40784	-0.110506
SPP1	-1.22442	-0.145936
CHI3L1	-1.22187	-0.146508
GZMB	-1.10095	-0.176781
CLU	-1.07617	-0.183816
CEACAM1	-1.03865	-0.195084
BTG2	-1.0169	-0.201972
CD244	-0.954134	-0.223479
F3	-0.95279	-0.223968
GFAP	-0.936575	-0.229963
PTK6	-0.855757	-0.26281
FCER1G	-0.851799	-0.264556
FCGR3A	-0.780499	-0.298548
TP53INP2	-0.774614	-0.301584
CAPN2	-0.766877	-0.305633
CLDN7	-0.76626	-0.305958
TMIGD2	-0.751296	-0.31399
CTSL1	-0.75059	-0.314376
SOD2	-0.717346	-0.333203
CST3	-0.714881	-0.334654
GJA1	-0.71411	-0.33511
HTRA1	-0.713791	-0.335299
TNFRSF12A	-0.687333	-0.351424
WBP2	-0.685179	-0.35278
EGF	-0.678992	-0.35671
RTN4	-0.669733	-0.362695
CXCR4	-0.666007	-0.36514
MSN	-0.662003	-0.367791
CLDN4	-0.655598	-0.372083
APP	-0.632452	-0.388137
GRB2	-0.625106	-0.393418
GNA12	-0.623747	-0.394405
TNFRSF21	-0.622734	-0.395144
CD151	-0.61342	-0.402014
KIDINS220	-0.600241	-0.412004
VDAC1	-0.598849	-0.413078
HSP90AA1	-0.59774	-0.413937
GNAS	-0.589289	-0.420556
PLXND1	-0.588916	-0.420851
CCR6	-0.587553	-0.421933
ST13	-0.580076	-0.427932
GPC1	-0.575504	-0.431655
TNFSF9	-0.57339	-0.433392
CD72	-0.572124	-0.434437
GNAI2	-0.572121	-0.434439
LRP1	-0.568922	-0.437092
C18orf1	-0.567536	-0.43825
CD9	-0.563666	-0.4415
YWHAZ	-0.556336	-0.447747
CD63	-0.551327	-0.452084
EZR	-0.546056	-0.456708
PREX1	-0.545097	-0.457558
CRYAB	-0.542425	-0.459932
ILF3	-0.538396	-0.463545
TMSB10	-0.537332	-0.464505
PTPRZ1	-0.53118	-0.470112
MYO10	-0.529087	-0.472041
FHL1	-0.525146	-0.475701
PTPRT	-0.524634	-0.476179
CLASP1	-0.520197	-0.480353
CD24	-0.518702	-0.48177
MTDH	-0.514615	-0.485675
MACF1	-0.513743	-0.486514
COL4A2	-0.507514	-0.492564
GNB2L1	-0.505688	-0.494357
TLN1	-0.505666	-0.494378
C1QBP	-0.499695	-0.500305
S100A12	-0.4864	-0.513862
WNK1	-0.484612	-0.515723
COL4A1	-0.484334	-0.516014
TMBIM4	-0.483651	-0.516728
PAK2	-0.475543	-0.525316
CLASP2	-0.471506	-0.529666
RHOC	-0.471436	-0.529742
ASAP1	-0.465942	-0.535746
MYH9	-0.465706	-0.536006
EGFL6	-0.442363	-0.562645
F2RL3	-0.431743	-0.575398
MMP14	-0.429115	-0.578617
LIMA1	-0.402789	-0.612382
CCL14	-0.394132	-0.624123
TNFRSF18	-0.379657	-0.64452
HES6	-0.35482	-0.681956
STAT1	-0.3322	-0.719058
HTR2A	-0.16724	-1.13639
COL1A1	-0.102941	-1.45529
